# Supplementary material for: Prion propagation is controlled by a hierarchical network involving the nuclear Tfap2c and hnRNP K factors and the cytosolic mTORC1 complex
Source: PLoS Pathog. 2026 Apr 20;22(4):e1014056. doi: 10.1371/journal.ppat.1014056 (PMC13108870; doi:10.1371/journal.ppat.1014056)
Supplement: S2 Table — (XLSX) [file ppat.1014056.s011.xlsx]

## Sheet: LN-229 essential genes DepMap
DepMap_ID	ACH-000595
RAN (5901)	-2.66421
TXNL4A (10907)	-2.58341
RPL15 (6138)	-2.56201
RPL4 (6124)	-2.548
HSPE1 (3336)	-2.52643
POLR2L (5441)	-2.50016
RPS6 (6194)	-2.48153
RPL8 (6132)	-2.46413
DONSON (29980)	-2.45082
RRM1 (6240)	-2.43995
RPS20 (6224)	-2.43908
RPL23 (9349)	-2.41374
RPS13 (6207)	-2.41374
RPL13 (6137)	-2.41228
RRM2 (6241)	-2.40516
RPS8 (6202)	-2.3968
SNRPA1 (6627)	-2.39199
CDC27 (996)	-2.38717
RPL31 (6160)	-2.37216
RPS19 (6223)	-2.36455
FAU (2197)	-2.35976
SARS (6301)	-2.35814
PSMA1 (5682)	-2.35238
PSMB3 (5691)	-2.34856
ANKLE2 (23141)	-2.34001
SNRNP200 (23020)	-2.33907
PCNA (5111)	-2.33879
RPS29 (6235)	-2.32739
RPS9 (6203)	-2.31526
HNRNPK (3190)	-2.31443
SEC61A1 (29927)	-2.30511
UBL5 (59286)	-2.29433
PUF60 (22827)	-2.29348
PLK1 (5347)	-2.29215
PRPF38B (55119)	-2.28291
PHF5A (84844)	-2.28053
SNRPF (6636)	-2.27274
RPLP0 (6175)	-2.26486
RPL12 (6136)	-2.26459
RPS12 (6206)	-2.25972
NUS1 (116150)	-2.25705
PSMA6 (5687)	-2.25587
CDC123 (8872)	-2.25306
PSMA3 (5684)	-2.25266
EEF2 (1938)	-2.24798
RPL11 (6135)	-2.2378
RPSA (3921)	-2.23766
RPS11 (6205)	-2.23041
PSMB4 (5692)	-2.22768
EEF1A1 (1915)	-2.22309
RPS27A (6233)	-2.222
DDB1 (1642)	-2.21878
NHP2L1 (4809)	-2.21521
PRPF38A (84950)	-2.20709
RAD21 (5885)	-2.20348
SF3B5 (83443)	-2.20233
CDC5L (988)	-2.2012
SRSF7 (6432)	-2.19961
SNRPB (6628)	-2.19709
DAD1 (1603)	-2.19289
RPA1 (6117)	-2.19101
RPL10A (4736)	-2.18254
NCBP2 (22916)	-2.17983
UBA1 (7317)	-2.17327
RPS4X (6191)	-2.16875
SNRPD2 (6633)	-2.1681
PRELID1 (27166)	-2.16635
PFDN2 (5202)	-2.16045
DTL (51514)	-2.15697
PHB2 (11331)	-2.15677
DBR1 (51163)	-2.15505
EIF3B (8662)	-2.15123
LSM2 (57819)	-2.14275
TSR2 (90121)	-2.1409
GPN3 (51184)	-2.13589
SMU1 (55234)	-2.13412
DPAGT1 (1798)	-2.13211
POLR2C (5432)	-2.13184
VCP (7415)	-2.12836
RPAP1 (26015)	-2.12478
RPL32 (6161)	-2.12419
ETF1 (2107)	-2.12255
CDC23 (8697)	-2.12197
COPB1 (1315)	-2.11799
GARS (2617)	-2.11688
CDC45 (8318)	-2.1168
RNGTT (8732)	-2.10981
SBDS (51119)	-2.09869
RRN3 (54700)	-2.0945
PHB (5245)	-2.09432
SS18L2 (51188)	-2.0926
AQR (9716)	-2.09039
RPL21 (6144)	-2.07926
RPL18 (6141)	-2.07553
SNRPD1 (6632)	-2.07489
IMP3 (55272)	-2.0731
IARS (3376)	-2.07222
CDC16 (8881)	-2.07169
PRIM1 (5557)	-2.06415
NFS1 (9054)	-2.06073
SRSF2 (6427)	-2.06058
FARSB (10056)	-2.05841
SRSF3 (6428)	-2.05684
RPL27A (6157)	-2.05524
RPA2 (6118)	-2.0535
RUVBL1 (8607)	-2.05025
TRMT112 (51504)	-2.04803
NEDD1 (121441)	-2.04667
KIF11 (3832)	-2.0448
RPS2 (6187)	-2.03961
USP5 (8078)	-2.03468
RPL27 (6155)	-2.03365
RBM22 (55696)	-2.03185
PSMA7 (5688)	-2.02896
THOC2 (57187)	-2.02863
TAF6 (6878)	-2.02613
PRPF19 (27339)	-2.02517
COPA (1314)	-2.0219
GPN2 (54707)	-2.02096
PSMA2 (5683)	-2.02001
EIF4A3 (9775)	-2.01739
ANAPC4 (29945)	-2.01506
CCT3 (7203)	-2.01151
VPS25 (84313)	-2.00966
RPL19 (6143)	-2.00948
PSMD14 (10213)	-2.00763
POLR3K (51728)	-2.0072
EIF6 (3692)	-2.00666
BUB3 (9184)	-2.00461
AARS (16)	-2.00207
PRPF8 (10594)	-2.00184
RPL6 (6128)	-2.00123
FBL (2091)	-1.99362
PAFAH1B1 (5048)	-1.99083
RPS3 (6188)	-1.97816
BRF2 (55290)	-1.97742
BANF1 (8815)	-1.97687
RPS15A (6210)	-1.97621
RPA3 (6119)	-1.96841
KARS (3735)	-1.96835
SUPT5H (6829)	-1.96793
LRR1 (122769)	-1.96607
INTS4 (92105)	-1.96491
RPS7 (6201)	-1.96423
RPS23 (6228)	-1.96263
GNB2L1 (10399)	-1.96173
RPL5 (6125)	-1.95991
RPP21 (79897)	-1.95867
DDX49 (54555)	-1.95667
ANAPC11 (51529)	-1.95281
SF3A1 (10291)	-1.94826
NUTF2 (10204)	-1.94805
VPS28 (51160)	-1.9468
NIP7 (51388)	-1.94663
CDCA8 (55143)	-1.94325
GINS1 (9837)	-1.93867
NELFB (25920)	-1.92817
PSMG4 (389362)	-1.92737
POLE (5426)	-1.92658
SUPT6H (6830)	-1.92611
RPL23A (6147)	-1.92526
PPWD1 (23398)	-1.92371
RPL14 (9045)	-1.92256
HIST1H2BJ (8970)	-1.922
SAP18 (10284)	-1.92081
NSF (4905)	-1.91708
TARS (6897)	-1.91688
EIF2S1 (1965)	-1.91493
ATP6V0C (527)	-1.91204
HINFP (25988)	-1.91165
SF3B1 (23451)	-1.91075
SFPQ (6421)	-1.90987
BUD31 (8896)	-1.90767
U2AF2 (11338)	-1.90449
SF3A3 (10946)	-1.90434
RPS16 (6217)	-1.90202
C21orf59 (56683)	-1.90029
MAK16 (84549)	-1.89957
ERH (2079)	-1.89813
GPN1 (11321)	-1.89703
NRF1 (4899)	-1.89455
ACTL6A (86)	-1.89195
RPL24 (6152)	-1.89151
RUVBL2 (10856)	-1.88878
CENPW (387103)	-1.88621
CDK7 (1022)	-1.886
SDE2 (163859)	-1.88493
RPS18 (6222)	-1.88342
DHDDS (79947)	-1.88238
KIF23 (9493)	-1.87747
CHAF1B (8208)	-1.87419
HCFC1 (3054)	-1.87204
CHEK1 (1111)	-1.87024
URI1 (8725)	-1.86894
RPLP2 (6181)	-1.86595
POLR2E (5434)	-1.86427
PSMA5 (5686)	-1.85683
CDC7 (8317)	-1.85639
POLR3A (11128)	-1.85459
MED30 (90390)	-1.85293
TCP1 (6950)	-1.85278
SMC4 (10051)	-1.84935
SF3B4 (10262)	-1.84803
FCF1 (51077)	-1.84632
POLE2 (5427)	-1.8457
COPB2 (9276)	-1.84516
RPL3 (6122)	-1.84084
CTCF (10664)	-1.83471
POLR2F (5435)	-1.83359
LSM7 (51690)	-1.83289
RPS15 (6209)	-1.83267
CSE1L (1434)	-1.83179
TUT1 (64852)	-1.82898
GSPT1 (2935)	-1.82678
RPL26 (6154)	-1.82457
CCT4 (10575)	-1.82286
RPL13A (23521)	-1.8203
RPL18A (6142)	-1.81788
RPL7 (6129)	-1.81507
RPL37A (6168)	-1.81456
DYNLRB1 (83658)	-1.81453
PRPF31 (26121)	-1.81386
POLR1C (9533)	-1.81343
NARS (4677)	-1.81087
INTS9 (55756)	-1.81028
HSPA5 (3309)	-1.80716
SF1 (7536)	-1.80441
EIF3I (8668)	-1.80357
NUDT21 (11051)	-1.80103
ATP2A2 (488)	-1.80095
RPL37 (6167)	-1.7986
SPC24 (147841)	-1.79791
EIF5 (1983)	-1.79649
PSMC6 (5706)	-1.7961
UTP15 (84135)	-1.79557
HAUS1 (115106)	-1.79475
TCEB2 (6923)	-1.79265
PSMD7 (5713)	-1.78987
EIF2B4 (8890)	-1.78703
DDX56 (54606)	-1.78205
TOP2A (7153)	-1.78163
DDX41 (51428)	-1.7805
CPSF3L (54973)	-1.78035
NOP56 (10528)	-1.77775
SAP30BP (29115)	-1.77659
NDC80 (10403)	-1.77658
DDX18 (8886)	-1.77563
RPL36 (25873)	-1.77409
INTS3 (65123)	-1.77279
PSMB2 (5690)	-1.77009
PPP2R1A (5518)	-1.76784
PSMD6 (9861)	-1.76603
POP5 (51367)	-1.7631
RBM8A (9939)	-1.76046
MED11 (400569)	-1.7588
POLR2B (5431)	-1.75824
SF3B3 (23450)	-1.75648
DPH3 (285381)	-1.75428
HSPA9 (3313)	-1.7505
RPS24 (6229)	-1.74923
SNRNP25 (79622)	-1.74741
DARS (1615)	-1.74501
CKAP5 (9793)	-1.7437
SSU72 (29101)	-1.74301
RIOK2 (55781)	-1.74073
EFTUD2 (9343)	-1.74056
PSMG3 (84262)	-1.74044
PFDN6 (10471)	-1.74038
OGT (8473)	-1.73882
TIMELESS (8914)	-1.7364
EIF3A (8661)	-1.73441
LSM8 (51691)	-1.73431
TRAPPC8 (22878)	-1.73247
ATP6V1A (523)	-1.73051
RCC1 (1104)	-1.73026
ESPL1 (9700)	-1.72744
PSMB7 (5695)	-1.72621
NUP85 (79902)	-1.72525
CLP1 (10978)	-1.72372
PSMB5 (5693)	-1.7221
GEMIN5 (25929)	-1.72049
EIF1AX (1964)	-1.72024
PDRG1 (81572)	-1.7189
QARS (5859)	-1.71701
CTDP1 (9150)	-1.71178
SRP54 (6729)	-1.71057
NUP93 (9688)	-1.71009
STX5 (6811)	-1.70678
DKC1 (1736)	-1.70484
AURKB (9212)	-1.70475
DDX55 (57696)	-1.70452
RPL35 (11224)	-1.70426
TOPBP1 (11073)	-1.70358
RSL1D1 (26156)	-1.70183
WBSCR22 (114049)	-1.70007
SNRPD3 (6634)	-1.69796
CDK1 (983)	-1.69374
CDC20 (991)	-1.69127
SBNO1 (55206)	-1.69054
SRBD1 (55133)	-1.68906
CARS (833)	-1.68847
PSMD3 (5709)	-1.68768
ABCE1 (6059)	-1.68412
ARMC7 (79637)	-1.68407
RPP30 (10556)	-1.68406
PMPCB (9512)	-1.68321
MARS (4141)	-1.68255
DHX15 (1665)	-1.68122
MDN1 (23195)	-1.68021
RANGAP1 (5905)	-1.68001
OSGEP (55644)	-1.67985
NOL10 (79954)	-1.67591
FAM96B (51647)	-1.67572
HYOU1 (10525)	-1.67112
PSMD2 (5708)	-1.67104
TTC27 (55622)	-1.67092
NARFL (64428)	-1.67044
CHMP2A (27243)	-1.66883
DYNC1H1 (1778)	-1.66783
PAM16 (51025)	-1.66199
SLC39A7 (7922)	-1.66046
UPF2 (26019)	-1.65729
POLR3B (55703)	-1.65581
KPNB1 (3837)	-1.65543
CPSF4 (10898)	-1.65395
NOL6 (65083)	-1.65187
SKIV2L2 (23517)	-1.65095
NAPA (8775)	-1.64934
TRAPPC3 (27095)	-1.64907
CIRH1A (84916)	-1.64878
EPRS (2058)	-1.64659
TRRAP (8295)	-1.64542
RFC2 (5982)	-1.64527
CCT8 (10694)	-1.64323
SF3A2 (8175)	-1.64037
ALG11 (440138)	-1.64032
IPO7 (10527)	-1.63621
GINS2 (51659)	-1.63621
EEF2KMT (196483)	-1.63421
SLMO2 (51012)	-1.63223
RPAIN (84268)	-1.63185
HARS (3035)	-1.62991
LSM4 (25804)	-1.62826
CPSF1 (29894)	-1.62579
UBTF (7343)	-1.62331
SMG1 (23049)	-1.62286
TNPO3 (23534)	-1.62133
ISY1 (57461)	-1.62012
MCM2 (4171)	-1.61871
ORAOV1 (220064)	-1.61832
SPC25 (57405)	-1.61423
EXOSC6 (118460)	-1.61236
NOP16 (51491)	-1.60922
RABGGTB (5876)	-1.60863
PSMD1 (5707)	-1.60658
DHX37 (57647)	-1.60608
LUC7L3 (51747)	-1.6039
RABGGTA (5875)	-1.60349
LSM6 (11157)	-1.60306
NIFK (84365)	-1.60297
TAF1C (9013)	-1.60057
U2SURP (23350)	-1.60026
EIF2B2 (8892)	-1.59996
CENPK (64105)	-1.59975
RPS5 (6193)	-1.59851
BIRC5 (332)	-1.5985
PWP2 (5822)	-1.59754
RNPC3 (55599)	-1.59511
MASTL (84930)	-1.59276
POLR2G (5436)	-1.59202
POLR1A (25885)	-1.59156
POLD1 (5424)	-1.59138
PSMC3 (5702)	-1.59033
EIF2S3 (1968)	-1.58793
C9orf114 (51490)	-1.58566
PSMA4 (5685)	-1.58537
MPHOSPH10 (10199)	-1.58251
NEDD8 (4738)	-1.57979
NAA50 (80218)	-1.57773
RFC3 (5983)	-1.57478
ISCU (23479)	-1.57268
SUPT16H (11198)	-1.57228
TWISTNB (221830)	-1.57124
COPZ1 (22818)	-1.57024
KIN (22944)	-1.56935
RPS10 (6204)	-1.56678
ALG2 (85365)	-1.56667
DYNC1I2 (1781)	-1.56431
PRPF6 (24148)	-1.56037
POLR2I (5438)	-1.55997
CCT7 (10574)	-1.55952
DCTN5 (84516)	-1.55787
SNW1 (22938)	-1.55664
GRB2 (2885)	-1.55266
MED8 (112950)	-1.55235
HMGCS1 (3157)	-1.55037
MTBP (27085)	-1.54958
RPP40 (10799)	-1.54406
DDX54 (79039)	-1.54201
FARSA (2193)	-1.54131
CRNKL1 (51340)	-1.54066
NACA (4666)	-1.5402
SNRNP35 (11066)	-1.53649
HIST1H2BE (8344)	-1.53649
GTF2E1 (2960)	-1.53504
PSMB6 (5694)	-1.53333
DUT (1854)	-1.5329
GUK1 (2987)	-1.53242
ACTR2 (10097)	-1.53037
EIF3F (8665)	-1.53034
GTF2A2 (2958)	-1.53024
EEFSEC (60678)	-1.53005
SART3 (9733)	-1.52982
C1orf109 (54955)	-1.52844
HEATR1 (55127)	-1.52376
CACTIN (58509)	-1.52196
POLR2D (5433)	-1.52153
DDX10 (1662)	-1.51924
SMC3 (9126)	-1.5183
NLE1 (54475)	-1.51773
MED6 (10001)	-1.51757
KAT8 (84148)	-1.51723
UBE2I (7329)	-1.51609
NUP133 (55746)	-1.5153
SPATA5L1 (79029)	-1.51213
UTP20 (27340)	-1.51172
NUF2 (83540)	-1.51001
KRT8 (3856)	-1.50934
PSMD11 (5717)	-1.50668
EEF1G (1937)	-1.50641
HAUS6 (54801)	-1.50415
CLNS1A (1207)	-1.50188
SOD1 (6647)	-1.50093
EFTUD1 (79631)	-1.50086
RACGAP1 (29127)	-1.49844
PRMT5 (10419)	-1.49791
NXF1 (10482)	-1.4979
HAUS5 (23354)	-1.49621
ANAPC2 (29882)	-1.49578
CDT1 (81620)	-1.49337
CNOT3 (4849)	-1.4901
PSMD12 (5718)	-1.48832
SEPHS2 (22928)	-1.48751
UBA52 (7311)	-1.4841
EIF2S2 (8894)	-1.48341
TIGD1 (200765)	-1.48309
SCFD1 (23256)	-1.48307
PRC1 (9055)	-1.48261
EIF1AD (84285)	-1.48237
SEC61G (23480)	-1.48164
GPX4 (2879)	-1.4815
RPS21 (6227)	-1.47821
MMS22L (253714)	-1.47454
POLR3H (171568)	-1.47443
CCND1 (595)	-1.47141
SSRP1 (6749)	-1.46997
ECD (11319)	-1.46969
EIF4A1 (1973)	-1.46942
BYSL (705)	-1.46817
NVL (4931)	-1.46683
SRSF1 (6426)	-1.46437
NSA2 (10412)	-1.46261
COPS5 (10987)	-1.46181
IGBP1 (3476)	-1.46151
SRP72 (6731)	-1.45965
TOMM40 (10452)	-1.45929
CCNK (8812)	-1.45914
GTPBP4 (23560)	-1.45887
SRP14 (6727)	-1.45256
HNRNPC (3183)	-1.45156
NOB1 (28987)	-1.45126
CLTC (1213)	-1.4508
KRR1 (11103)	-1.44797
EIF3D (8664)	-1.44687
SRP9 (6726)	-1.44633
ARIH1 (25820)	-1.44364
KIF18A (81930)	-1.44314
TUBGCP2 (10844)	-1.44204
CCT2 (10576)	-1.44107
MCM7 (4176)	-1.4404
SNAPC4 (6621)	-1.4386
BRIX1 (55299)	-1.43714
RTFDC1 (51507)	-1.43612
RPLP1 (6176)	-1.43569
HIST1H2BN (8341)	-1.43429
ATP6V0B (533)	-1.43215
THOC3 (84321)	-1.43118
EXOSC7 (23016)	-1.42967
RPL38 (6169)	-1.42945
HAUS7 (55559)	-1.42945
SOX10 (6663)	-1.42908
GTF2B (2959)	-1.42847
CCT5 (22948)	-1.42812
NUP214 (8021)	-1.4274
TOP1 (7150)	-1.42732
PDCD11 (22984)	-1.42605
EIF2B3 (8891)	-1.42525
GRPEL1 (80273)	-1.42512
MED22 (6837)	-1.4232
DHX8 (1659)	-1.41996
PSMB1 (5689)	-1.41895
TAF8 (129685)	-1.41873
SMC1A (8243)	-1.41812
GGPS1 (9453)	-1.41477
NOC4L (79050)	-1.414
TSR1 (55720)	-1.41288
CWC22 (57703)	-1.40923
EIF3G (8666)	-1.40889
COPG1 (22820)	-1.40786
CDC37 (11140)	-1.40785
SLU7 (10569)	-1.40559
TBCB (1155)	-1.40379
DDX47 (51202)	-1.4015
IARS2 (55699)	-1.40123
NCAPG (64151)	-1.40044
ANAPC1 (64682)	-1.39791
DNAJC17 (55192)	-1.39763
UFD1L (7353)	-1.39718
SMC2 (10592)	-1.39637
ILF2 (3608)	-1.39634
RBM17 (84991)	-1.39514
C3orf17 (25871)	-1.39502
NUP160 (23279)	-1.3943
PES1 (23481)	-1.39322
EXOSC4 (54512)	-1.3929
POLD3 (10714)	-1.39275
DHX16 (8449)	-1.39073
TONSL (4796)	-1.3893
SNRNP27 (11017)	-1.38837
LONP1 (9361)	-1.38737
LSM3 (27258)	-1.38485
SPDL1 (54908)	-1.38387
SNRNP70 (6625)	-1.38364
NMD3 (51068)	-1.38356
UBE2M (9040)	-1.38355
BRF1 (2972)	-1.3823
SNAPC2 (6618)	-1.38223
ELP5 (23587)	-1.38208
THOC1 (9984)	-1.37933
UBA2 (10054)	-1.37836
PFDN1 (5201)	-1.37697
NUP88 (4927)	-1.37674
RPL30 (6156)	-1.376
MFAP1 (4236)	-1.37537
LSG1 (55341)	-1.37532
SNAPC3 (6619)	-1.37408
EIF2B5 (8893)	-1.37348
RBM39 (9584)	-1.37262
INCENP (3619)	-1.37195
ATP6V1E1 (529)	-1.37194
NUP43 (348995)	-1.371
ABCB7 (22)	-1.37029
RBM25 (58517)	-1.36905
TRAPPC4 (51399)	-1.36663
IK (3550)	-1.36205
LAS1L (81887)	-1.36074
VHL (7428)	-1.3603
GAPDH (2597)	-1.35711
TANGO6 (79613)	-1.35616
RFT1 (91869)	-1.3555
RBBP5 (5929)	-1.35506
VARS (7407)	-1.35472
USP36 (57602)	-1.35412
CHMP6 (79643)	-1.3503
CHORDC1 (26973)	-1.34827
MIS18A (54069)	-1.34768
NUBP1 (4682)	-1.3463
GGTLC2 (91227)	-1.34538
NOP58 (51602)	-1.34471
RIOK1 (83732)	-1.34408
CRCP (27297)	-1.34381
ARGLU1 (55082)	-1.3423
MVK (4598)	-1.3422
PDCD2 (5134)	-1.34213
RBX1 (9978)	-1.34153
NOP2 (4839)	-1.33913
PPP1R12A (4659)	-1.33453
RBBP4 (5928)	-1.33209
PSMC4 (5704)	-1.32829
CENPN (55839)	-1.32559
EIF3M (10480)	-1.32548
CCT6A (908)	-1.32163
PNN (5411)	-1.31954
SRP19 (6728)	-1.31833
SAE1 (10055)	-1.31701
PELP1 (27043)	-1.31678
RAC1 (5879)	-1.31507
SF3B6 (51639)	-1.315
PSMD8 (5714)	-1.31437
CCNA2 (890)	-1.31433
GTF2E2 (2961)	-1.31232
ARCN1 (372)	-1.31113
ALDOA (226)	-1.31083
BOP1 (23246)	-1.31071
CDC73 (79577)	-1.30915
SNAPC5 (10302)	-1.30661
HNRNPL (3191)	-1.3045
OIP5 (11339)	-1.30412
SPCS2 (9789)	-1.30284
NHP2 (55651)	-1.30182
RNMT (8731)	-1.30078
MED28 (80306)	-1.2995
PAK1IP1 (55003)	-1.29909
SMR3B (10879)	-1.29803
MEPCE (56257)	-1.29795
DDX24 (57062)	-1.29592
THAP1 (55145)	-1.29564
CCDC84 (338657)	-1.29361
PPP4C (5531)	-1.29357
ACTR8 (93973)	-1.29159
HMGCR (3156)	-1.29141
GINS4 (84296)	-1.29134
UXT (8409)	-1.28855
HIST2H3D (653604)	-1.28716
MED18 (54797)	-1.2867
RPL35A (6165)	-1.28591
ALG1 (56052)	-1.28472
TRNT1 (51095)	-1.28263
HSPD1 (3329)	-1.28213
POLA2 (23649)	-1.2813
LARS (51520)	-1.27928
CIAO1 (9391)	-1.2789
MED14 (9282)	-1.27845
RPP14 (11102)	-1.27653
SNAPC1 (6617)	-1.27578
DDX46 (9879)	-1.27517
RNF113A (7737)	-1.27466
ALG13 (79868)	-1.274
ABCF1 (23)	-1.27341
HIST1H2AK (8330)	-1.2707
TRAPPC11 (60684)	-1.2702
SGO1 (151648)	-1.27009
RBMX2 (51634)	-1.26813
ALG1L (200810)	-1.26803
RPS25 (6230)	-1.26759
PDPK1 (5170)	-1.26752
COPS8 (10920)	-1.26741
PSMC1 (5700)	-1.26732
TUBB (203068)	-1.2648
SACM1L (22908)	-1.26227
NOL9 (79707)	-1.26161
RPAP2 (79871)	-1.26107
URB1 (9875)	-1.25872
DDX23 (9416)	-1.25786
HIST1H2BC (8347)	-1.25494
EIF4E (1977)	-1.25462
POLR1B (84172)	-1.25392
USP39 (10713)	-1.25389
MED20 (9477)	-1.25211
MAD2L1 (4085)	-1.25179
PABPN1 (8106)	-1.25096
TRAPPC1 (58485)	-1.2506
MED17 (9440)	-1.25035
RRS1 (23212)	-1.2478
AURKA (6790)	-1.24678
TIMM8A (1678)	-1.24606
ALG14 (199857)	-1.24429
LYRM4 (57128)	-1.24273
CHERP (10523)	-1.23877
NUDC (10726)	-1.23802
PSMC5 (5705)	-1.23779
ANAPC5 (51433)	-1.23747
NCBP1 (4686)	-1.23551
TBL3 (10607)	-1.23471
TUBA1B (10376)	-1.23467
PPA1 (5464)	-1.23349
EXOSC8 (11340)	-1.23254
HAUS8 (93323)	-1.23146
ARF4 (378)	-1.23111
SYMPK (8189)	-1.23094
ANAPC10 (10393)	-1.22824
CDC6 (990)	-1.228
DHX33 (56919)	-1.22752
POLR3C (10623)	-1.22704
BANP (54971)	-1.22702
UTP23 (84294)	-1.22598
AK6 (102157402)	-1.22548
EIF3H (8667)	-1.22507
KIAA1429 (25962)	-1.22059
NPM1 (4869)	-1.22005
RPN1 (6184)	-1.21897
SPCS3 (60559)	-1.2188
RRP12 (23223)	-1.21855
HIST1H2BD (3017)	-1.21776
NHLRC2 (374354)	-1.21389
NAT10 (55226)	-1.21326
SEPSECS (51091)	-1.21321
CHMP4B (128866)	-1.21254
GNL3L (54552)	-1.21064
TIMM10 (26519)	-1.20842
MAT2A (4144)	-1.20802
INTS8 (55656)	-1.2079
TRIAP1 (51499)	-1.20621
TP53RK (112858)	-1.20548
GTF2H1 (2965)	-1.2044
ATR (545)	-1.2032
RBMX (27316)	-1.20231
DGCR14 (8220)	-1.2013
KAT5 (10524)	-1.19912
ELL (8178)	-1.19849
UROD (7389)	-1.19528
POLD2 (5425)	-1.1937
MZT1 (440145)	-1.19266
BUB1B (701)	-1.19002
PCBP2 (5094)	-1.18862
HNRNPM (4670)	-1.1874
RPL10 (6134)	-1.18672
CSTF3 (1479)	-1.18668
SYS1 (90196)	-1.18617
SEC13 (6396)	-1.18575
CINP (51550)	-1.18544
TXN (7295)	-1.18387
NFYC (4802)	-1.18348
TTC1 (7265)	-1.1826
ARL2 (402)	-1.17949
EIF3E (3646)	-1.17939
UTP11L (51118)	-1.17937
PPAN (56342)	-1.17885
RNPS1 (10921)	-1.1782
GNL3 (26354)	-1.17819
SRSF11 (9295)	-1.17709
ARPC4 (10093)	-1.17604
NPLOC4 (55666)	-1.17425
THG1L (54974)	-1.17282
NKAP (79576)	-1.17265
PSMC2 (5701)	-1.1713
ECT2 (1894)	-1.17049
GNL2 (29889)	-1.17001
DHPS (1725)	-1.16962
ELP6 (54859)	-1.16857
CHAF1A (10036)	-1.16782
TUBGCP3 (10426)	-1.16515
POLR3F (10621)	-1.16454
RPAP3 (79657)	-1.16266
DCTN6 (10671)	-1.16199
NPAT (4863)	-1.16043
GMNN (51053)	-1.15863
BTF3 (689)	-1.15835
SMG6 (23293)	-1.158
RFC5 (5985)	-1.15721
DDX20 (11218)	-1.15656
DDX3X (1654)	-1.15614
RBM19 (9904)	-1.15278
GPS1 (2873)	-1.1522
SON (6651)	-1.1513
HNRNPH1 (3187)	-1.15099
NFYB (4801)	-1.15079
DMAP1 (55929)	-1.15021
NELFA (7469)	-1.14923
CPSF3 (51692)	-1.14747
MED4 (29079)	-1.14695
TBCD (6904)	-1.14647
CHD4 (1108)	-1.14511
ELAC2 (60528)	-1.14351
SDAD1 (55153)	-1.1433
UPF1 (5976)	-1.14065
SLC35B1 (10237)	-1.14
THOC7 (80145)	-1.13924
TUBGCP5 (114791)	-1.13825
TFIP11 (24144)	-1.1382
EXOSC2 (23404)	-1.13399
POP7 (10248)	-1.13359
CDAN1 (146059)	-1.13175
TCEB1 (6921)	-1.13148
TBCC (6903)	-1.13134
FAM50A (9130)	-1.13133
ACTR10 (55860)	-1.13033
TOMM22 (56993)	-1.12853
TICRR (90381)	-1.12644
LETM1 (3954)	-1.12527
TSG101 (7251)	-1.12451
DNAJC8 (22826)	-1.1242
MRTO4 (51154)	-1.12355
NOP9 (161424)	-1.12306
TRAPPC5 (126003)	-1.12293
PTPN11 (5781)	-1.12223
RPL36A (6173)	-1.12121
FBXO5 (26271)	-1.12072
ATP6V1F (9296)	-1.12059
FOXD4 (2298)	-1.11952
PSMD4 (5710)	-1.1171
SPATA5 (166378)	-1.1163
MCM4 (4173)	-1.11616
EIF5A (1984)	-1.11492
DNAJA3 (9093)	-1.11411
PRPF40A (55660)	-1.11393
ROMO1 (140823)	-1.11355
RPTOR (57521)	-1.11117
SMG5 (23381)	-1.10798
TGS1 (96764)	-1.10545
CMTR1 (23070)	-1.10466
EP400 (57634)	-1.10462
SIN3A (25942)	-1.10329
UBA5 (79876)	-1.10312
NOC3L (64318)	-1.1019
FIP1L1 (81608)	-1.10168
LTV1 (84946)	-1.10129
PGAM1 (5223)	-1.10106
GFER (2671)	-1.09852
AHCTF1 (25909)	-1.09736
MTOR (2475)	-1.09666
SMARCB1 (6598)	-1.09495
SRCAP (10847)	-1.09447
RAE1 (8480)	-1.09437
SRRM1 (10250)	-1.09343
NUBP2 (10101)	-1.09304
FEN1 (2237)	-1.09169
GOSR2 (9570)	-1.0915
MCM3AP (8888)	-1.08939
NRBP1 (29959)	-1.08747
PPIL2 (23759)	-1.08528
PPP1R11 (6992)	-1.08406
COPE (11316)	-1.08316
CPSF6 (11052)	-1.0824
DCTN2 (10540)	-1.08185
PHAX (51808)	-1.08158
CNIH4 (29097)	-1.08066
PSTK (118672)	-1.08058
TMA16 (55319)	-1.08053
PPIL4 (85313)	-1.08036
LUC7L2 (51631)	-1.08028
PPP1CB (5500)	-1.07986
COPS6 (10980)	-1.07912
MSTO1 (55154)	-1.07746
PRPF4 (9128)	-1.07659
TPT1 (7178)	-1.07601
GTF3C2 (2976)	-1.07525
ESF1 (51575)	-1.07387
KCMF1 (56888)	-1.0726
NELFCD (51497)	-1.0711
TMEM258 (746)	-1.071
TINF2 (26277)	-1.07074
SNRPC (6631)	-1.06998
PRMT1 (3276)	-1.06944
GMPPB (29925)	-1.06823
BRD4 (23476)	-1.06743
SF3B2 (10992)	-1.06666
RFC4 (5984)	-1.066
GTF2F2 (2963)	-1.06539
MYC (4609)	-1.06528
PPP1R8 (5511)	-1.06402
TAF2 (6873)	-1.06329
IMP4 (92856)	-1.06306
NOC2L (26155)	-1.06163
TARDBP (23435)	-1.06114
SHFM1 (7979)	-1.06052
PPP1R2 (5504)	-1.05767
AATF (26574)	-1.05639
FNTA (2339)	-1.0563
AKIRIN2 (55122)	-1.05558
NUP205 (23165)	-1.05537
ATP6V1B2 (526)	-1.05357
VMP1 (81671)	-1.05283
EWSR1 (2130)	-1.05276
DIEXF (27042)	-1.05176
STIL (6491)	-1.05142
CEBPZ (10153)	-1.04807
BMS1 (9790)	-1.04491
ERCC2 (2068)	-1.04434
ILF3 (3609)	-1.04093
EXOSC5 (56915)	-1.03952
TAF5 (6877)	-1.0381
USPL1 (10208)	-1.03808
DIMT1 (27292)	-1.03557
HAUS4 (54930)	-1.03491
CHCHD4 (131474)	-1.03261
PRKRA (8575)	-1.03251
TRMT5 (57570)	-1.03106
EXOSC3 (51010)	-1.03103
UBA3 (9039)	-1.03088
RPP25L (138716)	-1.02857
INTS1 (26173)	-1.02685
INTS6 (26512)	-1.02653
TIMM23 (100287932)	-1.02617
POLA1 (5422)	-1.02598
DCTN4 (51164)	-1.02318
ATP1A1 (476)	-1.02238
EXOSC10 (5394)	-1.02196
SKP1 (6500)	-1.02162
BUD13 (84811)	-1.02106
SNRNP48 (154007)	-1.02061
HTATSF1 (27336)	-1.02013
GTF3C1 (2975)	-1.01964
NAA25 (80018)	-1.01725
PABPC1 (26986)	-1.01535
TSPYL5 (85453)	-1.01515
METTL16 (79066)	-1.01462
MMS19 (64210)	-1.01433
PLK4 (10733)	-1.01388
CCDC59 (29080)	-1.00912
TAF1B (9014)	-1.00819
ATP5J2 (9551)	-1.00758
CRKL (1399)	-1.00716
HSCB (150274)	-1.00705
CWF19L2 (143884)	-1.00698
HNRNPU (3192)	-1.00672
GPKOW (27238)	-1.00491
LSM5 (23658)	-1.0038
SUMO2 (6613)	-1.00341
POLR2H (5437)	-1.00299
MED21 (9412)	-1.00235
RARS (5917)	-1.00174
DDX51 (317781)	-1.00148
PDCD5 (9141)	-1.00008

## Sheet: LN-229 essentials in Brunello
Gene Symbol BRUNELLO LIBRARY		LN-229 essential genes in DepMap_ID
A1BG		RAN	53730		COUNT LN-229 ESSENTIAL GENES FROM DEPMAP CONTAINED IN THE BRUNELLO LIBRARY	901
A1BG		TXNL4A	#N/A
A1BG		RPL15	56006
A1BG		RPL4	56146
A1CF		HSPE1	29772
A1CF		POLR2L	50266
A1CF		RPS6	56374
A1CF		RPL8	56174
A2M		DONSON	18436
A2M		RRM1	56502
A2M		RPS20	56306
A2M		RPL23	56042
A2ML1		RPS13	56266
A2ML1		RPL13	55994
A2ML1		RRM2	56506
A2ML1		RPS8	56422
A3GALT2		SNRPA1	61518
A3GALT2		CDC27	11281
A3GALT2		RPL31	56086
A3GALT2		RPS19	56294
A4GALT		FAU	22588
A4GALT		SARS	57182
A4GALT		PSMA1	52258
A4GALT		PSMB3	52306
A4GNT		ANKLE2	2733
A4GNT		SNRNP200	61486
A4GNT		PCNA	47642
A4GNT		RPS29	56346
AAAS		RPS9	56426
AAAS		HNRNPK	29108
AAAS		SEC61A1	57862
AAAS		UBL5	70540
AACS		PUF60	52906
AACS		PLK1	49710
AACS		PRPF38B	51758
AACS		PHF5A	48638
AADAC		SNRPF	61550
AADAC		RPLP0	56182
AADAC		RPL12	55990
AADAC		RPS12	56262
AADACL2		NUS1	44222
AADACL2		PSMA6	52278
AADACL2		CDC123	11237
AADACL2		PSMA3	52266
AADACL3		EEF2	19388
AADACL3		RPL11	55986
AADACL3		RPSA	56430
AADACL3		RPS11	56258
AADACL4		PSMB4	52310
AADACL4		EEF1A1	19364
AADACL4		RPS27A	56334
AADACL4		DDB1	16829
AADAT		NHP2L1	42610
AADAT		PRPF38A	51754
AADAT		RAD21	53562
AADAT		SF3B5	58486
AAED1		CDC5L	11349
AAED1		SRSF7	62980
AAED1		SNRPB	61522
AAED1		DAD1	16413
AAGAB		RPA1	55898
AAGAB		RPL10A	55978
AAGAB		NCBP2	41766
AAGAB		UBA1	70280
AAK1		RPS4X	56358
AAK1		SNRPD2	61538
AAK1		PRELID1	51354
AAK1		PFDN2	48326
AAMDC		DTL	18796
AAMDC		PHB2	48562
AAMDC		DBR1	16553
AAMDC		EIF3B	19728
AAMP		LSM2	36668
AAMP		TSR2	69604
AAMP		GPN3	26476
AAMP		SMU1	61350
AANAT		DPAGT1	18452
AANAT		POLR2C	50222
AANAT		VCP	71696
AANAT		RPAP1	55918
AAR2		RPL32	56090
AAR2		ETF1	20872
AAR2		CDC23	11261
AAR2		COPB1	14293
AARD		GARS	24840
AARD		CDC45	11345
AARD		RNGTT	55774
AARD		SBDS	57246
AARS		RRN3	56514
AARS		PHB	48558
AARS		SS18L2	63004
AARS		AQR	3617
AARS2		RPL21	56030
AARS2		RPL18	56018
AARS2		SNRPD1	61534
AARS2		IMP3	30980
AARSD1		IARS	29964
AARSD1		CDC16	11249
AARSD1		PRIM1	51422
AARSD1		NFS1	42518
AASDH		SRSF2	62960
AASDH		FARSB	22532
AASDH		SRSF3	62964
AASDH		RPL27A	56066
AASDHPPT		RPA2	55902
AASDHPPT		RUVBL1	56810
AASDHPPT		TRMT112	69160
AASDHPPT		NEDD1	42186
AASS		KIF11	33100
AASS		RPS2	56302
AASS		USP5	71452
AASS		RPL27	56062
AATF		RBM22	54158
AATF		PSMA7	52282
AATF		THOC2	66044
AATF		TAF6	64536
AATK		PRPF19	51742
AATK		COPA	14289
AATK		GPN2	26472
AATK		PSMA2	52262
ABAT		EIF4A3	19788
ABAT		ANAPC4	2605
ABAT		CCT3	10825
ABAT		VPS25	71940
ABCA1		RPL19	56026
ABCA1		PSMD14	52382
ABCA1		POLR3K	50310
ABCA1		EIF6	19864
ABCA10		BUB3	6797
ABCA10		AARS	89
ABCA10		PRPF8	51786
ABCA10		RPL6	56158
ABCA12		FBL	22604
ABCA12		PAFAH1B1	46774
ABCA12		RPS3	56350
ABCA12		BRF2	6525
ABCA13		BANF1	5645
ABCA13		RPS15A	56278
ABCA13		RPA3	55906
ABCA13		KARS	32088
ABCA2		SUPT5H	63964
ABCA2		LRR1	36256
ABCA2		INTS4	31232
ABCA2		RPS7	56418
ABCA3		RPS23	56314
ABCA3		GNB2L1	25996
ABCA3		RPL5	56154
ABCA3		RPP21	56206
ABCA4		DDX49	17009
ABCA4		ANAPC11	2585
ABCA4		SF3A1	58458
ABCA4		NUTF2	44230
ABCA5		VPS28	71952
ABCA5		NIP7	42666
ABCA5		CDCA8	11385
ABCA5		GINS1	25476
ABCA6		NELFB	42286
ABCA6		PSMG4	52450
ABCA6		POLE	50142
ABCA6		SUPT6H	63968
ABCA7		RPL23A	56046
ABCA7		PPWD1	51114
ABCA7		RPL14	56002
ABCA7		HIST1H2BJ	28568
ABCA8		SAP18	57130
ABCA8		NSF	43766
ABCA8		TARS	64668
ABCA8		EIF2S1	19712
ABCA9		ATP6V0C	5109
ABCA9		HINFP	28412
ABCA9		SF3B1	58470
ABCA9		SFPQ	58510
ABCB1		BUD31	6805
ABCB1		U2AF2	70260
ABCB1		SF3A3	58466
ABCB1		RPS16	56282
ABCB10		C21orf59	8069
ABCB10		MAK16	37324
ABCB10		ERH	20660
ABCB10		GPN1	26468
ABCB11		NRF1	43662
ABCB11		ACTL6A	821
ABCB11		RPL24	56050
ABCB11		RUVBL2	56814
ABCB4		CENPW	12025
ABCB4		CDK7	11617
ABCB4		SDE2	57686
ABCB4		RPS18	56290
ABCB5		DHDDS	17492
ABCB5		KIF23	33180
ABCB5		CHAF1B	12473
ABCB5		HCFC1	27912
ABCB6		CHEK1	12561
ABCB6		URI1	71128
ABCB6		RPLP2	56190
ABCB6		POLR2E	50230
ABCB7		PSMA5	52274
ABCB7		CDC7	11357
ABCB7		POLR3A	50274
ABCB7		MED30	38396
ABCB8		TCP1	65320
ABCB8		SMC4	61090
ABCB8		SF3B4	58482
ABCB8		FCF1	22932
ABCB9		POLE2	50146
ABCB9		COPB2	14297
ABCB9		RPL3	56078
ABCB9		CTCF	15517
ABCC1		POLR2F	50234
ABCC1		LSM7	36688
ABCC1		RPS15	56274
ABCC1		CSE1L	15133
ABCC10		TUT1	70072
ABCC10		GSPT1	27228
ABCC10		RPL26	56054
ABCC10		CCT4	10829
ABCC11		RPL13A	55998
ABCC11		RPL18A	56022
ABCC11		RPL7	56162
ABCC11		RPL37A	56126
ABCC12		DYNLRB1	19052
ABCC12		PRPF31	51750
ABCC12		POLR1C	50202
ABCC12		NARS	41582
ABCC2		INTS9	31252
ABCC2		HSPA5	29712
ABCC2		SF1	58454
ABCC2		EIF3I	19760
ABCC3		NUDT21	44058
ABCC3		ATP2A2	4965
ABCC3		RPL37	56122
ABCC3		SPC24	62278
ABCC4		EIF5	19844
ABCC4		PSMC6	52358
ABCC4		UTP15	71520
ABCC4		HAUS1	27800
ABCC5		TCEB2	65200
ABCC5		PSMD7	52406
ABCC5		EIF2B4	19700
ABCC5		DDX56	17041
ABCC6		TOP2A	68240
ABCC6		DDX41	16989
ABCC6		CPSF3L	14701
ABCC6		NOP56	43170
ABCC8		SAP30BP	57142
ABCC8		NDC80	41898
ABCC8		DDX18	16921
ABCC8		RPL36	56106
ABCC9		INTS3	31228
ABCC9		PSMB2	52302
ABCC9		PPP2R1A	50982
ABCC9		PSMD6	52402
ABCD1		POP5	50386
ABCD1		RBM8A	54254
ABCD1		MED11	38312
ABCD1		POLR2B	50218
ABCD2		SF3B3	58478
ABCD2		DPH3	18496
ABCD2		HSPA9	29724
ABCD2		RPS24	56318
ABCD3		SNRNP25	61490
ABCD3		DARS	16473
ABCD3		CKAP5	13033
ABCD3		SSU72	63116
ABCD4		RIOK2	55234
ABCD4		EFTUD2	19532
ABCD4		PSMG3	52446
ABCD4		PFDN6	48338
ABCE1		OGT	44538
ABCE1		TIMELESS	66212
ABCE1		EIF3A	19724
ABCE1		LSM8	36692
ABCF1		TRAPPC8	68700
ABCF1		ATP6V1A	5129
ABCF1		RCC1	54390
ABCF1		ESPL1	20812
ABCF2		PSMB7	52322
ABCF2		NUP85	44190
ABCF2		CLP1	13485
ABCF2		PSMB5	52314
ABCF3		GEMIN5	25224
ABCF3		EIF1AX	19656
ABCF3		PDRG1	48054
ABCF3		QARS	53102
ABCG1		CTDP1	15529
ABCG1		SRP54	62868
ABCG1		NUP93	44198
ABCG1		STX5	63732
ABCG2		DKC1	17748
ABCG2		AURKB	5325
ABCG2		DDX55	17037
ABCG2		RPL35	56098
ABCG4		TOPBP1	68260
ABCG4		RSL1D1	56590
ABCG4		WBSCR22	72272
ABCG4		SNRPD3	61542
ABCG5		CDK1	11517
ABCG5		CDC20	11253
ABCG5		SBNO1	57270
ABCG5		SRBD1	62768
ABCG8		CARS	9585
ABCG8		PSMD3	52390
ABCG8		ABCE1	269
ABCG8		ARMC7	4177
ABHD1		RPP30	56218
ABHD1		PMPCB	49902
ABHD1		MARS	37820
ABHD1		DHX15	17580
ABHD10		MDN1	38264
ABHD10		RANGAP1	53766
ABHD10		OSGEP	46338
ABHD10		NOL10	43090
ABHD11		FAM96B	22424
ABHD11		HYOU1	29944
ABHD11		PSMD2	52386
ABHD11		TTC27	69728
ABHD12		NARFL	41574
ABHD12		CHMP2A	12641
ABHD12		DYNC1H1	19016
ABHD12		PAM16	46906
ABHD12B		SLC39A7	60378
ABHD12B		UPF2	71016
ABHD12B		POLR3B	50278
ABHD12B		KPNB1	33812
ABHD13		CPSF4	14705
ABHD13		NOL6	43114
ABHD13		SKIV2L2	59254
ABHD13		NAPA	41546
ABHD14A		TRAPPC3	68676
ABHD14A		CIRH1A	12981
ABHD14A		EPRS	20508
ABHD14A		TRRAP	69332
ABHD14B		RFC2	54686
ABHD14B		CCT8	10849
ABHD14B		SF3A2	58462
ABHD14B		ALG11	2241
ABHD15		IPO7	31300
ABHD15		GINS2	25480
ABHD15		EEF2KMT	19396
ABHD15		SLMO2	60938
ABHD16A		RPAIN	55914
ABHD16A		HARS	27776
ABHD16A		LSM4	36676
ABHD16A		CPSF1	14689
ABHD16B		UBTF	70620
ABHD16B		SMG1	61142
ABHD16B		TNPO3	68116
ABHD16B		ISY1	31600
ABHD17A		MCM2	38132
ABHD17A		ORAOV1	46226
ABHD17A		SPC25	62282
ABHD17A		EXOSC6	21100
ABHD17B		NOP16	43162
ABHD17B		RABGGTB	53510
ABHD17B		PSMD1	52362
ABHD17B		DHX37	17616
ABHD17C		LUC7L3	36788
ABHD17C		RABGGTA	53506
ABHD17C		LSM6	36684
ABHD17C		NIFK	42642
ABHD2		TAF1C	64500
ABHD2		U2SURP	70264
ABHD2		EIF2B2	19692
ABHD2		CENPK	11985
ABHD3		RPS5	56370
ABHD3		BIRC5	6153
ABHD3		PWP2	52986
ABHD3		RNPC3	55794
ABHD4		MASTL	37872
ABHD4		POLR2G	50238
ABHD4		POLR1A	50194
ABHD4		POLD1	50118
ABHD5		PSMC3	52342
ABHD5		EIF2S3	19720
ABHD5		C9orf114	8809
ABHD5		PSMA4	52270
ABHD6		MPHOSPH10	39628
ABHD6		NEDD8	42198
ABHD6		NAA50	41382
ABHD6		RFC3	54690
ABHD8		ISCU	31540
ABHD8		SUPT16H	63940
ABHD8		TWISTNB	70104
ABHD8		COPZ1	14349
ABI1		KIN	33276
ABI1		RPS10	56250
ABI1		ALG2	2265
ABI1		DYNC1I2	19024
ABI2		PRPF6	51782
ABI2		POLR2I	50246
ABI2		CCT7	10845
ABI2		DCTN5	16777
ABI3		SNW1	61594
ABI3		GRB2	26940
ABI3		MED8	38416
ABI3		HMGCS1	28936
ABI3BP		MTBP	40448
ABI3BP		RPP40	56226
ABI3BP		DDX54	17033
ABI3BP		FARSA	22528
ABL1		CRNKL1	14977
ABL1		NACA	41422
ABL1		SNRNP35	61498
ABL1		HIST1H2BE	28548
ABL2		GTF2E1	27340
ABL2		PSMB6	52318
ABL2		DUT	18972
ABL2		GUK1	27520
ABLIM1		ACTR2	873
ABLIM1		EIF3F	19748
ABLIM1		GTF2A2	27332
ABLIM1		EEFSEC	19400
ABLIM2		SART3	57194
ABLIM2		C1orf109	7709
ABLIM2		HEATR1	28056
ABLIM2		CACTIN	9181
ABLIM3		POLR2D	50226
ABLIM3		DDX10	16909
ABLIM3		SMC3	61086
ABLIM3		NLE1	42834
ABO		MED6	38408
ABO		KAT8	32112
ABO		UBE2I	70416
ABO		NUP133	44126
ABR		SPATA5L1	62234
ABR		UTP20	71528
ABR		NUF2	44094
ABR		KRT8	34052
ABRA		PSMD11	52370
ABRA		EEF1G	19384
ABRA		HAUS6	27820
ABRA		CLNS1A	13477
ABRACL		SOD1	61758
ABRACL		EFTUD1	19528
ABRACL		RACGAP1	53546
ABRACL		PRMT5	51618
ABT1		NXF1	44266
ABT1		HAUS5	27816
ABT1		ANAPC2	2601
ABT1		CDT1	11745
ABTB1		CNOT3	13805
ABTB1		PSMD12	52374
ABTB1		SEPHS2	58078
ABTB1		UBA52	70296
ABTB2		EIF2S2	19716
ABTB2		TIGD1	66176
ABTB2		SCFD1	57382
ABTB2		PRC1	51250
ACAA1		EIF1AD	19652
ACAA1		SEC61G	57874
ACAA1		GPX4	26872
ACAA1		RPS21	56310
ACAA2		MMS22L	39408
ACAA2		POLR3H	50306
ACAA2		CCND1	10661
ACAA2		SSRP1	63084
ACACA		ECD	19212
ACACA		EIF4A1	19780
ACACA		BYSL	6813
ACACA		NVL	44254
ACACB		SRSF1	62944
ACACB		NSA2	43754
ACACB		COPS5	14329
ACACB		IGBP1	30384
ACAD10		SRP72	62876
ACAD10		TOMM40	68204
ACAD10		CCNK	10717
ACAD10		GTPBP4	27440
ACAD11		SRP14	62860
ACAD11		HNRNPC	29064
ACAD11		NOB1	43054
ACAD11		CLTC	13557
ACAD8		KRR1	33864
ACAD8		EIF3D	19740
ACAD8		SRP9	62880
ACAD8		ARIH1	4017
ACAD9		KIF18A	33132
ACAD9		TUBGCP2	70012
ACAD9		CCT2	10821
ACAD9		MCM7	38156
ACADL		SNAPC4	61430
ACADL		BRIX1	6557
ACADL		RTFDC1	56682
ACADL		RPLP1	56186
ACADM		HIST1H2BN	28584
ACADM		ATP6V0B	5105
ACADM		THOC3	66048
ACADM		EXOSC7	21104
ACADS		RPL38	56130
ACADS		HAUS7	27824
ACADS		SOX10	61862
ACADS		GTF2B	27336
ACADSB		CCT5	10833
ACADSB		NUP214	44158
ACADSB		TOP1	68232
ACADSB		PDCD11	47762
ACADVL		EIF2B3	19696
ACADVL		GRPEL1	27132
ACADVL		MED22	38364
ACADVL		DHX8	17636
ACAN		PSMB1	52290
ACAN		TAF8	64552
ACAN		SMC1A	61074
ACAN		GGPS1	25348
ACAP1		NOC4L	43070
ACAP1		TSR1	69600
ACAP1		CWC22	15801
ACAP1		EIF3G	19752
ACAP2		COPG1	14305
ACAP2		CDC37	11289
ACAP2		SLU7	60954
ACAP2		TBCB	64984
ACAP3		DDX47	17005
ACAP3		IARS2	29968
ACAP3		NCAPG	41746
ACAP3		ANAPC1	2577
ACAT1		DNAJC17	18152
ACAT1		UFD1L	70724
ACAT1		SMC2	61082
ACAT1		ILF2	30948
ACAT2		RBM17	54142
ACAT2		C3orf17	8281
ACAT2		NUP160	44138
ACAT2		PES1	48230
ACBD3		EXOSC4	21092
ACBD3		POLD3	50126
ACBD3		DHX16	17584
ACBD3		TONSL	68228
ACBD4		SNRNP27	61494
ACBD4		LONP1	35964
ACBD4		LSM3	36672
ACBD4		SPDL1	62302
ACBD5		SNRNP70	61510
ACBD5		NMD3	42946
ACBD5		UBE2M	70440
ACBD5		BRF1	6521
ACBD6		SNAPC2	61422
ACBD6		ELP5	20024
ACBD6		THOC1	66040
ACBD6		UBA2	70284
ACBD7		PFDN1	48322
ACBD7		NUP88	44194
ACBD7		RPL30	56082
ACBD7		MFAP1	38720
ACCS		LSG1	36640
ACCS		SNAPC3	61426
ACCS		EIF2B5	19704
ACCS		RBM39	54202
ACCSL		INCENP	31040
ACCSL		ATP6V1E1	5153
ACCSL		NUP43	44170
ACCSL		ABCB7	197
ACD		RBM25	54170
ACD		TRAPPC4	68684
ACD		IK	30556
ACD		LAS1L	34716
ACE		VHL	71796
ACE		GAPDH	24808
ACE		TANGO6	64608
ACE		RFT1	54742
ACE2		RBBP5	54054
ACE2		VARS	71628
ACE2		USP36	71396
ACE2		CHMP6	12669
ACER1		CHORDC1	12689
ACER1		MIS18A	39100
ACER1		NUBP1	43966
ACER1		GGTLC2	25372
ACER2		NOP58	43174
ACER2		RIOK1	55230
ACER2		CRCP	14817
ACER2		ARGLU1	3725
ACER3		MVK	40842
ACER3		PDCD2	47770
ACER3		RBX1	54358
ACER3		NOP2	43166
ACHE		PPP1R12A	50822
ACHE		RBBP4	54050
ACHE		PSMC4	52350
ACHE		CENPN	11997
ACIN1		EIF3M	19776
ACIN1		CCT6A	10837
ACIN1		PNN	49986
ACIN1		SRP19	62864
ACKR1		SAE1	57022
ACKR1		PELP1	48194
ACKR1		RAC1	53534
ACKR1		SF3B6	58490
ACKR2		PSMD8	52410
ACKR2		CCNA2	10637
ACKR2		GTF2E2	27344
ACKR2		ARCN1	3645
ACKR3		ALDOA	2217
ACKR3		BOP1	6385
ACKR3		CDC73	11361
ACKR3		SNAPC5	61434
ACKR4		HNRNPL	29112
ACKR4		OIP5	44542
ACKR4		SPCS2	62290
ACKR4		NHP2	42606
ACLY		RNMT	55786
ACLY		MED28	38388
ACLY		PAK1IP1	46846
ACLY		SMR3B	61330
ACMSD		MEPCE	38536
ACMSD		DDX24	16945
ACMSD		THAP1	65936
ACMSD		CCDC84	10421
ACO1		PPP4C	51058
ACO1		ACTR8	897
ACO1		HMGCR	28932
ACO1		GINS4	25488
ACO2		UXT	71576
ACO2		HIST2H3D	28712
ACO2		MED18	38352
ACO2		RPL35A	56102
ACOT1		ALG1	2229
ACOT1		TRNT1	69216
ACOT1		HSPD1	29768
ACOT1		POLA2	50110
ACOT11		LARS	34708
ACOT11		CIAO1	12909
ACOT11		MED14	38332
ACOT11		RPP14	56202
ACOT12		SNAPC1	61418
ACOT12		DDX46	17001
ACOT12		RNF113A	55454
ACOT12		ALG13	2249
ACOT13		ABCF1	273
ACOT13		HIST1H2AK	28520
ACOT13		TRAPPC11	68656
ACOT13		SGO1	#N/A
ACOT2		RBMX2	54274
ACOT2		ALG1L	2257
ACOT2		RPS25	56322
ACOT2		PDPK1	48042
ACOT4		COPS8	14345
ACOT4		PSMC1	52334
ACOT4		TUBB	69960
ACOT4		SACM1L	57014
ACOT6		NOL9	43126
ACOT6		RPAP2	55922
ACOT6		URB1	71112
ACOT6		DDX23	16941
ACOT7		HIST1H2BC	28540
ACOT7		EIF4E	19796
ACOT7		POLR1B	50198
ACOT7		USP39	71408
ACOT8		MED20	#N/A
ACOT8		MAD2L1	37088
ACOT8		PABPN1	46710
ACOT8		TRAPPC1	68648
ACOT9		MED17	38348
ACOT9		RRS1	56554
ACOT9		AURKA	5317
ACOT9		TIMM8A	66260
ACOX1		ALG14	2253
ACOX1		LYRM4	36960
ACOX1		CHERP	12569
ACOX1		NUDC	43990
ACOX2		PSMC5	52354
ACOX2		ANAPC5	2609
ACOX2		NCBP1	41762
ACOX2		TBL3	65036
ACOX3		TUBA1B	69928
ACOX3		PPA1	50538
ACOX3		EXOSC8	21108
ACOX3		HAUS8	27828
ACOXL		ARF4	3665
ACOXL		SYMPK	64148
ACOXL		ANAPC10	2581
ACOXL		CDC6	11353
ACP1		DHX33	17600
ACP1		POLR3C	50282
ACP1		BANP	5657
ACP1		UTP23	71532
ACP2		AK6	1953
ACP2		EIF3H	19756
ACP2		KIAA1429	32992
ACP2		NPM1	43414
ACP5		RPN1	56194
ACP5		SPCS3	62294
ACP5		RRP12	56526
ACP5		HIST1H2BD	28544
ACP6		NHLRC2	42594
ACP6		NAT10	41598
ACP6		SEPSECS	58090
ACP6		CHMP4B	12657
ACPP		GNL3L	26076
ACPP		TIMM10	66216
ACPP		MAT2A	37880
ACPP		INTS8	31248
ACPT		TRIAP1	68768
ACPT		TP53RK	68348
ACPT		GTF2H1	27356
ACPT		ATR	5233
ACR		RBMX	54270
ACR		DGCR14	17420
ACR		KAT5	32100
ACR		ELL	19936
ACRBP		UROD	71140
ACRBP		POLD2	50122
ACRBP		MZT1	41302
ACRBP		BUB1B	6793
ACRC		PCBP2	47290
ACRC		HNRNPM	29120
ACRC		RPL10	55974
ACRC		CSTF3	15361
ACRV1		SYS1	64268
ACRV1		SEC13	57778
ACRV1		CINP	12965
ACRV1		TXN	70128
ACSBG1		NFYC	42542
ACSBG1		TTC1	69668
ACSBG1		ARL2	4077
ACSBG1		EIF3E	19744
ACSBG2		UTP11L	71508
ACSBG2		PPAN	50546
ACSBG2		RNPS1	55806
ACSBG2		GNL3	26072
ACSF2		SRSF11	62952
ACSF2		ARPC4	4257
ACSF2		NPLOC4	43410
ACSF2		THG1L	66028
ACSF3		NKAP	42738
ACSF3		PSMC2	52338
ACSF3		ECT2	19272
ACSF3		GNL2	26068
ACSL1		DHPS	17516
ACSL1		ELP6	20028
ACSL1		CHAF1A	12469
ACSL1		TUBGCP3	70016
ACSL3		POLR3F	50294
ACSL3		RPAP3	55926
ACSL3		DCTN6	16781
ACSL3		NPAT	43294
ACSL4		GMNN	25896
ACSL4		BTF3	6709
ACSL4		SMG6	61150
ACSL4		RFC5	54698
ACSL5		DDX20	16933
ACSL5		DDX3X	16977
ACSL5		RBM19	54150
ACSL5		GPS1	26836
ACSL6		SON	61786
ACSL6		HNRNPH1	29096
ACSL6		NFYB	42538
ACSL6		DMAP1	17880
ACSM1		NELFA	42282
ACSM1		CPSF3	14697
ACSM1		MED4	38404
ACSM1		TBCD	64996
ACSM2A		CHD4	12533
ACSM2A		ELAC2	19872
ACSM2A		SDAD1	57650
ACSM2A		UPF1	71012
ACSM2B		SLC35B1	60154
ACSM2B		THOC7	66060
ACSM2B		TUBGCP5	70024
ACSM2B		TFIP11	65796
ACSM3		EXOSC2	21084
ACSM3		POP7	50390
ACSM3		CDAN1	11233
ACSM3		TCEB1	65196
ACSM4		TBCC	64988
ACSM4		FAM50A	22188
ACSM4		ACTR10	861
ACSM4		TOMM22	68196
ACSM5		TICRR	66156
ACSM5		LETM1	35084
ACSM5		TSG101	69392
ACSM5		DNAJC8	18228
ACSM6		MRTO4	40180
ACSM6		NOP9	43178
ACSM6		TRAPPC5	68688
ACSM6		PTPN11	52722
ACSS1		RPL36A	56110
ACSS1		FBXO5	22856
ACSS1		ATP6V1F	5161
ACSS1		FOXD4	23804
ACSS2		PSMD4	52394
ACSS2		SPATA5	62230
ACSS2		MCM4	38144
ACSS2		EIF5A	19848
ACSS3		DNAJA3	18060
ACSS3		PRPF40A	51770
ACSS3		ROMO1	55842
ACSS3		RPTOR	56438
ACTA1		SMG5	61146
ACTA1		TGS1	65924
ACTA1		CMTR1	13669
ACTA1		EP400	20332
ACTA2		SIN3A	59114
ACTA2		UBA5	70292
ACTA2		NOC3L	43066
ACTA2		FIP1L1	23408
ACTB		LTV1	36776
ACTB		PGAM1	48398
ACTB		GFER	25252
ACTB		AHCTF1	1805
ACTBL2		MTOR	40628
ACTBL2		SMARCB1	61046
ACTBL2		SRCAP	62776
ACTBL2		RAE1	53634
ACTC1		SRRM1	62920
ACTC1		NUBP2	43970
ACTC1		FEN1	23068
ACTC1		GOSR2	26284
ACTG1		MCM3AP	38140
ACTG1		NRBP1	43638
ACTG1		PPIL2	50718
ACTG1		PPP1R11	50818
ACTG2		COPE	14301
ACTG2		CPSF6	14713
ACTG2		DCTN2	16765
ACTG2		PHAX	48554
ACTL10		CNIH4	13745
ACTL10		PSTK	52478
ACTL10		TMA16	66540
ACTL10		PPIL4	50726
ACTL6A		LUC7L2	36784
ACTL6A		PPP1CB	50806
ACTL6A		COPS6	14333
ACTL6A		MSTO1	40372
ACTL6B		PRPF4	51766
ACTL6B		TPT1	68532
ACTL6B		GTF3C2	27404
ACTL6B		ESF1	20804
ACTL7A		KCMF1	32180
ACTL7A		NELFCD	42290
ACTL7A		TMEM258	67356
ACTL7A		TINF2	66300
ACTL7B		SNRPC	61530
ACTL7B		PRMT1	51606
ACTL7B		GMPPB	25904
ACTL7B		BRD4	6497
ACTL8		SF3B2	58474
ACTL8		RFC4	54694
ACTL8		GTF2F2	27352
ACTL8		MYC	40930
ACTL9		PPP1R8	50962
ACTL9		TAF2	64512
ACTL9		IMP4	30984
ACTL9		NOC2L	43062
ACTN1		TARDBP	64656
ACTN1		SHFM1	58906
ACTN1		PPP1R2	50894
ACTN1		AATF	113
ACTN2		FNTA	23712
ACTN2		AKIRIN2	2041
ACTN2		NUP205	44146
ACTN2		ATP6V1B2	5137
ACTN3		VMP1	71864
ACTN3		EWSR1	21000
ACTN3		DIEXF	17668
ACTN3		STIL	63448
ACTN4		CEBPZ	11857
ACTN4		BMS1	6309
ACTN4		ERCC2	20600
ACTN4		ILF3	30952
ACTR10		EXOSC5	21096
ACTR10		TAF5	64528
ACTR10		USPL1	71496
ACTR10		DIMT1	17672
ACTR1A		HAUS4	27812
ACTR1A		CHCHD4	12501
ACTR1A		PRKRA	51562
ACTR1A		TRMT5	69188
ACTR1B		EXOSC3	21088
ACTR1B		UBA3	70288
ACTR1B		RPP25L	56214
ACTR1B		INTS1	31212
ACTR2		INTS6	31240
ACTR2		TIMM23	66244
ACTR2		POLA1	50106
ACTR2		DCTN4	16773
ACTR3		ATP1A1	4929
ACTR3		EXOSC10	21080
ACTR3		SKP1	59266
ACTR3		BUD13	6801
ACTR3B		SNRNP48	61506
ACTR3B		HTATSF1	29792
ACTR3B		GTF3C1	27400
ACTR3B		NAA25	41362
ACTR3C		PABPC1	46678
ACTR3C		TSPYL5	69592
ACTR3C		METTL16	38620
ACTR3C		MMS19	39404
ACTR5		PLK4	49722
ACTR5		CCDC59	10309
ACTR5		TAF1B	64496
ACTR5		ATP5J2	5053
ACTR6		CRKL	14953
ACTR6		HSCB	29536
ACTR6		CWF19L2	15817
ACTR6		HNRNPU	29128
ACTR8		GPKOW	26452
ACTR8		LSM5	36680
ACTR8		SUMO2	63908
ACTR8		POLR2H	50242
ACTRT1		MED21	38360
ACTRT1		RARS	53866
ACTRT1		DDX51	17021
ACTRT1		PDCD5	47782
ACTRT2
ACTRT2
ACTRT2
ACTRT2
ACTRT3
ACTRT3
ACTRT3
ACTRT3
ACVR1
ACVR1
ACVR1
ACVR1
ACVR1B
ACVR1B
ACVR1B
ACVR1B
ACVR1C
ACVR1C
ACVR1C
ACVR1C
ACVR2A
ACVR2A
ACVR2A
ACVR2A
ACVR2B
ACVR2B
ACVR2B
ACVR2B
ACVRL1
ACVRL1
ACVRL1
ACVRL1
ACY1
ACY1
ACY1
ACY1
ACY3
ACY3
ACY3
ACY3
ACYP1
ACYP1
ACYP1
ACYP1
ACYP2
ACYP2
ACYP2
ACYP2
ADA
ADA
ADA
ADA
ADAD1
ADAD1
ADAD1
ADAD1
ADAD2
ADAD2
ADAD2
ADAD2
ADAL
ADAL
ADAL
ADAL
ADAM10
ADAM10
ADAM10
ADAM10
ADAM11
ADAM11
ADAM11
ADAM11
ADAM12
ADAM12
ADAM12
ADAM12
ADAM15
ADAM15
ADAM15
ADAM15
ADAM17
ADAM17
ADAM17
ADAM17
ADAM18
ADAM18
ADAM18
ADAM18
ADAM19
ADAM19
ADAM19
ADAM19
ADAM2
ADAM2
ADAM2
ADAM2
ADAM20
ADAM20
ADAM20
ADAM20
ADAM21
ADAM21
ADAM21
ADAM21
ADAM22
ADAM22
ADAM22
ADAM22
ADAM23
ADAM23
ADAM23
ADAM23
ADAM28
ADAM28
ADAM28
ADAM28
ADAM29
ADAM29
ADAM29
ADAM29
ADAM30
ADAM30
ADAM30
ADAM30
ADAM32
ADAM32
ADAM32
ADAM32
ADAM33
ADAM33
ADAM33
ADAM33
ADAM7
ADAM7
ADAM7
ADAM7
ADAM8
ADAM8
ADAM8
ADAM8
ADAM9
ADAM9
ADAM9
ADAM9
ADAMDEC1
ADAMDEC1
ADAMDEC1
ADAMDEC1
ADAMTS1
ADAMTS1
ADAMTS1
ADAMTS1
ADAMTS10
ADAMTS10
ADAMTS10
ADAMTS10
ADAMTS12
ADAMTS12
ADAMTS12
ADAMTS12
ADAMTS13
ADAMTS13
ADAMTS13
ADAMTS13
ADAMTS14
ADAMTS14
ADAMTS14
ADAMTS14
ADAMTS15
ADAMTS15
ADAMTS15
ADAMTS15
ADAMTS16
ADAMTS16
ADAMTS16
ADAMTS16
ADAMTS17
ADAMTS17
ADAMTS17
ADAMTS17
ADAMTS18
ADAMTS18
ADAMTS18
ADAMTS18
ADAMTS19
ADAMTS19
ADAMTS19
ADAMTS19
ADAMTS2
ADAMTS2
ADAMTS2
ADAMTS2
ADAMTS20
ADAMTS20
ADAMTS20
ADAMTS20
ADAMTS3
ADAMTS3
ADAMTS3
ADAMTS3
ADAMTS4
ADAMTS4
ADAMTS4
ADAMTS4
ADAMTS5
ADAMTS5
ADAMTS5
ADAMTS5
ADAMTS6
ADAMTS6
ADAMTS6
ADAMTS6
ADAMTS7
ADAMTS7
ADAMTS7
ADAMTS7
ADAMTS8
ADAMTS8
ADAMTS8
ADAMTS8
ADAMTS9
ADAMTS9
ADAMTS9
ADAMTS9
ADAMTSL1
ADAMTSL1
ADAMTSL1
ADAMTSL1
ADAMTSL2
ADAMTSL2
ADAMTSL2
ADAMTSL2
ADAMTSL3
ADAMTSL3
ADAMTSL3
ADAMTSL3
ADAMTSL4
ADAMTSL4
ADAMTSL4
ADAMTSL4
ADAMTSL5
ADAMTSL5
ADAMTSL5
ADAMTSL5
ADAP1
ADAP1
ADAP1
ADAP1
ADAP2
ADAP2
ADAP2
ADAP2
ADAR
ADAR
ADAR
ADAR
ADARB1
ADARB1
ADARB1
ADARB1
ADARB2
ADARB2
ADARB2
ADARB2
ADAT1
ADAT1
ADAT1
ADAT1
ADAT2
ADAT2
ADAT2
ADAT2
ADAT3
ADAT3
ADAT3
ADAT3
ADCK1
ADCK1
ADCK1
ADCK1
ADCK2
ADCK2
ADCK2
ADCK2
ADCK3
ADCK3
ADCK3
ADCK3
ADCK4
ADCK4
ADCK4
ADCK4
ADCK5
ADCK5
ADCK5
ADCK5
ADCY1
ADCY1
ADCY1
ADCY1
ADCY10
ADCY10
ADCY10
ADCY10
ADCY2
ADCY2
ADCY2
ADCY2
ADCY3
ADCY3
ADCY3
ADCY3
ADCY4
ADCY4
ADCY4
ADCY4
ADCY5
ADCY5
ADCY5
ADCY5
ADCY6
ADCY6
ADCY6
ADCY6
ADCY7
ADCY7
ADCY7
ADCY7
ADCY8
ADCY8
ADCY8
ADCY8
ADCY9
ADCY9
ADCY9
ADCY9
ADCYAP1
ADCYAP1
ADCYAP1
ADCYAP1
ADCYAP1R1
ADCYAP1R1
ADCYAP1R1
ADCYAP1R1
ADD1
ADD1
ADD1
ADD1
ADD2
ADD2
ADD2
ADD2
ADD3
ADD3
ADD3
ADD3
ADGB
ADGB
ADGB
ADGB
ADGRA1
ADGRA1
ADGRA1
ADGRA1
ADGRA2
ADGRA2
ADGRA2
ADGRA2
ADGRA3
ADGRA3
ADGRA3
ADGRA3
ADGRB1
ADGRB1
ADGRB1
ADGRB1
ADGRB2
ADGRB2
ADGRB2
ADGRB2
ADGRB3
ADGRB3
ADGRB3
ADGRB3
ADGRD1
ADGRD1
ADGRD1
ADGRD1
ADGRE1
ADGRE1
ADGRE1
ADGRE1
ADGRE2
ADGRE2
ADGRE2
ADGRE2
ADGRE3
ADGRE3
ADGRE3
ADGRE3
ADGRE5
ADGRE5
ADGRE5
ADGRE5
ADGRF1
ADGRF1
ADGRF1
ADGRF1
ADGRF2
ADGRF2
ADGRF2
ADGRF2
ADGRF3
ADGRF3
ADGRF3
ADGRF3
ADGRF4
ADGRF4
ADGRF4
ADGRF4
ADGRF5
ADGRF5
ADGRF5
ADGRF5
ADGRG1
ADGRG1
ADGRG1
ADGRG1
ADGRG2
ADGRG2
ADGRG2
ADGRG2
ADGRG3
ADGRG3
ADGRG3
ADGRG3
ADGRG4
ADGRG4
ADGRG4
ADGRG4
ADGRG5
ADGRG5
ADGRG5
ADGRG5
ADGRG6
ADGRG6
ADGRG6
ADGRG6
ADGRG7
ADGRG7
ADGRG7
ADGRG7
ADGRL1
ADGRL1
ADGRL1
ADGRL1
ADGRL2
ADGRL2
ADGRL2
ADGRL2
ADGRL3
ADGRL3
ADGRL3
ADGRL3
ADGRL4
ADGRL4
ADGRL4
ADGRL4
ADGRV1
ADGRV1
ADGRV1
ADGRV1
ADH1A
ADH1A
ADH1A
ADH1A
ADH1B
ADH1B
ADH1B
ADH1B
ADH1C
ADH1C
ADH1C
ADH1C
ADH4
ADH4
ADH4
ADH4
ADH5
ADH5
ADH5
ADH5
ADH6
ADH6
ADH6
ADH6
ADH7
ADH7
ADH7
ADH7
ADHFE1
ADHFE1
ADHFE1
ADHFE1
ADI1
ADI1
ADI1
ADI1
ADIG
ADIG
ADIG
ADIG
ADIPOQ
ADIPOQ
ADIPOQ
ADIPOQ
ADIPOR1
ADIPOR1
ADIPOR1
ADIPOR1
ADIPOR2
ADIPOR2
ADIPOR2
ADIPOR2
ADIRF
ADIRF
ADIRF
ADIRF
ADK
ADK
ADK
ADK
ADM
ADM
ADM
ADM
ADM2
ADM2
ADM2
ADM2
ADM5
ADM5
ADM5
ADM5
ADNP
ADNP
ADNP
ADNP
ADNP2
ADNP2
ADNP2
ADNP2
ADO
ADO
ADO
ADO
ADORA1
ADORA1
ADORA1
ADORA1
ADORA2A
ADORA2A
ADORA2A
ADORA2A
ADORA2B
ADORA2B
ADORA2B
ADORA2B
ADORA3
ADORA3
ADORA3
ADORA3
ADPGK
ADPGK
ADPGK
ADPGK
ADPRH
ADPRH
ADPRH
ADPRH
ADPRHL1
ADPRHL1
ADPRHL1
ADPRHL1
ADPRHL2
ADPRHL2
ADPRHL2
ADPRHL2
ADPRM
ADPRM
ADPRM
ADPRM
ADRA1A
ADRA1A
ADRA1A
ADRA1A
ADRA1B
ADRA1B
ADRA1B
ADRA1B
ADRA1D
ADRA1D
ADRA1D
ADRA1D
ADRA2A
ADRA2A
ADRA2A
ADRA2A
ADRA2B
ADRA2B
ADRA2B
ADRA2B
ADRA2C
ADRA2C
ADRA2C
ADRA2C
ADRB1
ADRB1
ADRB1
ADRB1
ADRB2
ADRB2
ADRB2
ADRB2
ADRB3
ADRB3
ADRB3
ADRB3
ADRBK1
ADRBK1
ADRBK1
ADRBK1
ADRBK2
ADRBK2
ADRBK2
ADRBK2
ADRM1
ADRM1
ADRM1
ADRM1
ADSL
ADSL
ADSL
ADSL
ADSS
ADSS
ADSS
ADSS
ADSSL1
ADSSL1
ADSSL1
ADSSL1
ADTRP
ADTRP
ADTRP
ADTRP
AEBP1
AEBP1
AEBP1
AEBP1
AEBP2
AEBP2
AEBP2
AEBP2
AEN
AEN
AEN
AEN
AES
AES
AES
AES
AFAP1
AFAP1
AFAP1
AFAP1
AFAP1L1
AFAP1L1
AFAP1L1
AFAP1L1
AFAP1L2
AFAP1L2
AFAP1L2
AFAP1L2
AFF1
AFF1
AFF1
AFF1
AFF2
AFF2
AFF2
AFF2
AFF3
AFF3
AFF3
AFF3
AFF4
AFF4
AFF4
AFF4
AFG3L2
AFG3L2
AFG3L2
AFG3L2
AFM
AFM
AFM
AFM
AFMID
AFMID
AFMID
AFMID
AFP
AFP
AFP
AFP
AFTPH
AFTPH
AFTPH
AFTPH
AGA
AGA
AGA
AGA
AGAP1
AGAP1
AGAP1
AGAP1
AGAP11
AGAP11
AGAP11
AGAP11
AGAP2
AGAP2
AGAP2
AGAP2
AGAP3
AGAP3
AGAP3
AGAP3
AGAP4
AGAP4
AGAP4
AGAP4
AGAP5
AGAP5
AGAP5
AGAP5
AGAP6
AGAP6
AGAP6
AGAP6
AGAP9
AGAP9
AGAP9
AGAP9
AGBL1
AGBL1
AGBL1
AGBL1
AGBL2
AGBL2
AGBL2
AGBL2
AGBL3
AGBL3
AGBL3
AGBL3
AGBL4
AGBL4
AGBL4
AGBL4
AGBL5
AGBL5
AGBL5
AGBL5
AGER
AGER
AGER
AGER
AGFG1
AGFG1
AGFG1
AGFG1
AGFG2
AGFG2
AGFG2
AGFG2
AGGF1
AGGF1
AGGF1
AGGF1
AGK
AGK
AGK
AGK
AGL
AGL
AGL
AGL
AGMAT
AGMAT
AGMAT
AGMAT
AGMO
AGMO
AGMO
AGMO
AGO1
AGO1
AGO1
AGO1
AGO2
AGO2
AGO2
AGO2
AGO3
AGO3
AGO3
AGO3
AGO4
AGO4
AGO4
AGO4
AGPAT1
AGPAT1
AGPAT1
AGPAT1
AGPAT2
AGPAT2
AGPAT2
AGPAT2
AGPAT3
AGPAT3
AGPAT3
AGPAT3
AGPAT4
AGPAT4
AGPAT4
AGPAT4
AGPAT5
AGPAT5
AGPAT5
AGPAT5
AGPAT6
AGPAT6
AGPAT6
AGPAT6
AGPAT9
AGPAT9
AGPAT9
AGPAT9
AGPS
AGPS
AGPS
AGPS
AGR2
AGR2
AGR2
AGR2
AGR3
AGR3
AGR3
AGR3
AGRN
AGRN
AGRN
AGRN
AGRP
AGRP
AGRP
AGRP
AGT
AGT
AGT
AGT
AGTPBP1
AGTPBP1
AGTPBP1
AGTPBP1
AGTR1
AGTR1
AGTR1
AGTR1
AGTR2
AGTR2
AGTR2
AGTR2
AGTRAP
AGTRAP
AGTRAP
AGTRAP
AGXT
AGXT
AGXT
AGXT
AGXT2
AGXT2
AGXT2
AGXT2
AHCTF1
AHCTF1
AHCTF1
AHCTF1
AHCY
AHCY
AHCY
AHCY
AHCYL1
AHCYL1
AHCYL1
AHCYL1
AHCYL2
AHCYL2
AHCYL2
AHCYL2
AHDC1
AHDC1
AHDC1
AHDC1
AHI1
AHI1
AHI1
AHI1
AHNAK
AHNAK
AHNAK
AHNAK
AHNAK2
AHNAK2
AHNAK2
AHNAK2
AHR
AHR
AHR
AHR
AHRR
AHRR
AHRR
AHRR
AHSA1
AHSA1
AHSA1
AHSA1
AHSA2
AHSA2
AHSA2
AHSA2
AHSG
AHSG
AHSG
AHSG
AHSP
AHSP
AHSP
AHSP
AICDA
AICDA
AICDA
AICDA
AIDA
AIDA
AIDA
AIDA
AIF1
AIF1
AIF1
AIF1
AIF1L
AIF1L
AIF1L
AIF1L
AIFM1
AIFM1
AIFM1
AIFM1
AIFM2
AIFM2
AIFM2
AIFM2
AIFM3
AIFM3
AIFM3
AIFM3
AIG1
AIG1
AIG1
AIG1
AIM1
AIM1
AIM1
AIM1
AIM1L
AIM1L
AIM1L
AIM1L
AIM2
AIM2
AIM2
AIM2
AIMP1
AIMP1
AIMP1
AIMP1
AIMP2
AIMP2
AIMP2
AIMP2
AIP
AIP
AIP
AIP
AIPL1
AIPL1
AIPL1
AIPL1
AIRE
AIRE
AIRE
AIRE
AJAP1
AJAP1
AJAP1
AJAP1
AJUBA
AJUBA
AJUBA
AJUBA
AK1
AK1
AK1
AK1
AK2
AK2
AK2
AK2
AK3
AK3
AK3
AK3
AK4
AK4
AK4
AK4
AK5
AK5
AK5
AK5
AK6
AK6
AK6
AK6
AK7
AK7
AK7
AK7
AK8
AK8
AK8
AK8
AK9
AK9
AK9
AK9
AKAP1
AKAP1
AKAP1
AKAP1
AKAP10
AKAP10
AKAP10
AKAP10
AKAP11
AKAP11
AKAP11
AKAP11
AKAP12
AKAP12
AKAP12
AKAP12
AKAP13
AKAP13
AKAP13
AKAP13
AKAP14
AKAP14
AKAP14
AKAP14
AKAP17A
AKAP17A
AKAP17A
AKAP17A
AKAP2
AKAP2
AKAP2
[truncated: 74,442 more rows]

## Sheet: Screen dropout genes
Gene_symbol	Number sgRNAs		sgRNAs with log2(fold change) ≤ -1 and FDR ≥ 0.01 in the comparison DAY 14 NT vs DAY1 (Baseline)
AAMP	3
AARS	4
AASDHPPT	3
AATF	2
AATK	2
ABCB7	2
ABCE1	4
ABCF1	4
ABHD17A	3
ABHD8	1
ABT1	3
ACACA	4
ACLY	4
ACSL3	1
ACTB	3
ACTG1	4
ACTL6A	3
ACTN3	1
ACTR10	4
ACTR1A	4
ACTR2	3
ACTR3	2
ACTR6	1
ACTR8	1
ACY3	2
ADAMTS7	1
ADAT2	2
ADAT3	2
ADCY3	1
ADRM1	1
ADSL	1
AFG3L2	3
AGAP4	4
AGAP5	2
AGAP6	2
AGAP9	2
AGPAT2	1
AHCTF1	2
AHCY	1
AHCYL1	1
AHR	3
AIFM1	3
AIMP2	1
AIP	1
AK2	1
AK6	2
AKIRIN2	4
ALDH3B2	1
ALDOA	4
ALG1	4
ALG10B	2
ALG11	3
ALG13	3
ALG14	2
ALG1L2	2
ALG2	4
ALG5	2
ALG8	1
ALYREF	2
AMBRA1	2
AMD1	1
AMY1A	3
AMY1B	2
AMY1C	2
ANAPC1	3
ANAPC10	1
ANAPC11	4
ANAPC13	1
ANAPC15	2
ANAPC2	3
ANAPC4	4
ANAPC5	3
ANKLE2	3
ANKRD20A1	2
ANKRD20A2	1
ANKRD20A3	2
ANKRD20A4	2
ANKRD36	3
ANKRD49	3
AP2M1	3
AP2S1	4
APC	1
AQP5	1
AQP7	2
AQR	4
ARAP1	1
ARCN1	3
ARF1	1
ARF4	2
ARF6	1
ARFRP1	1
ARGLU1	1
ARHGAP26	1
ARHGAP42	1
ARHGEF35	1
ARID1A	1
ARID2	2
ARIH1	4
ARL17A	3
ARL17B	1
ARL2	4
ARMC7	4
ARNT	1
ARPC2	1
ARPC3	3
ARPC4	4
ASCC2	2
ASCC3	3
ASH2L	3
ASNA1	2
ASNS	4
ASPSCR1	1
ASS1	1
ASUN	1
ATAD3C	1
ATIC	1
ATP1A1	3
ATP2A2	4
ATP5A1	2
ATP5C1	1
ATP5D	3
ATP5E	1
ATP5G1	1
ATP5G2	1
ATP5H	1
ATP5J2	2
ATP5L2	1
ATP6AP1	4
ATP6AP2	3
ATP6V0B	4
ATP6V0C	4
ATP6V0D1	2
ATP6V1A	4
ATP6V1B2	3
ATP6V1C1	3
ATP6V1D	3
ATP6V1E1	2
ATP6V1F	2
ATP6V1G1	3
ATP6V1H	2
ATR	2
ATRIP	2
ATXN10	3
ATXN7L2	1
AURKA	3
AURKB	3
AVEN	1
B3GNT6	1
B4GAT1	3
BAD	1
BAGE2	2
BAHCC1	1
BAIAP2	1
BANF1	2
BANP	3
BAP1	1
BARD1	3
BCAS2	1
BCCIP	1
BCL2L2-PABPN1	3
BDP1	1
BECN1	1
BEND3	1
BHLHA9	1
BIRC5	4
BMP8B	1
BMS1	3
BNIP1	1
BOP1	3
BORA	2
BRAT1	1
BRCA1	3
BRD2	1
BRF1	3
BRF2	1
BRIX1	3
BSCL2	1
BTF3	4
BTF3L4	3
BUB1	2
BUB1B	4
BUB3	4
BUD13	1
BUD31	4
BYSL	3
C10orf2	1
C11orf57	3
C11orf80	1
C11orf95	4
C12orf45	3
C12orf49	2
C14orf178	1
C16orf72	3
C16orf90	1
C17orf70	1
C17orf89	3
C18orf21	1
C19orf25	2
C19orf52	3
C19orf53	2
C1D	1
C1orf109	3
C1orf131	3
C1orf27	3
C1QL2	1
C1QTNF9B-AS1	1
C20orf27	1
C21orf2	1
C21orf59	4
C2orf27A	1
C2orf27B	3
C3orf17	3
C3orf38	2
C7orf26	1
C7orf55-LUC7L2	2
C8orf44	1
C9orf114	3
C9orf78	1
CA5A	1
CABIN1	1
CABP4	2
CACTIN	2
CALCA	1
CALCB	1
CAMLG	1
CANT1	1
CAP1	1
CAPN1	2
CAPZB	4
CARM1	1
CARNS1	1
CARS	3
CASC5	1
CATSPER1	2
CBWD1	2
CBWD2	1
CBWD3	3
CBWD5	4
CBWD6	2
CCAR1	1
CCDC101	2
CCDC114	1
CCDC115	2
CCDC130	1
CCDC137	3
CCDC141	1
CCDC144NL	2
CCDC174	3
CCDC57	1
CCDC59	3
CCDC64B	3
CCDC74B	1
CCDC84	4
CCDC86	2
CCDC88B	2
CCDC94	3
CCL3	1
CCL4	1
CCNA2	4
CCNB1	3
CCNC	2
CCND1	4
CCNH	4
CCNK	2
CCS	2
CCT2	4
CCT3	4
CCT4	4
CCT5	4
CCT6A	4
CCT7	4
CCT8	2
CD248	2
CD2BP2	2
CD3EAP	3
CD58	1
CD8B	2
CDAN1	2
CDC123	3
CDC16	3
CDC20	2
CDC23	3
CDC27	3
CDC37	4
CDC40	3
CDC42	3
CDC42BPG	2
CDC42EP2	3
CDC45	3
CDC5L	3
CDC6	3
CDC7	4
CDC73	3
CDCA5	2
CDCA8	3
CDIPT	3
CDK1	4
CDK11B	2
CDK12	4
CDK2	1
CDK7	3
CDK9	3
CDT1	1
CEACAM6	1
CEBPZ	3
CECR2	1
CEND1	1
CENPA	1
CENPBD1	1
CENPC	3
CENPE	1
CENPH	2
CENPI	2
CENPK	3
CENPL	3
CENPM	4
CENPN	3
CENPO	2
CENPT	1
CENPU	1
CENPW	3
CEP131	2
CEP192	1
CEP55	1
CEP57	2
CEP97	1
CFAP20	2
CFC1	2
CFC1B	2
CFL1	2
CGB	2
CGB1	2
CGB2	2
CGB5	2
CGB7	1
CH17-360D5.1	1
CHAF1A	3
CHAF1B	4
CHCHD4	3
CHD4	4
CHD8	1
CHEK1	4
CHERP	4
CHGB	1
CHMP2A	2
CHMP3	3
CHMP4B	1
CHMP6	3
CHMP7	1
CHORDC1	3
CHRDL2	1
CHRM1	1
CHTF18	4
CHTF8	2
CHURC1-FNTB	3
CIAO1	4
CIITA	1
CINP	3
CIRH1A	3
CISD1	1
CIT	1
CKAP5	4
CLCC1	1
CLDN6	1
CLEC18A	1
CLK2	1
CLK3	2
CLNS1A	3
CLP1	3
CLPB	1
CLSPN	1
CLSTN1	1
CLTC	4
CMPK1	2
CMTR1	3
CNOT1	3
CNOT2	2
CNOT3	3
CNTNAP3B	1
COA3	1
COA5	2
COASY	3
COG2	1
COG3	2
COG4	2
COG8	1
COLQ	1
COMT	1
COPA	4
COPB1	3
COPB2	3
COPE	3
COPG1	2
COPS2	4
COPS3	4
COPS4	3
COPS5	2
COPS6	3
COPS8	2
COPZ1	3
CORT	1
COX17	1
COX6B1	1
COX7A2	1
COX7B	1
COX7C	1
CPSF1	3
CPSF2	4
CPSF3	4
CPSF3L	4
CPSF4	3
CPSF6	1
CRCP	3
CRKL	1
CRLS1	1
CRNKL1	4
CSAG3	1
CSE1L	3
CSH2	1
CSHL1	2
CSNK1A1	3
CSNK2B	2
CSTF1	2
CSTF3	4
CT45A3	1
CT45A6	1
CT45A7	2
CT47A11	1
CT47A3	2
CT47A5	1
CT47A6	2
CT47A8	1
CTAG1B	1
CTAGE4	1
CTAGE6	1
CTAGE8	1
CTAGE9	1
CTCF	1
CTDNEP1	1
CTDP1	2
CTDSPL2	2
CTNNBL1	1
CTR9	4
CTSW	3
CTU1	2
CTU2	4
CUL1	1
CUL2	1
CUL3	3
CWC15	3
CWC22	3
CWC25	1
CWF19L2	1
CYB5B	2
CYC1	2
CYCS	2
CYP2A13	1
CYSRT1	1
CYTIP	1
DAD1	4
DAGLA	1
DAP3	3
DARS	3
DBF4	1
DBR1	3
DCAF13	4
DCLRE1B	2
DCPS	3
DCTN1	3
DCTN2	4
DCTN4	3
DCTN5	4
DCTN6	4
DDA1	2
DDAH1	1
DDB1	3
DDOST	3
DDX10	4
DDX11	1
DDX18	3
DDX19A	4
DDX20	3
DDX21	4
DDX23	4
DDX24	1
DDX27	4
DDX39B	1
DDX3X	2
DDX41	3
DDX42	3
DDX43	1
DDX46	4
DDX47	4
DDX49	3
DDX5	3
DDX51	4
DDX52	4
DDX54	4
DDX55	3
DDX56	3
DDX59	3
DEFB130	1
DENR	1
DET1	1
DEXI	1
DGAT1	1
DGCR14	2
DGCR8	2
DGKG	1
DHDDS	3
DHFR	2
DHFRL1	1
DHPS	4
DHX15	4
DHX16	3
DHX30	1
DHX33	3
DHX35	3
DHX36	2
DHX37	4
DHX38	1
DHX40	1
DHX8	4
DHX9	3
DICER1	2
DIDO1	1
DIEXF	2
DIMT1	4
DIS3	4
DKC1	4
DLEC1	1
DLST	3
DMAP1	2
DNA2	4
DNAJA3	2
DNAJB13	1
DNAJC11	4
DNAJC17	3
DNAJC2	2
DNAJC24	1
DNAJC8	3
DNAJC9	3
DNAL4	1
DNLZ	3
DNM1L	1
DNM2	3
DNMBP	1
DNMT1	3
DNTTIP2	3
DOHH	4
DOLK	4
DOLPP1	3
DONSON	3
DPAGT1	3
DPF2	4
DPH1	2
DPH2	3
DPH3	4
DPH5	3
DPH6	1
DPP3	2
DPY30	1
DR1	2
DRAP1	2
DROSHA	2
DSCC1	2
DTL	4
DTYMK	3
DUS1L	1
DUT	3
DUX4	4
DYNC1H1	3
DYNC1I2	2
DYNLL1	1
DYNLRB1	4
E4F1	3
EARS2	1
EBNA1BP2	2
ECD	4
ECT2	3
EEF1A1	4
EEF1B2	1
EEF1G	3
EEF2	3
EEF2KMT	2
EEFSEC	3
EFTUD1	2
EFTUD2	4
EGLN1	4
EHBP1L1	2
EHMT2	1
EID2	1
EIF1	1
EIF1AD	3
EIF1AX	4
EIF2AK4	3
EIF2B1	3
EIF2B2	3
EIF2B3	4
EIF2B4	2
EIF2B5	4
EIF2S1	4
EIF2S2	3
EIF2S3	4
EIF3A	4
EIF3B	3
EIF3C	4
EIF3CL	4
EIF3D	4
EIF3E	4
EIF3F	2
EIF3G	4
EIF3H	2
EIF3I	3
EIF3J	2
EIF3M	2
EIF4A1	3
EIF4A3	4
EIF4B	1
EIF4E	4
EIF4EBP3	1
EIF4G1	3
EIF5	3
EIF5A	2
EIF5AL1	1
EIF5B	3
EIF6	4
ELAC2	3
ELL	4
ELOF1	1
ELP2	2
ELP3	3
ELP4	2
ELP5	3
ELP6	2
EMC1	2
EMC3	1
EMC6	1
EMC7	1
EMG1	3
ENO1	4
ENTHD2	1
ENY2	1
EP400	1
EPB41L1	1
EPRS	3
ERBB2	3
ERBB3	1
ERCC2	3
ERCC3	3
ERCC6-PGBD3	1
ERH	3
ERMAP	1
ERVW-1	1
ESF1	2
ESPL1	2
ESRRA	3
ETF1	4
EVPL	1
EWSR1	1
EXOC3	3
EXOC4	1
EXOC5	2
EXOSC1	1
EXOSC10	2
EXOSC2	4
EXOSC3	3
EXOSC4	4
EXOSC5	3
EXOSC6	3
EXOSC7	2
EXOSC8	4
EXOSC9	4
EXTL3	1
F8A1	2
F8A2	1
F8A3	1
FABP5	1
FADD	2
FAF2	1
FAM103A1	3
FAM117A	1
FAM157A	3
FAM157B	1
FAM171A2	1
FAM185A	1
FAM210A	1
FAM21A	1
FAM21C	1
FAM231A	2
FAM25A	1
FAM25C	3
FAM25G	2
FAM32A	2
FAM35A	1
FAM50A	3
FAM58A	1
FAM63A	1
FAM72A	2
FAM72C	3
FAM86B1	1
FAM86B2	1
FAM86C1	1
FAM89B	4
FAM92B	1
FAM96B	4
FAM98B	1
FARSA	3
FARSB	3
FASN	2
FAU	4
FBL	4
FBXO42	2
FBXO5	4
FBXW11	4
FBXW7	2
FCF1	4
FCGR1A	2
FCGR1B	1
FDX1L	3
FDXR	3
FEN1	2
FERMT2	3
FERMT3	2
FETUB	1
FIP1L1	3
FKBP2	1
FKBPL	1
FLYWCH1	3
FMNL1	1
FNBP4	1
FNTA	3
FNTB	2
FOCAD	3
FOSL1	2
FOXD4L1	2
FOXD4L3	3
FOXD4L4	2
FOXD4L5	1
FOXD4L6	2
FOXN1	1
FRG1	1
FRG2B	1
FTH1	2
FTSJ3	4
FXN	2
G6PD	4
GABPB1	2
GADD45GIP1	2
GAGE1	3
GAGE12C	2
GAGE12H	2
GAGE12I	3
GAGE12J	1
GAGE2A	1
GAGE2B	2
GAGE2D	2
GALK1	1
GANAB	1
GAPDH	4
GAR1	2
GARS	3
GATAD2A	1
GBF1	3
GCN1L1	4
GEMIN2	1
GEMIN4	3
GEMIN5	2
GEMIN6	3
GEMIN7	2
GEMIN8	4
GFER	4
GFM1	1
GGPS1	4
GGT1	1
GGTLC2	1
GH1	1
GINS1	4
GINS2	4
GINS3	3
GINS4	4
GLE1	2
GLRX5	1
GLTSCR2	4
GMNN	3
GMPPB	3
GNB1L	3
GNB2L1	4
GNG8	1
GNL2	3
GNL3	4
GNL3L	4
GOLGA6A	3
GOLGA6C	3
GOLGA6D	2
GOLGA6L1	4
GOLGA6L10	4
GOLGA6L4	4
GOLGA6L6	3
GOLGA6L9	3
GOLGA8H	3
GOLGA8J	3
GOLGA8K	4
GOLGA8M	1
GOLGA8N	2
GOLGA8O	4
GOLGA8R	2
GON4L	1
GOSR2	4
GOT2	1
GPAT2	3
GPATCH1	2
GPHA2	1
GPI	4
GPKOW	2
GPN1	4
GPN2	4
GPN3	1
GPR20	2
GPR89A	1
GPS1	2
GPS2	1
GPX4	4
GRB2	4
GRPEL1	3
GRWD1	3
GSPT1	2
GSTA3	1
GSTP1	2
GTF2A1	1
GTF2A2	4
GTF2B	3
GTF2E1	1
GTF2E2	2
GTF2F2	1
GTF2H1	4
GTF2H2	1
GTF2H2C	2
GTF2H3	3
GTF2H4	1
GTF3A	2
GTF3C1	3
GTF3C2	3
GTF3C3	3
GTF3C4	4
GTF3C5	3
GTF3C6	2
GTPBP4	4
GUK1	3
H2AFB3	3
H2AFX	1
H2AFZ	1
H3F3A	2
H3F3B	1
H3F3C	1
HARS	4
HAUS1	2
HAUS3	4
HAUS4	3
HAUS5	4
HAUS6	2
HAUS7	3
HAUS8	2
HBS1L	2
HCFC1	4
HCFC1R1	2
HDAC3	3
HEATR1	4
HEATR6	1
HGS	1
HINFP	4
HIRA	3
HIST1H2AC	1
HIST1H2AE	1
HIST1H2AG	1
HIST1H2AH	1
HIST1H2AI	3
HIST1H2AK	1
HIST1H2BC	1
HIST1H2BI	2
HIST1H2BJ	2
HIST1H2BK	1
HIST1H2BL	2
HIST1H2BM	1
HIST1H2BN	2
HIST1H3I	1
HIST1H4I	1
HIST1H4J	1
HIST2H2AA3	1
HIST2H2AA4	2
HIST2H2AC	2
HIST2H2BE	1
HIST2H2BF	2
HIST2H3A	4
HIST2H3C	4
HIST2H3D	3
HIST2H4A	1
HIST2H4B	1
HIST3H2BB	1
HIST3H3	1
HIST4H4	1
HJURP	2
HK2	1
HMGA1	4
HMGB1	2
HMGCR	2
HMGCS1	4
HMGN1	1
HNRNPA1	1
HNRNPA1L2	1
HNRNPC	4
HNRNPH1	4
HNRNPK	2
HNRNPL	3
HNRNPM	1
HNRNPU	3
HORMAD2	1
HRASLS5	1
HS6ST1	3
HSCB	4
HSD17B10	1
HSP90AA1	1
HSP90AB1	1
HSP90B1	2
HSPA14	3
HSPA1A	1
HSPA5	4
HSPA8	4
HSPA9	4
HSPD1	4
HSPE1	4
HSPE1-MOB4	1
HTATSF1	1
HUS1	3
HUWE1	4
HYOU1	3
HYPK	4
IARS	4
IARS2	4
IBA57	2
ICE1	2
ICE2	1
ICT1	1
IDI1	1
IFITM3	3
IFNA14	2
IGBP1	3
IGSF10	1
IK	2
IKBKAP	3
IL17RA	1
IL18BP	1
IL32	2
ILF2	2
ILF3	4
IMMT	1
IMP3	4
IMP4	4
INCENP	2
INO80	3
INPP5K	2
INS-IGF2	1
INTS1	4
INTS2	1
INTS3	2
INTS4	4
INTS5	3
INTS6	3
INTS7	2
INTS8	3
INTS9	2
IPO11	1
IPO13	4
IPO4	1
IPO5	2
IPO7	4
IPO9	1
IQGAP3	1
IREB2	1
ISCA1	3
ISCA2	3
ISCU	3
ISG20L2	4
ISY1	4
ISY1-RAB43	3
ITGAV	1
ITPR2	1
JMJD6	4
JMJD8	1
KANSL1	4
KANSL2	3
KANSL3	4
KARS	3
KAT5	3
KAT7	2
KAT8	3
KATNB1	1
KCNE3	1
KCNK4	1
KCNK7	2
KCTD10	3
KCTD14	1
KCTD21	2
KDM2A	4
KDM4A	1
KDM8	2
KDSR	3
KHDC1L	1
KIAA0391	1
KIAA1429	3
KIAA1524	1
KIAA2013	1
KIF11	4
KIF14	3
KIF18A	4
KIF1BP	1
KIF23	3
KIF24	1
KIF2A	3
KIN	2
KLHL35	2
KMT2A	1
KMT2B	1
KNTC1	1
KPNB1	4
KREMEN2	2
KRI1	2
KRR1	2
KRT14	1
KRT15	1
KRT16	1
KRT17	2
KRT18	2
KRT33B	1
KRTAP10-9	1
KRTAP2-2	1
KRTAP4-12	1
KRTAP4-2	1
KRTAP4-5	2
KRTAP4-6	1
KRTAP4-7	2
KRTAP4-8	2
KRTAP5-10	1
KRTAP5-11	1
KRTAP5-3	2
KRTAP5-6	2
KRTAP5-7	2
KRTAP5-8	2
KRTAP5-9	1
KRTAP9-2	1
KRTAP9-4	3
KRTAP9-7	1
KRTCAP2	1
KTI12	2
KY	1
LAGE3	2
LAMTOR1	1
LAMTOR2	2
LAMTOR3	2
LAMTOR5	1
LARS	3
LAS1L	3
LCE1B	1
LCE1C	1
LCE2A	1
LCMT1	2
LENG1	1
LENG8	1
LETM1	2
LGALS3BP	1
LGALS9	1
LGALS9B	1
LGALS9C	1
LHB	1
LHX2	1
LILRB3	1
LIMS1	2
LIMS3	2
LIMS3L	3
LIN37	1
LIN52	2
LIN9	2
LIPT2	1
LLPH	1
LMNA	1
LOC100133267	1
LOC100144595	2
LOC100289561	2
LOC100507462	3
LOC101060321	3
LOC101060389	4
LOC102723859	1
LOC102724862	3
LOC113230	1
LOC388436	1
LOC391003	1
LOC400736	1
LOC730183	1
LONP1	3
LPA	1
LRPPRC	2
LRR1	4
LRRC37A	3
LRRC37A2	1
LRRC37A3	4
LRRC45	2
LRTOMT	1
LSG1	3
LSM10	2
LSM11	3
LSM12	2
LSM2	4
LSM3	3
LSM4	3
LSM5	4
LSM6	3
LSM7	4
LSM8	4
LST1	1
LTBP3	3
LTC4S	1
LTV1	3
LUC7L2	3
LUC7L3	4
LYAR	1
LYRM4	3
LYSMD1	1
MACROD1	2
MAD2L1	2
MAD2L2	3
MAFF	1
MAFK	1
MAGEA10-MAGEA5	1
MAK16	4
MALL	1
MAP1LC3B2	1
MAP3K11	2
MAP4K2	1
MAPRE1	1
MAPT	1
2021-03-06	1
MARS	4
MARS2	2
MASTL	1
MAT2A	3
MATR3	2
MAU2	3
MAX	1
MBD3L2	1
MBD3L4	1
MBD3L5	1
MBTPS1	4
MBTPS2	4
MCL1	3
MCM2	2
MCM3	4
MCM3AP	1
MCM4	2
MCM5	3
MCM6	3
MCM7	4
MCMBP	3
MCRS1	3
MCTS1	1
MDM2	3
MDN1	4
MEAF6	2
MECR	1
MED10	4
MED11	3
MED12	4
MED14	3
MED17	3
MED18	1
MED19	3
MED21	4
MED22	2
MED24	2
MED26	3
MED27	1
MED28	3
MED29	1
MED30	4
MED31	2
MED4	4
MED6	4
MED7	3
MED8	3
MED9	2
MEN1	4
MEPCE	1
MESDC2	1
METAP1	2
METAP2	4
METTL14	2
METTL16	3
METTL17	1
METTL2A	1
METTL2B	1
METTL3	1
MFAP1	4
MFN2	4
MINOS1	1
MIS12	1
MIS18A	3
MIS18BP1	3
MLX	1
MMGT1	1
MMP25	1
MMS19	3
MMS22L	4
MNAT1	1
MOB4	1
MOCS3	4
MPHOSPH10	4
MPHOSPH6	1
MRE11A	2
MRGBP	1
MRGPRE	1
MRPL10	2
MRPL11	2
MRPL12	3
MRPL13	1
MRPL15	2
MRPL19	1
MRPL2	1
MRPL20	1
MRPL21	1
MRPL23	1
MRPL27	3
MRPL37	2
MRPL38	2
MRPL39	2
MRPL4	1
MRPL41	3
MRPL42	1
MRPL43	2
MRPL44	1
MRPL45	1
MRPL46	1
MRPL48	1
MRPL49	1
MRPL50	1
MRPL57	1
MRPS12	3
MRPS14	2
MRPS16	2
MRPS17	1
MRPS18A	1
MRPS18B	1
MRPS18C	1
MRPS2	1
MRPS21	2
MRPS23	2
MRPS28	1
MRPS30	1
MRPS34	2
MRPS5	1
MRTO4	2
MS4A10	1
MS4A8	1
MST1	1
MST1R	1
MSTO1	4
MT1A	1
MT1B	1
MT1E	1
MT1F	1
MT1G	1
MT1M	1
MT1X	1
MTBP	3
MTCH2	1
MTG2	1
MTOR	3
MTPAP	1
MTRF1L	1
MUS81	2
MVD	2
MVK	3
MXRA7	2
MYBBP1A	4
MYBL2	1
MYC	4
MYEF2	1
MZT1	2
MZT2B	1
N6AMT1	3
NAA15	3
NAA20	3
NAA25	3
NAA40	2
NAA50	4
NAALADL1	2
NACA	3
NACA2	1
NAE1	3
NAF1	1
NANOGNB	1
NAPA	4
NAPG	2
NARFL	4
NARS	3
NARS2	4
NAT10	3
NBAS	3
NBN	1
NBPF10	3
NBPF11	2
NBPF12	1
NBPF14	2
NBPF15	3
NBPF20	2
NBPF3	2
NBPF4	1
NBPF8	2
NBPF9	2
NCAPD2	3
NCAPD3	4
NCAPG	3
NCAPG2	4
NCAPH	1
NCAPH2	2
NCBP1	4
NCBP2	1
NCL	4
NDC80	4
NDE1	1
NDFIP1	1
NDNL2	4
NDOR1	3
NDUFA5	1
NDUFA9	1
NDUFAB1	3
NDUFAF1	1
NDUFAF7	1
NDUFB11	1
NDUFB3	1
NDUFB7	1
NDUFB8	1
NDUFC2	2
NDUFC2-KCTD14	3
NDUFS3	1
NDUFS8	3
NDUFV1	3
NEDD1	3
NEDD8	4
NEDD8-MDP1	1
NEK1	1
NEK2	1
NELFA	3
NELFB	4
NELFCD	4
NELFE	2
NEMF	2
NFS1	3
NFYA	2
NFYB	1
NFYC	1
NGDN	2
NHLRC2	4
NHP2	4
NHP2L1	3
NIFK	2
NIP7	4
NIPBL	3
NKAP	1
NLE1	4
NMD3	4
NMT1	2
NOB1	3
NOC2L	3
NOC3L	2
NOC4L	4
NOL10	4
NOL11	2
NOL12	3
NOL6	3
NOL7	3
NOL8	4
NOL9	4
NOLC1	2
NOM1	3
NOMO3	1
NONO	1
NOP10	3
NOP14	4
NOP16	3
NOP2	4
NOP56	4
NOP58	4
NOP9	2
NOSIP	1
NOTCH2NL	2
NOTUM	1
NPAT	4
NPIPA1	4
NPIPA2	3
NPIPA3	1
NPIPA5	3
NPIPA7	1
NPIPA8	2
NPIPB3	4
NPIPB5	2
NPIPB6	4
NPIPB9	4
NPLOC4	3
NPM1	3
NR2C2AP	3
NR2F2	1
NRBP1	2
NRDE2	1
NRF1	2
NRG2	1
NRXN2	1
NSA2	4
NSF	2
NSL1	4
NSMCE1	1
NSMCE4A	2
NSRP1	2
NUBP1	4
NUBP2	3
NUDC	3
NUDCD3	2
NUDT21	4
NUDT22	1
NUDT9	1
NUF2	3
NUFIP1	1
NUP107	3
NUP133	4
NUP153	1
NUP155	3
NUP160	4
NUP188	1
NUP205	3
NUP214	3
NUP43	3
NUP50	2
NUP62	1
NUP85	3
NUP88	4
NUP93	3
NUP98	2
NUPL1	1
NUPR1L	1
NUS1	4
NUTF2	3
NUTM2A	1
NUTM2F	1
NUTM2G	1
NVL	1
NXF1	3
OBP2A	2
OGDH	1
OGT	4
OIP5	1
OMP	1
OPA1	2
OR10H1	1
OR10H5	1
OR11H1	1
OR11H12	1
OR11H2	3
OR2L3	1
OR2L8	1
OR2M3	1
OR2M5	1
OR2T27	1
OR4A47	1
OR4C6	1
OR4F16	2
OR4F17	4
OR4F21	2
OR4F29	2
OR4F3	1
OR4F4	3
OR4F5	3
OR4N4	1
OR5K4	1
OR7A17	1
OR7E24	2
ORAOV1	4
ORC1	3
ORC3	2
ORC5	2
ORC6	4
OSBP	3
OSBPL7	1
OSGEP	2
OST4	1
OTUB1	1
OTUD5	2
OXCT2	1
OXLD1	1
P2RX7	1
P2RY6	1
P4HB	1
PA2G4	1
PABPC1	3
PABPC1L2B	1
PABPN1	3
PACS1	2
PAF1	2
PAFAH1B1	4
PAK1	1
PAK1IP1	3
PAK2	2
PAM16	1
PARN	1
PARP8	1
PARS2	1
PAXBP1	3
PBRM1	1
PC	1
PCBP1	4
PCBP2	2
PCDHB8	1
PCF11	4
PCID2	4
PCNA	4
PCNXL3	1
PCYT1A	2
PDCD11	3
PDCD2	4
PDCD5	3
PDCD6	1
PDCD6IP	2
PDCD7	3
PDCL3	1
PDE2A	2
PDE4DIP	1
PDE6G	1
PDPK1	4
PDRG1	2
PELI3	1
PELO	4
PELP1	4
PES1	4
PFDN1	2
PFDN2	4
PFDN5	4
PFDN6	3
PGA4	2
PGA5	1
PGAM1	4
PGAM4	1
PGD	4
PGGT1B	3
PGK1	4
PGS1	4
PHAX	4
PHB	4
PHB2	4
PHC1	1
PHF5A	3
PIGC	1
PIH1D2	1
PIK3C3	1
PIKFYVE	2
PINX1	1
PIP5KL1	1
PISD	3
PITPNM1	1
PKD1	1
PKM	4
PKN2	1
PLA2G10	2
PLEKHM1	1
PLGLB2	1
PLK1	4
PLK4	4
PLRG1	3
PLVAP	1
PMEL	1
PMF1	3
PMF1-BGLAP	4
PMPCA	4
PMPCB	3
PMVK	3
PNISR	3
PNKP	2
PNO1	3
PNPT1	3
POC1A	4
POLA1	3
POLA2	3
POLD1	4
POLD2	4
POLD3	3
POLD4	2
POLE	3
POLE2	4
POLG2	1
POLR1A	4
POLR1B	3
POLR1C	4
POLR1D	4
POLR1E	3
POLR2A	4
POLR2B	3
POLR2C	3
POLR2D	4
POLR2E	3
POLR2F	4
POLR2G	2
POLR2H	1
POLR2I	4
POLR2J	4
POLR2J3	2
POLR2K	4
POLR2L	4
POLR3A	4
POLR3B	4
POLR3C	3
POLR3D	2
POLR3E	4
POLR3F	3
POLR3H	4
POLR3K	4
POLRMT	2
POM121	1
POM121C	2
POMP	2
POMZP3	1
POP1	4
POP4	2
POP5	3
POP7	4
POT1	2
POTEB	2
POTEB2	1
POTEC	1
POTEE	1
POTEF	3
POTEG	2
POTEH	1
POTEI	2
POTEJ	2
POTEM	2
PPA1	2
PPA2	2
PPAN	4
PPAN-P2RY11	2
PPAT	1
PPFIA1	1
PPIAL4A	2
PPIAL4C	2
PPIAL4D	3
PPIAL4E	4
PPIAL4F	2
PPIAL4G	2
PPIE	3
PPIL1	3
PPIL2	3
PPIL4	4
PPM1D	1
PPM1E	1
PPME1	2
PPP1CB	3
PPP1R10	3
PPP1R11	4
PPP1R12A	2
PPP1R14B	1
PPP1R2	3
PPP1R7	3
PPP1R8	3
PPP1R9B	1
PPP2CA	2
PPP2R1A	4
PPP2R2A	1
PPP2R5B	1
PPP4C	4
PPP5D1	1
PPP6C	4
PPP6R3	1
PPRC1	2
PPWD1	4
PRAMEF20	1
PRB1	1
PRB4	1
PRC1	3
PRCC	1
PRCD	1
PRDM10	1
PREB	2
PRELID1	3
PRIM1	4
PRIM2	4
PRKAG3	1
PRKDC	3
PRKRIP1	2
PRKRIR	2
PRMT1	4
PRMT5	4
PRODH	1
PRPF18	1
PRPF19	4
PRPF3	4
PRPF31	2
PRPF38A	3
PRPF38B	2
PRPF4	3
PRPF40A	3
PRPF4B	2
PRPF6	2
PRPF8	4
PRR20A	1
PRR20B	1
PRR20C	3
PRR20D	1
PRR20E	2
PRR34	1
PSG11	1
PSG7	1
PSMA1	3
PSMA2	3
PSMA3	3
PSMA4	4
PSMA5	4
PSMA6	4
PSMA7	4
PSMB1	4
PSMB2	4
PSMB3	3
PSMB4	4
PSMB5	4
PSMB6	4
PSMB7	3
PSMC1	3
PSMC2	4
PSMC3	3
PSMC4	3
PSMC5	4
PSMC6	4
PSMD1	3
PSMD11	3
PSMD12	4
PSMD13	3
PSMD14	3
PSMD2	4
PSMD3	4
PSMD4	4
PSMD6	4
PSMD7	4
PSMD8	3
PSME3	1
PSMG1	4
PSMG2	3
PSMG3	4
PSMG4	2
PSTK	2
PTK2	3
PTMA	1
PTN	1
PTPMT1	4
PTPN11	4
PTPN23	2
PTPRCAP	1
PUF60	2
PWP1	3
PWP2	4
PYGM	2
PYROXD1	2
QARS	3
QRICH1	2
QRSL1	1
RAB11FIP4	1
RAB18	1
RAB34	1
RABGGTA	4
RABGGTB	4
RAC1	4
RAC3	1
RACGAP1	3
RAD1	4
RAD17	2
RAD21	3
RAD50	1
RAD51	4
RAD51C	3
RAD51D	2
RAD9A	4
RAE1	3
RAN	3
RANBP2	1
RANGAP1	4
RARRES3	1
RARS	4
RASA4	1
RASGRP2	2
RBBP4	4
RBBP5	4
RBBP6	3
RBBP8	1
RBM14	2
RBM17	3
RBM19	3
RBM22	3
RBM25	4
RBM28	2
RBM39	2
RBM42	2
RBM48	2
RBM8A	4
RBMS2	1
RBMX	4
RBMX2	1
RBSN	1
RBX1	4
RCC1	3
RCL1	3
RECQL4	2
REV3L	2
RFC1	2
RFC2	4
RFC3	4
RFC4	3
RFC5	4
RFT1	3
RFTN2	1
RFWD2	2
RGPD1	1
RGPD2	1
RGPD3	1
RGPD5	2
RGPD6	2
RGPD8	3
RHEB	2
RHOA	2
RHOD	1
RHOQ	2
RHOT1	1
RHPN1	1
RIMBP3	2
RIMBP3B	2
RIMBP3C	2
RIN1	1
RIOK1	2
RIOK2	4
RMI1	2
RNASE9	1
RNASEH2C	1
RNASEK	2
RNF103-CHMP3	1
RNF113A	3
RNF20	3
RNF40	2
RNF8	2
RNGTT	4
RNMT	3
RNPC3	2
RNPS1	3
ROMO1	2
RPA1	4
RPA2	2
RPA3	4
RPAIN	4
RPAP1	2
RPAP2	3
RPAP3	3
RPE	4
RPEL1	2
RPF1	3
RPF2	4
RPIA	2
RPL10	4
RPL10A	4
RPL11	4
RPL12	4
RPL13	4
RPL13A	3
RPL14	2
RPL15	3
RPL17	4
RPL17-C18orf32	4
RPL18	4
RPL18A	4
RPL19	4
RPL21	4
RPL22	2
RPL23	3
RPL23A	4
RPL24	4
RPL26	4
RPL27	4
RPL27A	4
RPL28	3
RPL29	1
RPL3	3
RPL30	3
RPL31	4
RPL32	3
RPL34	4
RPL35	4
RPL35A	4
RPL36	4
RPL36A	1
RPL36A-HNRNPH2	2
RPL36AL	3
RPL37	4
RPL37A	4
RPL38	4
RPL39	3
RPL4	3
RPL41	1
RPL5	3
RPL6	4
RPL7	4
RPL7A	3
RPL7L1	3
RPL8	4
RPL9	4
RPLP0	4
RPLP1	3
RPLP2	4
RPN1	3
RPN2	2
RPP14	2
RPP21	4
RPP25L	3
RPP30	3
RPP38	2
RPP40	1
RPRD1B	4
RPS10	4
RPS10-NUDT3	2
RPS11	4
RPS12	4
RPS13	4
RPS14	4
RPS15	4
RPS15A	4
RPS16	4
RPS17	4
RPS18	4
RPS19	4
RPS19BP1	4
RPS2	3
RPS20	4
RPS21	4
RPS23	4
RPS24	4
RPS25	3
RPS26	3
RPS27	4
RPS27A	4
RPS28	4
RPS29	3
RPS3	3
RPS3A	4
RPS4X	4
RPS5	3
RPS6	4
RPS6KA4	1
RPS7	3
RPS8	4
RPS9	3
RPSA	3
RPTOR	4
RRAGA	1
RRAS2	1
RRM1	4
RRM2	2
RRN3	3
RRP1	2
RRP12	3
RRP15	4
RRP36	2
RRP7A	3
RRP9	4
RRS1	3
RSF1	3
RSL1D1	4
RSL24D1	4
RTCB	3
RTEL1	1
RTF1	3
RTFDC1	3
RUNX3	1
RUVBL1	4
RUVBL2	4
SACM1L	3
SAE1	3
SAMD14	1
SAMD15	1
SAMM50	4
SAP130	2
SAP18	3
SAP30BP	3
SARS	2
SARS2	2
SART1	3
SART3	4
SASS6	1
SBDS	4
SBK1	1
SBNO1	3
[truncated: 654 more rows]

## Sheet: Screen dropout genes n_guides
Gene_symbol	Number sgRNAs (log2fold change ≤ -1, FDR ≥ 0.01)	MATCH with LN-229 essential genes in DepMap		LN-229 essential genes in DepMap_ID			Depleted	Reference	Percentage
AARS	4	129		RAN		4 guides	390	901	43.2852
ABCE1	4	302		RPL15		>3 guides	708	901	78.5794
ABCF1	4	628		RPL4		>2 gudes	835	901	92.6748
ACACA	4	#N/A		HSPE1		>1guides	884	901	98.1132
ACLY	4	#N/A		POLR2L
ACTG1	4	#N/A		RPS6
ACTR10	4	764		RPL8
ACTR1A	4	#N/A		DONSON
AGAP4	4	#N/A		RRM1
AKIRIN2	4	847		RPS20
ALDOA	4	592		RPL23
ALG1	4	616		RPS13
ALG2	4	386		RPL13
ANAPC11	4	149		RRM2
ANAPC4	4	121		RPS8
AP2S1	4	#N/A		SNRPA1
AQR	4	91		CDC27
ARIH1	4	475		RPL31
ARL2	4	712		RPS19
ARMC7	4	303		FAU
ARPC4	4	719		SARS
ASNS	4	#N/A		PSMA1
ATP2A2	4	229		PSMB3
ATP6AP1	4	#N/A		ANKLE2
ATP6V0B	4	485		SNRNP200
ATP6V0C	4	168		PCNA
ATP6V1A	4	273		RPS29
BIRC5	4	365		RPS9
BTF3	4	735		HNRNPK
BUB1B	4	701		SEC61A1
BUB3	4	128		UBL5
BUD31	4	172		PUF60
C11orf95	4	#N/A		PLK1
C21orf59	4	176		PRPF38B
CAPZB	4	#N/A		PHF5A
CBWD5	4	#N/A		SNRPF
CCDC84	4	607		RPLP0
CCNA2	4	589		RPL12
CCND1	4	454		RPS12
CCNH	4	#N/A		NUS1
CCT2	4	478		PSMA6
CCT3	4	122		CDC123
CCT4	4	215		PSMA3
CCT5	4	492		EEF2
CCT6A	4	581		RPL11
CCT7	4	390		RPSA
CDC37	4	509		RPS11
CDC7	4	197		PSMB4
CDK1	4	296		EEF1A1
CDK12	4	#N/A		RPS27A
CENPM	4	#N/A		DDB1
CHAF1B	4	190		NHP2L1
CHD4	4	750		PRPF38A
CHEK1	4	192		RAD21
CHERP	4	656		SF3B5
CHTF18	4	#N/A		CDC5L
CIAO1	4	621		SRSF7
CKAP5	4	262		SNRPB
CLTC	4	471		DAD1
COPA	4	117		RPA1
COPS2	4	#N/A		RPL10A
COPS3	4	#N/A		NCBP2
CPSF2	4	#N/A		UBA1
CPSF3	4	747		RPS4X
CPSF3L	4	242		SNRPD2
CRNKL1	4	400		PRELID1
CSTF3	4	705		PFDN2
CTR9	4	#N/A		DTL
CTU2	4	#N/A		PHB2
DAD1	4	59		DBR1
DCAF13	4	#N/A		EIF3B
DCTN2	4	812		LSM2
DCTN5	4	391		TSR2
DCTN6	4	732		GPN3
DDX10	4	417		SMU1
DDX19A	4	#N/A		DPAGT1
DDX21	4	#N/A		POLR2C
DDX23	4	642		VCP
DDX27	4	#N/A		RPAP1
DDX46	4	625		RPL32
DDX47	4	512		ETF1
DDX51	4	900		CDC23
DDX52	4	#N/A		COPB1
DDX54	4	398		GARS
DHPS	4	726		CDC45
DHX15	4	307		RNGTT
DHX37	4	355		SBDS
DHX8	4	499		RRN3
DIMT1	4	861		PHB
DIS3	4	#N/A		SS18L2
DKC1	4	288		AQR
DNA2	4	#N/A		RPL21
DNAJC11	4	#N/A		RPL18
DOHH	4	#N/A		SNRPD1
DOLK	4	#N/A		IMP3
DPF2	4	#N/A		IARS
DPH3	4	257		CDC16
DTL	4	68		PRIM1
DUX4	4	#N/A		NFS1
DYNLRB1	4	220		SRSF2
ECD	4	456		FARSB
EEF1A1	4	49		SRSF3
EFTUD2	4	265		RPL27A
EGLN1	4	#N/A		RPA2
EIF1AX	4	281		RUVBL1
EIF2B3	4	496		TRMT112
EIF2B5	4	546		NEDD1
EIF2S1	4	167		KIF11
EIF2S3	4	373		RPS2
EIF3A	4	270		USP5
EIF3C	4	#N/A		RPL27
EIF3CL	4	#N/A		RBM22
EIF3D	4	473		PSMA7
EIF3E	4	713		THOC2
EIF3G	4	507		TAF6
EIF4A3	4	120		PRPF19
EIF4E	4	644		COPA
EIF6	4	127		GPN2
ELL	4	697		PSMA2
ENO1	4	#N/A		EIF4A3
ETF1	4	81		ANAPC4
EXOSC2	4	758		CCT3
EXOSC4	4	524		VPS25
EXOSC8	4	664		RPL19
EXOSC9	4	#N/A		PSMD14
FAM89B	4	#N/A		POLR3K
FAM96B	4	312		EIF6
FAU	4	20		BUB3
FBL	4	132		AARS
FBXO5	4	775		PRPF8
FBXW11	4	#N/A		RPL6
FCF1	4	203		FBL
FTSJ3	4	#N/A		PAFAH1B1
G6PD	4	#N/A		RPS3
GAPDH	4	557		BRF2
GCN1L1	4	#N/A		BANF1
GEMIN8	4	#N/A		RPS15A
GFER	4	796		RPA3
GGPS1	4	503		KARS
GINS1	4	155		SUPT5H
GINS2	4	337		LRR1
GINS4	4	611		INTS4
GLTSCR2	4	#N/A		RPS7
GNB2L1	4	145		RPS23
GNL3	4	717		GNB2L1
GNL3L	4	686		RPL5
GOLGA6L1	4	#N/A		RPP21
GOLGA6L10	4	#N/A		DDX49
GOLGA6L4	4	#N/A		ANAPC11
GOLGA8K	4	#N/A		SF3A1
GOLGA8O	4	#N/A		NUTF2
GOSR2	4	805		VPS28
GPI	4	#N/A		NIP7
GPN1	4	179		CDCA8
GPN2	4	118		GINS1
GPX4	4	450		NELFB
GRB2	4	393		PSMG4
GTF2A2	4	410		POLE
GTF2H1	4	692		SUPT6H
GTF3C4	4	#N/A		RPL23A
GTPBP4	4	467		PPWD1
HARS	4	341		RPL14
HAUS3	4	#N/A		HIST1H2BJ
HAUS5	4	437		SAP18
HCFC1	4	191		NSF
HEATR1	4	414		TARS
HINFP	4	169		EIF2S1
HIST2H3A	4	#N/A		ATP6V0C
HIST2H3C	4	#N/A		HINFP
HMGA1	4	#N/A		SF3B1
HMGCS1	4	395		SFPQ
HNRNPC	4	469		BUD31
HNRNPH1	4	743		U2AF2
HSCB	4	891		SF3A3
HSPA5	4	225		RPS16
HSPA8	4	#N/A		C21orf59
HSPA9	4	258		MAK16
HSPD1	4	618		ERH
HSPE1	4	4		GPN1
HUWE1	4	#N/A		NRF1
HYPK	4	#N/A		ACTL6A
IARS	4	96		RPL24
IARS2	4	513		RUVBL2
ILF3	4	857		CENPW
IMP3	4	95		CDK7
IMP4	4	840		SDE2
INTS1	4	869		RPS18
INTS4	4	142		DHDDS
IPO13	4	#N/A		KIF23
IPO7	4	336		CHAF1B
ISG20L2	4	#N/A		HCFC1
ISY1	4	347		CHEK1
JMJD6	4	#N/A		URI1
KANSL1	4	#N/A		RPLP2
KANSL3	4	#N/A		POLR2E
KDM2A	4	#N/A		PSMA5
KIF11	4	108		CDC7
KIF18A	4	476		POLR3A
KPNB1	4	323		MED30
LOC101060389	4	#N/A		TCP1
LRR1	4	141		SMC4
LRRC37A3	4	#N/A		SF3B4
LSM2	4	72		FCF1
LSM5	4	895		POLE2
LSM7	4	209		COPB2
LSM8	4	271		RPL3
LUC7L3	4	356		CTCF
MAK16	4	177		POLR2F
MARS	4	306		LSM7
MBTPS1	4	#N/A		RPS15
MBTPS2	4	#N/A		CSE1L
MCM3	4	#N/A		TUT1
MCM7	4	479		GSPT1
MDN1	4	308		RPL26
MED10	4	#N/A		CCT4
MED12	4	#N/A		RPL13A
MED21	4	898		RPL18A
MED30	4	199		RPL7
MED4	4	748		RPL37A
MED6	4	420		DYNLRB1
MEN1	4	#N/A		PRPF31
METAP2	4	#N/A		POLR1C
MFAP1	4	543		NARS
MFN2	4	#N/A		INTS9
MMS22L	4	452		HSPA5
MOCS3	4	#N/A		SF1
MPHOSPH10	4	376		EIF3I
MSTO1	4	821		NUDT21
MYBBP1A	4	#N/A		ATP2A2
MYC	4	837		RPL37
NAA50	4	378		SPC24
NAPA	4	327		EIF5
NARFL	4	316		PSMC6
NARS2	4	#N/A		UTP15
NCAPD3	4	#N/A		HAUS1
NCAPG2	4	#N/A		TCEB2
NCBP1	4	660		PSMD7
NCL	4	#N/A		EIF2B4
NDC80	4	245		DDX56
NDNL2	4	#N/A		TOP2A
NEDD8	4	377		DDX41
NELFB	4	156		CPSF3L
NELFCD	4	827		NOP56
NHLRC2	4	682		SAP30BP
NHP2	4	599		NDC80
NIP7	4	153		DDX18
NLE1	4	419		RPL36
NMD3	4	533		INTS3
NOC4L	4	504		PSMB2
NOL10	4	311		PPP2R1A
NOL8	4	#N/A		PSMD6
NOL9	4	639		POP5
NOP14	4	#N/A		RBM8A
NOP2	4	575		MED11
NOP56	4	243		POLR2B
NOP58	4	568		SF3B3
NPAT	4	733		DPH3
NPIPA1	4	#N/A		HSPA9
NPIPB3	4	#N/A		RPS24
NPIPB6	4	#N/A		SNRNP25
NPIPB9	4	#N/A		DARS
NSA2	4	461		CKAP5
NSL1	4	#N/A		SSU72
NUBP1	4	566		RIOK2
NUDT21	4	228		EFTUD2
NUP133	4	423		PSMG3
NUP160	4	522		PFDN6
NUP88	4	541		OGT
NUS1	4	40		TIMELESS
OGT	4	268		EIF3A
OR4F17	4	#N/A		LSM8
ORAOV1	4	349		TRAPPC8
ORC6	4	#N/A		ATP6V1A
PAFAH1B1	4	133		RCC1
PCBP1	4	#N/A		ESPL1
PCF11	4	#N/A		PSMB7
PCID2	4	#N/A		NUP85
PCNA	4	26		CLP1
PDCD2	4	573		PSMB5
PDPK1	4	634		GEMIN5
PELO	4	#N/A		EIF1AX
PELP1	4	585		PDRG1
PES1	4	523		QARS
PFDN2	4	67		CTDP1
PFDN5	4	#N/A		SRP54
PGAM1	4	795		NUP93
PGD	4	#N/A		STX5
PGK1	4	#N/A		DKC1
PGS1	4	#N/A		AURKB
PHAX	4	813		DDX55
PHB	4	89		RPL35
PHB2	4	69		TOPBP1
PKM	4	#N/A		RSL1D1
PLK1	4	33		WBSCR22
PLK4	4	886		SNRPD3
PMF1-BGLAP	4	#N/A		CDK1
PMPCA	4	#N/A		CDC20
POC1A	4	#N/A		SBNO1
POLD1	4	371		SRBD1
POLD2	4	699		CARS
POLE2	4	204		PSMD3
POLR1A	4	370		ABCE1
POLR1C	4	222		ARMC7
POLR1D	4	#N/A		RPP30
POLR2A	4	#N/A		PMPCB
POLR2D	4	416		MARS
POLR2F	4	208		DHX15
POLR2I	4	389		MDN1
POLR2J	4	#N/A		RANGAP1
POLR2K	4	#N/A		OSGEP
POLR2L	4	5		NOL10
POLR3A	4	198		FAM96B
POLR3B	4	322		HYOU1
POLR3E	4	#N/A		PSMD2
POLR3H	4	453		TTC27
POLR3K	4	126		NARFL
POP1	4	#N/A		CHMP2A
POP7	4	759		DYNC1H1
PPAN	4	715		PAM16
PPIAL4E	4	#N/A		SLC39A7
PPIL4	4	817		UPF2
PPP1R11	4	809		POLR3B
PPP2R1A	4	250		KPNB1
PPP4C	4	608		CPSF4
PPP6C	4	#N/A		NOL6
PPWD1	4	161		SKIV2L2
PRIM1	4	98		NAPA
PRIM2	4	#N/A		TRAPPC3
PRMT1	4	831		CIRH1A
PRMT5	4	435		EPRS
PRPF19	4	116		TRRAP
PRPF3	4	#N/A		RFC2
PRPF8	4	130		CCT8
PSMA4	4	375		SF3A2
PSMA5	4	196		ALG11
PSMA6	4	41		IPO7
PSMA7	4	113		GINS2
PSMB1	4	500		EEF2KMT
PSMB2	4	249		SLMO2
PSMB4	4	48		RPAIN
PSMB5	4	279		HARS
PSMB6	4	405		LSM4
PSMC2	4	723		CPSF1
PSMC5	4	658		UBTF
PSMC6	4	233		SMG1
PSMD12	4	441		TNPO3
PSMD2	4	314		ISY1
PSMD3	4	301		MCM2
PSMD4	4	778		ORAOV1
PSMD6	4	251		SPC25
PSMD7	4	237		EXOSC6
PSMG1	4	#N/A		NOP16
PSMG3	4	266		RABGGTB
PTPMT1	4	#N/A		PSMD1
PTPN11	4	773		DHX37
PWP2	4	366		LUC7L3
RABGGTA	4	357		RABGGTA
RABGGTB	4	353		LSM6
RAC1	4	586		NIFK
RAD1	4	#N/A		TAF1C
RAD51	4	#N/A		U2SURP
RAD9A	4	#N/A		EIF2B2
RANGAP1	4	309		CENPK
RARS	4	899		RPS5
RBBP4	4	577		BIRC5
RBBP5	4	560		PWP2
RBM25	4	552		RNPC3
RBM8A	4	253		MASTL
RBMX	4	694		POLR2G
RBX1	4	574		POLR1A
RFC2	4	332		POLD1
RFC3	4	379		PSMC3
RFC5	4	737		EIF2S3
RIOK2	4	264		C9orf114
RNGTT	4	86		PSMA4
RPA1	4	60		MPHOSPH10
RPA3	4	138		NEDD8
RPAIN	4	340		NAA50
RPE	4	#N/A		RFC3
RPF2	4	#N/A		ISCU
RPL10	4	704		SUPT16H
RPL10A	4	61		TWISTNB
RPL11	4	45		COPZ1
RPL12	4	38		KIN
RPL13	4	13		RPS10
RPL17	4	#N/A		ALG2
RPL17-C18orf32	4	#N/A		DYNC1I2
RPL18	4	93		PRPF6
RPL18A	4	217		POLR2I
RPL19	4	124		CCT7
RPL21	4	92		DCTN5
RPL23A	4	160		SNW1
RPL24	4	182		GRB2
RPL26	4	214		MED8
RPL27	4	111		HMGCS1
RPL27A	4	103		MTBP
RPL31	4	18		RPP40
RPL34	4	#N/A		DDX54
RPL35	4	291		FARSA
RPL35A	4	615		CRNKL1
RPL36	4	247		NACA
RPL37	4	230		SNRNP35
RPL37A	4	219		HIST1H2BE
RPL38	4	488		GTF2E1
RPL6	4	131		PSMB6
RPL7	4	218		DUT
RPL8	4	7		GUK1
RPL9	4	#N/A		ACTR2
RPLP0	4	37		EIF3F
RPLP2	4	194		GTF2A2
RPP21	4	147		EEFSEC
RPRD1B	4	#N/A		SART3
RPS10	4	385		C1orf109
RPS11	4	47		HEATR1
RPS12	4	39		CACTIN
RPS13	4	12		POLR2D
RPS14	4	#N/A		DDX10
RPS15	4	210		SMC3
RPS15A	4	137		NLE1
RPS16	4	175		MED6
RPS17	4	#N/A		KAT8
RPS18	4	187		UBE2I
RPS19	4	19		NUP133
RPS19BP1	4	#N/A		SPATA5L1
RPS20	4	10		UTP20
RPS21	4	451		NUF2
RPS23	4	144		KRT8
RPS24	4	259		PSMD11
RPS27	4	#N/A		EEF1G
RPS27A	4	50		HAUS6
RPS28	4	#N/A		CLNS1A
RPS3A	4	#N/A		SOD1
RPS4X	4	64		EFTUD1
RPS6	4	6		RACGAP1
RPS8	4	15		PRMT5
RPTOR	4	785		NXF1
RRM1	4	9		HAUS5
RRP15	4	#N/A		ANAPC2
RRP9	4	#N/A		CDT1
RSL1D1	4	293		CNOT3
RSL24D1	4	#N/A		PSMD12
RUVBL1	4	105		SEPHS2
RUVBL2	4	183		UBA52
SAMM50	4	#N/A		EIF2S2
SART3	4	412		TIGD1
SBDS	4	87		SCFD1
SCD	4	#N/A		PRC1
SDAD1	4	752		EIF1AD
SEC13	4	707		SEC61G
SEC61A1	4	30		GPX4
SEPHS2	4	442		RPS21
SETD1A	4	#N/A		MMS22L
SF1	4	226		POLR3H
SF3B1	4	170		CCND1
SF3B5	4	55		SSRP1
SFPQ	4	171		ECD
SKA2	4	#N/A		EIF4A1
SKIV2L2	4	326		BYSL
SKP1	4	876		NVL
SLC35B1	4	754		SRSF1
SMC1A	4	502		NSA2
SMC2	4	518		COPS5
SMU1	4	75		IGBP1
SNRNP200	4	25		SRP72
SNRNP25	4	260		TOMM40
SNRNP35	4	402		CCNK
SNRNP40	4	#N/A		GTPBP4
SNRPD2	4	65		SRP14
SNRPD3	4	295		HNRNPC
SNRPF	4	36		NOB1
SNRPG	4	#N/A		CLTC
SNW1	4	392		KRR1
SOD1	4	432		EIF3D
SOD2	4	#N/A		SRP9
SOX10	4	490		ARIH1
SPATA5	4	779		KIF18A
SPATA5L1	4	424		TUBGCP2
SPDL1	4	531		CCT2
SPDYE2	4	#N/A		MCM7
SPDYE2B	4	#N/A		SNAPC4
SPDYE6	4	#N/A		BRIX1
SRP14	4	468		RTFDC1
SRP54	4	285		RPLP1
SRSF1	4	460		HIST1H2BN
SRSF7	4	57		ATP6V0B
SS18L2	4	90		THOC3
SSRP1	4	455		EXOSC7
SSU72	4	263		RPL38
SUPT4H1	4	#N/A		HAUS7
SUPT5H	4	140		SOX10
SUPT6H	4	159		GTF2B
SURF6	4	#N/A		CCT5
SYS1	4	706		NUP214
TAF1B	4	888		TOP1
TAF1C	4	360		PDCD11
TAF6	4	115		EIF2B3
TAF6L	4	#N/A		GRPEL1
TANGO6	4	558		MED22
TARDBP	4	842		DHX8
TBC1D3	4	#N/A		PSMB1
TBC1D3F	4	#N/A		TAF8
TBC1D3K	4	#N/A		SMC1A
TBC1D3L	4	#N/A		GGPS1
TBCC	4	762		NOC4L
TBL3	4	661		TSR1
TCEB2	4	236		CWC22
TCP1	4	200		EIF3G
TELO2	4	#N/A		COPG1
THAP1	4	606		CDC37
THOC6	4	#N/A		SLU7
TICRR	4	766		TBCB
TIMELESS	4	269		DDX47
TIMM10	4	687		IARS2
TMEM199	4	#N/A		NCAPG
TNPO1	4	#N/A		ANAPC1
TOMM40	4	465		DNAJC17
TOP2A	4	240		UFD1L
TPI1	4	#N/A		SMC2
TPR	4	#N/A		ILF2
TRAPPC1	4	649		RBM17
TRAPPC11	4	630		C3orf17
TRAPPC4	4	553		NUP160
TRIAP1	4	690		PES1
TRMT112	4	106		EXOSC4
TRRAP	4	331		POLD3
TTC1	4	711		DHX16
TTC27	4	315		TONSL
TUBA1B	4	662		SNRNP27
TUBB	4	637		LONP1
TUBGCP3	4	729		LSM3
TUT1	4	212		SPDL1
TXN	4	709		SNRNP70
U2AF1	4	#N/A		NMD3
UBA1	4	63		UBE2M
UBA3	4	867		BRF1
UBA5	4	791		SNAPC2
UBA52	4	443		ELP5
UBE2I	4	422		THOC1
UBE2N	4	#N/A		UBA2
UBL5	4	31		PFDN1
UHRF1	4	#N/A		NUP88
USO1	4	#N/A		RPL30
USP14	4	#N/A		MFAP1
USP17L18	4	#N/A		LSG1
USP17L28	4	#N/A		SNAPC3
USP17L29	4	#N/A		EIF2B5
USP37	4	#N/A		RBM39
UTP11L	4	714		INCENP
UTP15	4	234		ATP6V1E1
UTP20	4	425		NUP43
UTP3	4	#N/A		ABCB7
UTP6	4	#N/A		RBM25
UXT	4	612		TRAPPC4
VARS	4	561		IK
VCP	4	78		LAS1L
VPRBP	4	#N/A		VHL
VPS13D	4	#N/A		GAPDH
VPS25	4	123		TANGO6
VPS28	4	152		RFT1
VRK1	4	#N/A		RBBP5
WASH1	4	#N/A		VARS
WDR12	4	#N/A		USP36
WDR18	4	#N/A		CHMP6
WDR25	4	#N/A		CHORDC1
WDR3	4	#N/A		MIS18A
WDR43	4	#N/A		NUBP1
WDR73	4	#N/A		GGTLC2
WDR74	4	#N/A		NOP58
WDR83	4	#N/A		RIOK1
XRCC5	4	#N/A		CRCP
XRCC6	4	#N/A		ARGLU1
YARS	4	#N/A		MVK
YRDC	4	#N/A		PDCD2
ZCRB1	4	#N/A		RBX1
ZNF207	4	#N/A		NOP2
ZNF626	4	#N/A		PPP1R12A
ZNF830	4	#N/A		RBBP4
ZNHIT2	4	#N/A		PSMC4
ZNHIT3	4	#N/A		CENPN
ZPR1	4	#N/A		EIF3M
AAMP	3	#N/A		CCT6A
AASDHPPT	3	#N/A		PNN
ABHD17A	3	#N/A		SRP19
ABT1	3	#N/A		SAE1
ACTB	3	#N/A		PELP1
ACTL6A	3	181		RAC1
ACTR2	3	408		SF3B6
AFG3L2	3	#N/A		PSMD8
AHR	3	#N/A		CCNA2
AIFM1	3	#N/A		GTF2E2
ALG11	3	335		ARCN1
ALG13	3	627		ALDOA
AMY1A	3	#N/A		BOP1
ANAPC1	3	515		CDC73
ANAPC2	3	438		SNAPC5
ANAPC5	3	659		HNRNPL
ANKLE2	3	24		OIP5
ANKRD36	3	#N/A		SPCS2
ANKRD49	3	#N/A		NHP2
AP2M1	3	#N/A		RNMT
ARCN1	3	591		MED28
ARL17A	3	#N/A		PAK1IP1
ARPC3	3	#N/A		SMR3B
ASCC3	3	#N/A		MEPCE
ASH2L	3	#N/A		DDX24
ATP1A1	3	874		THAP1
ATP5D	3	#N/A		CCDC84
ATP6AP2	3	#N/A		PPP4C
ATP6V1B2	3	849		ACTR8
ATP6V1C1	3	#N/A		HMGCR
ATP6V1D	3	#N/A		GINS4
ATP6V1G1	3	#N/A		UXT
ATXN10	3	#N/A		HIST2H3D
AURKA	3	652		MED18
AURKB	3	289		RPL35A
B4GAT1	3	#N/A		ALG1
BANP	3	672		TRNT1
BARD1	3	#N/A		HSPD1
BCL2L2-PABPN1	3	#N/A		POLA2
BMS1	3	855		LARS
BOP1	3	593		CIAO1
BRCA1	3	#N/A		MED14
BRF1	3	535		RPP14
BRIX1	3	481		SNAPC1
BTF3L4	3	#N/A		DDX46
BYSL	3	458		RNF113A
C11orf57	3	#N/A		ALG13
C12orf45	3	#N/A		ABCF1
C16orf72	3	#N/A		HIST1H2AK
C17orf89	3	#N/A		TRAPPC11
C19orf52	3	#N/A		RBMX2
C1orf109	3	413		ALG1L
C1orf131	3	#N/A		RPS25
C1orf27	3	#N/A		PDPK1
C2orf27B	3	#N/A		COPS8
C3orf17	3	521		PSMC1
C9orf114	3	374		TUBB
CARS	3	300		SACM1L
CBWD3	3	#N/A		NOL9
CCDC137	3	#N/A		RPAP2
CCDC174	3	#N/A		URB1
CCDC59	3	887		DDX23
CCDC64B	3	#N/A		HIST1H2BC
CCDC94	3	#N/A		EIF4E
CCNB1	3	#N/A		POLR1B
CD3EAP	3	#N/A		USP39
CDC123	3	42		MAD2L1
CDC16	3	97		PABPN1
CDC23	3	82		TRAPPC1
CDC27	3	17		MED17
CDC40	3	#N/A		RRS1
CDC42	3	#N/A		AURKA
CDC42EP2	3	#N/A		TIMM8A
CDC45	3	85		ALG14
CDC5L	3	56		LYRM4
CDC6	3	669		CHERP
CDC73	3	594		NUDC
CDCA8	3	154		PSMC5
CDIPT	3	#N/A		ANAPC5
CDK7	3	185		NCBP1
CDK9	3	#N/A		TBL3
CEBPZ	3	854		TUBA1B
CENPC	3	#N/A		PPA1
CENPK	3	363		EXOSC8
CENPL	3	#N/A		HAUS8
CENPN	3	579		ARF4
CENPW	3	184		SYMPK
CHAF1A	3	728		ANAPC10
CHCHD4	3	863		CDC6
CHMP3	3	#N/A		DHX33
CHMP6	3	563		POLR3C
CHORDC1	3	564		BANP
CHURC1-FNTB	3	#N/A		UTP23
CINP	3	708		AK6
CIRH1A	3	329		EIF3H
CLNS1A	3	431		KIAA1429
CLP1	3	278		NPM1
CMTR1	3	788		RPN1
CNOT1	3	#N/A		SPCS3
CNOT3	3	440		RRP12
COASY	3	#N/A		HIST1H2BD
COPB1	3	83		NHLRC2
COPB2	3	205		NAT10
COPE	3	810		SEPSECS
COPS4	3	#N/A		CHMP4B
COPS6	3	820		GNL3L
COPZ1	3	383		TIMM10
CPSF1	3	343		MAT2A
CPSF4	3	324		INTS8
CRCP	3	570		TRIAP1
CSE1L	3	211		TP53RK
CSNK1A1	3	#N/A		GTF2H1
CTSW	3	#N/A		ATR
CUL3	3	#N/A		RBMX
CWC15	3	#N/A		DGCR14
CWC22	3	506		KAT5
DAP3	3	#N/A		ELL
DARS	3	261		UROD
DBR1	3	70		POLD2
DCPS	3	#N/A		MZT1
DCTN1	3	#N/A		BUB1B
DCTN4	3	873		PCBP2
DDB1	3	51		HNRNPM
DDOST	3	#N/A		RPL10
DDX18	3	246		CSTF3
DDX20	3	738		SYS1
DDX41	3	241		SEC13
DDX42	3	#N/A		CINP
DDX49	3	148		TXN
DDX5	3	#N/A		NFYC
DDX55	3	290		TTC1
DDX56	3	239		ARL2
DDX59	3	#N/A		EIF3E
DHDDS	3	188		UTP11L
DHX16	3	526		PPAN
DHX33	3	670		RNPS1
DHX35	3	#N/A		GNL3
DHX9	3	#N/A		SRSF11
DLST	3	#N/A		ARPC4
DNAJC17	3	516		NPLOC4
DNAJC8	3	769		THG1L
DNAJC9	3	#N/A		NKAP
DNLZ	3	#N/A		PSMC2
DNM2	3	#N/A		ECT2
DNMT1	3	#N/A		GNL2
DNTTIP2	3	#N/A		DHPS
DOLPP1	3	#N/A		ELP6
DONSON	3	8		CHAF1A
DPAGT1	3	76		TUBGCP3
DPH2	3	#N/A		POLR3F
DPH5	3	#N/A		RPAP3
DTYMK	3	#N/A		DCTN6
DUT	3	406		NPAT
DYNC1H1	3	318		GMNN
E4F1	3	#N/A		BTF3
ECT2	3	724		SMG6
EEF1G	3	429		RFC5
EEF2	3	44		DDX20
EEFSEC	3	411		DDX3X
EIF1AD	3	448		RBM19
EIF2AK4	3	#N/A		GPS1
EIF2B1	3	#N/A		SON
EIF2B2	3	362		HNRNPH1
EIF2S2	3	444		NFYB
EIF3B	3	71		DMAP1
EIF3I	3	227		NELFA
EIF4A1	3	457		CPSF3
EIF4G1	3	#N/A		MED4
EIF5	3	232		TBCD
EIF5B	3	#N/A		CHD4
ELAC2	3	751		ELAC2
ELP3	3	#N/A		SDAD1
ELP5	3	537		UPF1
EMG1	3	#N/A		SLC35B1
EPRS	3	330		THOC7
ERBB2	3	#N/A		TUBGCP5
ERCC2	3	856		TFIP11
ERCC3	3	#N/A		EXOSC2
ERH	3	178		POP7
ESRRA	3	#N/A		CDAN1
EXOC3	3	#N/A		TCEB1
EXOSC3	3	866		TBCC
EXOSC5	3	858		FAM50A
EXOSC6	3	351		ACTR10
FAM103A1	3	#N/A		TOMM22
FAM157A	3	#N/A		TICRR
FAM25C	3	#N/A		LETM1
FAM50A	3	763		TSG101
FAM72C	3	#N/A		DNAJC8
FARSA	3	399		MRTO4
FARSB	3	101		NOP9
FDX1L	3	#N/A		TRAPPC5
FDXR	3	#N/A		PTPN11
FERMT2	3	#N/A		RPL36A
FIP1L1	3	793		FBXO5
FLYWCH1	3	#N/A		ATP6V1F
FNTA	3	846		FOXD4
FOCAD	3	#N/A		PSMD4
FOXD4L3	3	#N/A		SPATA5
GAGE1	3	#N/A		MCM4
GAGE12I	3	#N/A		EIF5A
GARS	3	84		DNAJA3
GBF1	3	#N/A		PRPF40A
GEMIN4	3	#N/A		ROMO1
GEMIN6	3	#N/A		RPTOR
GINS3	3	#N/A		SMG5
GMNN	3	734		TGS1
GMPPB	3	832		CMTR1
GNB1L	3	#N/A		EP400
GNL2	3	725		SIN3A
GOLGA6A	3	#N/A		UBA5
GOLGA6C	3	#N/A		NOC3L
GOLGA6L6	3	#N/A		FIP1L1
GOLGA6L9	3	#N/A		LTV1
GOLGA8H	3	#N/A		PGAM1
GOLGA8J	3	#N/A		GFER
GPAT2	3	#N/A		AHCTF1
GRPEL1	3	497		MTOR
GRWD1	3	#N/A		SMARCB1
GTF2B	3	491		SRCAP
GTF2H3	3	#N/A		RAE1
GTF3C1	3	880		SRRM1
GTF3C2	3	824		NUBP2
GTF3C3	3	#N/A		FEN1
GTF3C5	3	#N/A		GOSR2
GUK1	3	407		MCM3AP
H2AFB3	3	#N/A		NRBP1
HAUS4	3	862		PPIL2
HAUS7	3	489		PPP1R11
HDAC3	3	#N/A		COPE
HIRA	3	#N/A		CPSF6
HIST1H2AI	3	#N/A		DCTN2
HIST2H3D	3	613		PHAX
HNRNPL	3	596		CNIH4
HNRNPU	3	893		PSTK
HS6ST1	3	#N/A		TMA16
HSPA14	3	#N/A		PPIL4
HUS1	3	#N/A		LUC7L2
HYOU1	3	313		PPP1CB
IFITM3	3	#N/A		COPS6
IGBP1	3	463		MSTO1
IKBKAP	3	#N/A		PRPF4
INO80	3	#N/A		TPT1
INTS5	3	#N/A		GTF3C2
INTS6	3	870		ESF1
INTS8	3	689		KCMF1
ISCA1	3	#N/A		NELFCD
ISCA2	3	#N/A		TMEM258
ISCU	3	380		TINF2
ISY1-RAB43	3	#N/A		SNRPC
KANSL2	3	#N/A		PRMT1
KARS	3	139		GMPPB
KAT5	3	696		BRD4
KAT8	3	421		SF3B2
KCTD10	3	#N/A		RFC4
KDSR	3	#N/A		GTF2F2
KIAA1429	3	676		MYC
KIF14	3	#N/A		PPP1R8
KIF23	3	189		TAF2
KIF2A	3	#N/A		IMP4
KRTAP9-4	3	#N/A		NOC2L
LARS	3	620		TARDBP
LAS1L	3	555		SHFM1
LIMS3L	3	#N/A		PPP1R2
LOC100507462	3	#N/A		AATF
LOC101060321	3	#N/A		FNTA
LOC102724862	3	#N/A		AKIRIN2
LONP1	3	529		NUP205
LRRC37A	3	#N/A		ATP6V1B2
LSG1	3	544		VMP1
LSM11	3	#N/A		EWSR1
LSM3	3	530		DIEXF
LSM4	3	342		STIL
LSM6	3	358		CEBPZ
LTBP3	3	#N/A		BMS1
LTV1	3	794		ERCC2
LUC7L2	3	818		ILF3
LYRM4	3	655		EXOSC5
MAD2L2	3	#N/A		TAF5
MAT2A	3	688		USPL1
MAU2	3	#N/A		DIMT1
MCL1	3	#N/A		HAUS4
MCM5	3	#N/A		CHCHD4
MCM6	3	#N/A		PRKRA
MCMBP	3	#N/A		TRMT5
MCRS1	3	#N/A		EXOSC3
MDM2	3	#N/A		UBA3
MED11	3	254		RPP25L
MED14	3	622		INTS1
MED17	3	650		INTS6
MED19	3	#N/A		TIMM23
MED26	3	#N/A		POLA1
MED28	3	601		DCTN4
MED7	3	#N/A		ATP1A1
MED8	3	394		EXOSC10
METTL16	3	884		SKP1
MIS18A	3	565		BUD13
MIS18BP1	3	#N/A		SNRNP48
MMS19	3	885		HTATSF1
MRPL12	3	#N/A		GTF3C1
MRPL27	3	#N/A		NAA25
MRPL41	3	#N/A		PABPC1
MRPS12	3	#N/A		TSPYL5
MTBP	3	396		METTL16
MTOR	3	798		MMS19
MVK	3	572		PLK4
N6AMT1	3	#N/A		CCDC59
NAA15	3	#N/A		TAF1B
NAA20	3	#N/A		ATP5J2
NAA25	3	881		CRKL
NACA	3	401		HSCB
NAE1	3	#N/A		CWF19L2
NARS	3	223		HNRNPU
NAT10	3	683		GPKOW
NBAS	3	#N/A		LSM5
NBPF10	3	#N/A		SUMO2
NBPF15	3	#N/A		POLR2H
NCAPD2	3	#N/A		MED21
NCAPG	3	514		RARS
NDOR1	3	#N/A		DDX51
NDUFAB1	3	#N/A		PDCD5
NDUFC2-KCTD14	3	#N/A
NDUFS8	3	#N/A
NDUFV1	3	#N/A
NEDD1	3	107
NELFA	3	746
NFS1	3	99
NHP2L1	3	52
NIPBL	3	#N/A
NOB1	3	470
NOC2L	3	841
NOL12	3	#N/A
NOL6	3	325
NOL7	3	#N/A
NOM1	3	#N/A
NOP10	3	#N/A
NOP16	3	352
NPIPA2	3	#N/A
NPIPA5	3	#N/A
NPLOC4	3	720
NPM1	3	677
NR2C2AP	3	#N/A
NUBP2	3	803
NUDC	3	657
NUF2	3	426
NUP107	3	#N/A
NUP155	3	#N/A
NUP205	3	848
NUP214	3	493
NUP43	3	550
NUP85	3	277
NUP93	3	286
NUTF2	3	151
NXF1	3	436
OR11H2	3	#N/A
OR4F4	3	#N/A
OR4F5	3	#N/A
ORC1	3	#N/A
OSBP	3	#N/A
PABPC1	3	882
PABPN1	3	648
PAK1IP1	3	602
PAXBP1	3	#N/A
PDCD11	3	495
PDCD5	3	901
PDCD7	3	#N/A
PFDN6	3	267
PGGT1B	3	#N/A
PHF5A	3	35
PISD	3	#N/A
PLRG1	3	#N/A
PMF1	3	#N/A
PMPCB	3	305
PMVK	3	#N/A
PNISR	3	#N/A
PNO1	3	#N/A
PNPT1	3	#N/A
POLA1	3	872
POLA2	3	619
POLD3	3	525
POLE	3	158
POLR1B	3	645
POLR1E	3	#N/A
POLR2B	3	255
POLR2C	3	77
POLR2E	3	195
POLR3C	3	671
POLR3F	3	730
POP5	3	252
POTEF	3	#N/A
PPIAL4D	3	#N/A
PPIE	3	#N/A
PPIL1	3	#N/A
PPIL2	3	808
PPP1CB	3	819
PPP1R10	3	#N/A
PPP1R2	3	844
PPP1R7	3	#N/A
PPP1R8	3	838
PRC1	3	447
PRELID1	3	66
PRKDC	3	#N/A
PRPF38A	3	53
PRPF4	3	822
PRPF40A	3	783
PRR20C	3	#N/A
PSMA1	3	22
PSMA2	3	119
PSMA3	3	43
PSMB3	3	23
PSMB7	3	276
PSMC1	3	636
PSMC3	3	372
PSMC4	3	578
PSMD1	3	354
PSMD11	3	428
PSMD13	3	#N/A
PSMD14	3	125
PSMD8	3	588
PSMG2	3	#N/A
PTK2	3	#N/A
PWP1	3	#N/A
QARS	3	283
RACGAP1	3	434
RAD21	3	54
RAD51C	3	#N/A
RAE1	3	801
RAN	3	1
RBBP6	3	#N/A
RBM17	3	520
RBM19	3	740
RBM22	3	112
RCC1	3	274
RCL1	3	#N/A
RFC4	3	835
RFT1	3	559
RGPD8	3	#N/A
RNF113A	3	626
RNF20	3	#N/A
RNMT	3	600
RNPS1	3	716
RPAP2	3	640
RPAP3	3	731
RPF1	3	#N/A
RPL13A	3	216
RPL15	3	2
RPL23	3	11
RPL28	3	#N/A
RPL3	3	206
RPL30	3	542
RPL32	3	80
RPL36AL	3	#N/A
RPL39	3	#N/A
RPL4	3	3
RPL5	3	146
RPL7A	3	#N/A
RPL7L1	3	#N/A
RPLP1	3	483
RPN1	3	678
RPP25L	3	868
RPP30	3	304
RPS2	3	109
RPS25	3	633
RPS26	3	#N/A
RPS29	3	27
RPS3	3	134
RPS5	3	364
RPS7	3	143
RPS9	3	28
RPSA	3	46
RRN3	3	88
RRP12	3	680
RRP7A	3	#N/A
RRS1	3	651
RSF1	3	#N/A
RTCB	3	#N/A
RTF1	3	#N/A
RTFDC1	3	482
SACM1L	3	638
SAE1	3	584
SAP18	3	164
SAP30BP	3	244
SART1	3	#N/A
SBNO1	3	298
SCAP	3	#N/A
SCFD1	3	446
SDE2	3	186
SDHAF2	3	#N/A
SEC22B	3	#N/A
SEC61B	3	#N/A
SENP6	3	#N/A
2021-09-07	3	#N/A
SF3A1	3	150
SF3B2	3	834
SF3B3	3	256
SF3B4	3	202
SFSWAP	3	#N/A
SHFM1	3	843
SHQ1	3	#N/A
SKIV2L	3	#N/A
SLU7	3	510
SMARCB1	3	799
SMC3	3	418
SMC4	3	201
SMC5	3	#N/A
SMG1	3	345
SMN1	3	#N/A
SMN2	3	#N/A
SNAPC4	3	480
SNRNP27	3	528
SNRPA1	3	16
SNRPB	3	58
SNRPD1	3	94
SNRPE	3	#N/A
SOCS3	3	#N/A
SON	3	742
SPC24	3	231
SPCS2	3	598
SPDYE3	3	#N/A
SRBD1	3	299
SREBF1	3	#N/A
SRP19	3	583
SRP9	3	474
SRPR	3	#N/A
SRSF2	3	100
SRSF3	3	102
SSB	3	#N/A
STIP1	3	#N/A
SUPT16H	3	381
SYMPK	3	667
TAF2	3	839
TAF8	3	501
TARS2	3	#N/A
TBC1D3B	3	#N/A
TBC1D3C	3	#N/A
TBC1D3H	3	#N/A
TBCB	3	511
TBCD	3	749
TBCE	3	#N/A
TCEB1	3	761
TERF2	3	#N/A
TEX10	3	#N/A
TFDP1	3	#N/A
TFIP11	3	757
THAP11	3	#N/A
THOC1	3	538
THOC3	3	486
TIGD3	3	#N/A
TIMM13	3	#N/A
TINF2	3	829
TIPIN	3	#N/A
TM7SF2	3	#N/A
TMEM191C	3	#N/A
TMEM258	3	828
TMEM262	3	#N/A
TOMM22	3	765
TOP3A	3	#N/A
TOPBP1	3	292
TP53RK	3	691
TP53TG3B	3	#N/A
TP53TG3D	3	#N/A
TPT1	3	823
TRAIP	3	#N/A
TRAPPC5	3	772
TRIM37	3	#N/A
TRIM43	3	#N/A
TRIM49C	3	#N/A
TRMT5	3	865
TRNT1	3	617
TSR1	3	505
TSR2	3	73
TTC37	3	#N/A
TTK	3	#N/A
TUBB4B	3	#N/A
TUBG1	3	#N/A
TUBGCP2	3	477
TUBGCP5	3	756
TUFM	3	#N/A
TWISTNB	3	382
TXNRD1	3	#N/A
U2SURP	3	361
UBA2	3	539
UBE2C	3	#N/A
UBE2D3	3	#N/A
UBE2L3	3	#N/A
UBE2M	3	534
UBE2Q2L	3	#N/A
UBTF	3	344
UFL1	3	#N/A
UFSP2	3	#N/A
UPF1	3	753
URB1	3	641
URB2	3	#N/A
URI1	3	193
USP17L11	3	#N/A
USP17L15	3	#N/A
USP17L19	3	#N/A
USP17L22	3	#N/A
USP17L25	3	#N/A
USP17L26	3	#N/A
USP17L27	3	#N/A
USP17L30	3	#N/A
USP39	3	646
USP8	3	#N/A
UTP18	3	#N/A
UTP23	3	673
VHL	3	556
VMP1	3	850
VPS51	3	#N/A
WBSCR22	3	294
WDHD1	3	#N/A
WDR24	3	#N/A
WDR46	3	#N/A
WDR7	3	#N/A
WDR70	3	#N/A
WDR75	3	#N/A
WDR77	3	#N/A
WDR82	3	#N/A
WEE1	3	#N/A
WWTR1	3	#N/A
XAB2	3	#N/A
XPO1	3	#N/A
XPO5	3	#N/A
XRCC3	3	#N/A
XRN2	3	#N/A
YARS2	3	#N/A
YKT6	3	#N/A
YTHDC1	3	#N/A
ZBTB17	3	#N/A
ZBTB8OS	3	#N/A
ZC3H18	3	#N/A
ZCCHC9	3	#N/A
ZNF236	3	#N/A
ZNF598	3	#N/A
ZNRD1	3	#N/A
ZW10	3	#N/A
AATF	2	845
AATK	2	#N/A
ABCB7	2	551
ACTR3	2	#N/A
ACY3	2	#N/A
ADAT2	2	#N/A
ADAT3	2	#N/A
AGAP5	2	#N/A
AGAP6	2	#N/A
AGAP9	2	#N/A
AHCTF1	2	797
AK6	2	674
ALG10B	2	#N/A
ALG14	2	654
ALG1L2	2	#N/A
ALG5	2	#N/A
ALYREF	2	#N/A
AMBRA1	2	#N/A
AMY1B	2	#N/A
AMY1C	2	#N/A
ANAPC15	2	#N/A
ANKRD20A1	2	#N/A
ANKRD20A3	2	#N/A
ANKRD20A4	2	#N/A
AQP7	2	#N/A
ARF4	2	666
ARID2	2	#N/A
ASCC2	2	#N/A
ASNA1	2	#N/A
ATP5A1	2	#N/A
ATP5J2	2	889
ATP6V0D1	2	#N/A
ATP6V1E1	2	549
ATP6V1F	2	776
ATP6V1H	2	#N/A
ATR	2	693
ATRIP	2	#N/A
BAGE2	2	#N/A
BANF1	2	136
BORA	2	#N/A
BUB1	2	#N/A
C12orf49	2	#N/A
C19orf25	2	#N/A
C19orf53	2	#N/A
C3orf38	2	#N/A
C7orf55-LUC7L2	2	#N/A
CABP4	2	#N/A
CACTIN	2	415
CAPN1	2	#N/A
CATSPER1	2	#N/A
CBWD1	2	#N/A
CBWD6	2	#N/A
CCDC101	2	#N/A
CCDC115	2	#N/A
CCDC144NL	2	#N/A
CCDC86	2	#N/A
CCDC88B	2	#N/A
CCNC	2	#N/A
CCNK	2	466
CCS	2	#N/A
CCT8	2	333
CD248	2	#N/A
CD2BP2	2	#N/A
CD8B	2	#N/A
CDAN1	2	760
CDC20	2	297
CDC42BPG	2	#N/A
CDCA5	2	#N/A
CDK11B	2	#N/A
CENPH	2	#N/A
CENPI	2	#N/A
CENPO	2	#N/A
CEP131	2	#N/A
CEP57	2	#N/A
CFAP20	2	#N/A
CFC1	2	#N/A
CFC1B	2	#N/A
CFL1	2	#N/A
CGB	2	#N/A
CGB1	2	#N/A
CGB2	2	#N/A
CGB5	2	#N/A
CHMP2A	2	317
CHTF8	2	#N/A
CLK3	2	#N/A
CMPK1	2	#N/A
CNOT2	2	#N/A
COA5	2	#N/A
COG3	2	#N/A
COG4	2	#N/A
COPG1	2	508
COPS5	2	462
COPS8	2	635
CSHL1	2	#N/A
CSNK2B	2	#N/A
CSTF1	2	#N/A
CT45A7	2	#N/A
CT47A3	2	#N/A
CT47A6	2	#N/A
CTDP1	2	284
CTDSPL2	2	#N/A
CTU1	2	#N/A
CYB5B	2	#N/A
CYC1	2	#N/A
CYCS	2	#N/A
DCLRE1B	2	#N/A
DDA1	2	#N/A
DDX3X	2	739
DGCR14	2	695
DGCR8	2	#N/A
DHFR	2	#N/A
DHX36	2	#N/A
DICER1	2	#N/A
DIEXF	2	852
DMAP1	2	745
DNAJA3	2	782
DNAJC2	2	#N/A
DPH1	2	#N/A
DPP3	2	#N/A
DR1	2	#N/A
DRAP1	2	#N/A
DROSHA	2	#N/A
DSCC1	2	#N/A
DYNC1I2	2	387
EBNA1BP2	2	#N/A
EEF2KMT	2	338
EFTUD1	2	433
EHBP1L1	2	#N/A
EIF2B4	2	238
EIF3F	2	409
EIF3H	2	675
EIF3J	2	#N/A
EIF3M	2	580
EIF5A	2	781
ELP2	2	#N/A
ELP4	2	#N/A
ELP6	2	727
EMC1	2	#N/A
ESF1	2	825
ESPL1	2	275
EXOC5	2	#N/A
EXOSC10	2	875
EXOSC7	2	487
F8A1	2	#N/A
FADD	2	#N/A
FAM231A	2	#N/A
FAM25G	2	#N/A
FAM32A	2	#N/A
FAM72A	2	#N/A
FASN	2	#N/A
FBXO42	2	#N/A
FBXW7	2	#N/A
FCGR1A	2	#N/A
FEN1	2	804
FERMT3	2	#N/A
FNTB	2	#N/A
FOSL1	2	#N/A
FOXD4L1	2	#N/A
FOXD4L4	2	#N/A
FOXD4L6	2	#N/A
FTH1	2	#N/A
FXN	2	#N/A
GABPB1	2	#N/A
GADD45GIP1	2	#N/A
GAGE12C	2	#N/A
GAGE12H	2	#N/A
GAGE2B	2	#N/A
GAGE2D	2	#N/A
GAR1	2	#N/A
GEMIN5	2	280
GEMIN7	2	#N/A
GLE1	2	#N/A
GOLGA6D	2	#N/A
GOLGA8N	2	#N/A
GOLGA8R	2	#N/A
GPATCH1	2	#N/A
GPKOW	2	894
GPR20	2	#N/A
GPS1	2	741
GSPT1	2	213
GSTP1	2	#N/A
GTF2E2	2	590
GTF2H2C	2	#N/A
GTF3A	2	#N/A
GTF3C6	2	#N/A
H3F3A	2	#N/A
HAUS1	2	235
HAUS6	2	430
HAUS8	2	665
HBS1L	2	#N/A
HCFC1R1	2	#N/A
HIST1H2BI	2	#N/A
HIST1H2BJ	2	163
HIST1H2BL	2	#N/A
HIST1H2BN	2	484
HIST2H2AA4	2	#N/A
HIST2H2AC	2	#N/A
HIST2H2BF	2	#N/A
HJURP	2	#N/A
HMGB1	2	#N/A
HMGCR	2	610
HNRNPK	2	29
HSP90B1	2	#N/A
IBA57	2	#N/A
ICE1	2	#N/A
IFNA14	2	#N/A
IK	2	554
IL32	2	#N/A
ILF2	2	519
INCENP	2	548
INPP5K	2	#N/A
INTS3	2	248
INTS7	2	#N/A
INTS9	2	224
IPO5	2	#N/A
KAT7	2	#N/A
KCNK7	2	#N/A
KCTD21	2	#N/A
KDM8	2	#N/A
KIN	2	384
KLHL35	2	#N/A
KREMEN2	2	#N/A
KRI1	2	#N/A
KRR1	2	472
KRT17	2	#N/A
KRT18	2	#N/A
KRTAP4-5	2	#N/A
KRTAP4-7	2	#N/A
KRTAP4-8	2	#N/A
KRTAP5-3	2	#N/A
KRTAP5-6	2	#N/A
KRTAP5-7	2	#N/A
KRTAP5-8	2	#N/A
KTI12	2	#N/A
LAGE3	2	#N/A
LAMTOR2	2	#N/A
LAMTOR3	2	#N/A
LCMT1	2	#N/A
LETM1	2	767
LIMS1	2	#N/A
LIMS3	2	#N/A
LIN52	2	#N/A
LIN9	2	#N/A
LOC100144595	2	#N/A
LOC100289561	2	#N/A
LRPPRC	2	#N/A
LRRC45	2	#N/A
LSM10	2	#N/A
LSM12	2	#N/A
MACROD1	2	#N/A
MAD2L1	2	647
MAP3K11	2	#N/A
MARS2	2	#N/A
MATR3	2	#N/A
MCM2	2	348
MCM4	2	780
MEAF6	2	#N/A
MED22	2	498
MED24	2	#N/A
MED31	2	#N/A
MED9	2	#N/A
METAP1	2	#N/A
METTL14	2	#N/A
MRE11A	2	#N/A
MRPL10	2	#N/A
MRPL11	2	#N/A
MRPL15	2	#N/A
MRPL37	2	#N/A
MRPL38	2	#N/A
MRPL39	2	#N/A
MRPL43	2	#N/A
MRPS14	2	#N/A
MRPS16	2	#N/A
MRPS21	2	#N/A
MRPS23	2	#N/A
MRPS34	2	#N/A
MRTO4	2	770
MUS81	2	#N/A
MVD	2	#N/A
MXRA7	2	#N/A
MZT1	2	700
NAA40	2	#N/A
NAALADL1	2	#N/A
NAPG	2	#N/A
NBPF11	2	#N/A
NBPF14	2	#N/A
NBPF20	2	#N/A
NBPF3	2	#N/A
NBPF8	2	#N/A
NBPF9	2	#N/A
NCAPH2	2	#N/A
NDUFC2	2	#N/A
NELFE	2	#N/A
NEMF	2	#N/A
NFYA	2	#N/A
NGDN	2	#N/A
NIFK	2	359
NMT1	2	#N/A
NOC3L	2	792
NOL11	2	#N/A
NOLC1	2	#N/A
NOP9	2	771
NOTCH2NL	2	#N/A
NPIPA8	2	#N/A
NPIPB5	2	#N/A
NRBP1	2	807
NRF1	2	180
NSF	2	165
NSMCE4A	2	#N/A
NSRP1	2	#N/A
NUDCD3	2	#N/A
NUP50	2	#N/A
NUP98	2	#N/A
OBP2A	2	#N/A
OPA1	2	#N/A
OR4F16	2	#N/A
OR4F21	2	#N/A
OR4F29	2	#N/A
OR7E24	2	#N/A
ORC3	2	#N/A
ORC5	2	#N/A
OSGEP	2	310
OTUD5	2	#N/A
PACS1	2	#N/A
PAF1	2	#N/A
PAK2	2	#N/A
PCBP2	2	702
PCYT1A	2	#N/A
PDCD6IP	2	#N/A
PDE2A	2	#N/A
PDRG1	2	282
PFDN1	2	540
PGA4	2	#N/A
PIKFYVE	2	#N/A
PLA2G10	2	#N/A
PNKP	2	#N/A
POLD4	2	#N/A
POLR2G	2	369
POLR2J3	2	#N/A
POLR3D	2	#N/A
POLRMT	2	#N/A
POM121C	2	#N/A
POMP	2	#N/A
POP4	2	#N/A
POT1	2	#N/A
POTEB	2	#N/A
POTEG	2	#N/A
POTEI	2	#N/A
POTEJ	2	#N/A
POTEM	2	#N/A
PPA1	2	663
PPA2	2	#N/A
PPAN-P2RY11	2	#N/A
PPIAL4A	2	#N/A
PPIAL4C	2	#N/A
PPIAL4F	2	#N/A
PPIAL4G	2	#N/A
PPME1	2	#N/A
PPP1R12A	2	576
PPP2CA	2	#N/A
PPRC1	2	#N/A
PREB	2	#N/A
PRKRIP1	2	#N/A
PRKRIR	2	#N/A
PRPF31	2	221
PRPF38B	2	34
PRPF4B	2	#N/A
PRPF6	2	388
PRR20E	2	#N/A
PSMG4	2	157
PSTK	2	815
PTPN23	2	#N/A
PUF60	2	32
PYGM	2	#N/A
PYROXD1	2	#N/A
QRICH1	2	#N/A
RAD17	2	#N/A
RAD51D	2	#N/A
RASGRP2	2	#N/A
RBM14	2	#N/A
RBM28	2	#N/A
RBM39	2	547
RBM42	2	#N/A
RBM48	2	#N/A
RECQL4	2	#N/A
REV3L	2	#N/A
RFC1	2	#N/A
RFWD2	2	#N/A
RGPD5	2	#N/A
RGPD6	2	#N/A
RHEB	2	#N/A
RHOA	2	#N/A
RHOQ	2	#N/A
RIMBP3	2	#N/A
RIMBP3B	2	#N/A
RIMBP3C	2	#N/A
RIOK1	2	569
RMI1	2	#N/A
RNASEK	2	#N/A
RNF40	2	#N/A
RNF8	2	#N/A
RNPC3	2	367
ROMO1	2	784
RPA2	2	104
RPAP1	2	79
RPEL1	2	#N/A
RPIA	2	#N/A
RPL14	2	162
RPL22	2	#N/A
RPL36A-HNRNPH2	2	#N/A
RPN2	2	#N/A
RPP14	2	623
RPP38	2	#N/A
RPS10-NUDT3	2	#N/A
RRM2	2	14
RRP1	2	#N/A
RRP36	2	#N/A
SAP130	2	#N/A
SARS	2	21
SARS2	2	#N/A
SCYL1	2	#N/A
SEC61G	2	449
SEC63	2	#N/A
SEH1L	2	#N/A
2021-09-05	2	#N/A
SETD1B	2	#N/A
SETD8	2	#N/A
SF3A2	2	334
SIN3A	2	790
SKA3	2	#N/A
SLC22A20	2	#N/A
SLC22A9	2	#N/A
SLC25A3	2	#N/A
SLC29A2	2	#N/A
SLC38A10	2	#N/A
SLMO2	2	339
SLX4	2	#N/A
SMC6	2	#N/A
SMG5	2	786
SNAPC3	2	545
SNAPC5	2	595
SNF8	2	#N/A
SNIP1	2	#N/A
SNRNP70	2	532
SNRPC	2	830
SNX32	2	#N/A
SPATA31A6	2	#N/A
SPC25	2	350
SPCS3	2	679
SPDYC	2	#N/A
SPDYE1	2	#N/A
SPDYE5	2	#N/A
SRCAP	2	800
SRP68	2	#N/A
SRP72	2	464
SRRM1	2	802
SRRM2	2	#N/A
SRRT	2	#N/A
SRSF10	2	#N/A
STUB1	2	#N/A
STX18	2	#N/A
SUCO	2	#N/A
SUDS3	2	#N/A
SUGP1	2	#N/A
SUMO2	2	896
SUPV3L1	2	#N/A
TADA1	2	#N/A
TADA2B	2	#N/A
TAF1	2	#N/A
TAF10	2	#N/A
TAF1A	2	#N/A
TAF1D	2	#N/A
TAF4	2	#N/A
TAF5	2	859
TAF7	2	#N/A
TAMM41	2	#N/A
TARS	2	166
TBP	2	#N/A
TCEB3C	2	#N/A
TCEB3CL2	2	#N/A
TEAD1	2	#N/A
THG1L	2	721
THOC2	2	114
THOC5	2	#N/A
THOC7	2	755
TIMM23	2	871
TIMM44	2	#N/A
TIMM8A	2	653
TIMM9	2	#N/A
TLK2	2	#N/A
TMA16	2	816
TNPO3	2	346
TOMM20	2	#N/A
TOMM70A	2	#N/A
TOP1	2	494
TP53TG3	2	#N/A
TPRKB	2	#N/A
TPX2	2	#N/A
TRA2B	2	#N/A
TRAPPC3	2	328
TRAPPC8	2	272
TRIM48	2	#N/A
TRIM49D2	2	#N/A
TRIP4	2	#N/A
TRMT61A	2	#N/A
TSC2	2	#N/A
TSEN2	2	#N/A
TTC4	2	#N/A
TTI1	2	#N/A
TTI2	2	#N/A
TUBA1C	2	#N/A
TUBA3D	2	#N/A
TUBGCP4	2	#N/A
TXNL4B	2	#N/A
U2AF2	2	173
UBAP1	2	#N/A
UBE2O	2	#N/A
UBE2V1	2	#N/A
UBR4	2	#N/A
UCP2	2	#N/A
UFM1	2	#N/A
UPF2	2	321
UQCRHL	2	#N/A
UQCRQ	2	#N/A
URM1	2	#N/A
USP17L12	2	#N/A
USP17L17	2	#N/A
USP17L20	2	#N/A
USP17L21	2	#N/A
USP17L24	2	#N/A
USP17L5	2	#N/A
USP36	2	562
USP5	2	110
USPL1	2	860
UTP14A	2	#N/A
VBP1	2	#N/A
VDAC1	2	#N/A
VWA9	2	#N/A
WDR33	2	#N/A
WDR36	2	#N/A
WDR5	2	#N/A
WDR55	2	#N/A
WDR61	2	#N/A
XYLT2	2	#N/A
YAE1D1	2	#N/A
YEATS4	2	#N/A
YY1	2	#N/A
ZBTB11	2	#N/A
ZC3H8	2	#N/A
ZCCHC14	2	#N/A
ZEB2	2	#N/A
ZFC3H1	2	#N/A
ZMAT2	2	#N/A
ZNF131	2	#N/A
ZNF407	2	#N/A
ZNF574	2	#N/A
ZNHIT6	2	#N/A
ABHD8	1	#N/A
ACSL3	1	#N/A
ACTN3	1	#N/A
ACTR6	1	#N/A
ACTR8	1	609
ADAMTS7	1	#N/A
ADCY3	1	#N/A
ADRM1	1	#N/A
ADSL	1	#N/A
AGPAT2	1	#N/A
AHCY	1	#N/A
AHCYL1	1	#N/A
AIMP2	1	#N/A
AIP	1	#N/A
AK2	1	#N/A
ALDH3B2	1	#N/A
ALG8	1	#N/A
AMD1	1	#N/A
ANAPC10	1	668
ANAPC13	1	#N/A
ANKRD20A2	1	#N/A
APC	1	#N/A
AQP5	1	#N/A
ARAP1	1	#N/A
ARF1	1	#N/A
ARF6	1	#N/A
ARFRP1	1	#N/A
ARGLU1	1	571
ARHGAP26	1	#N/A
ARHGAP42	1	#N/A
ARHGEF35	1	#N/A
ARID1A	1	#N/A
ARL17B	1	#N/A
ARNT	1	#N/A
ARPC2	1	#N/A
ASPSCR1	1	#N/A
ASS1	1	#N/A
ASUN	1	#N/A
ATAD3C	1	#N/A
ATIC	1	#N/A
ATP5C1	1	#N/A
ATP5E	1	#N/A
ATP5G1	1	#N/A
ATP5G2	1	#N/A
ATP5H	1	#N/A
ATP5L2	1	#N/A
ATXN7L2	1	#N/A
AVEN	1	#N/A
B3GNT6	1	#N/A
BAD	1	#N/A
BAHCC1	1	#N/A
BAIAP2	1	#N/A
BAP1	1	#N/A
BCAS2	1	#N/A
BCCIP	1	#N/A
BDP1	1	#N/A
BECN1	1	#N/A
BEND3	1	#N/A
BHLHA9	1	#N/A
BMP8B	1	#N/A
BNIP1	1	#N/A
BRAT1	1	#N/A
BRD2	1	#N/A
BRF2	1	135
BSCL2	1	#N/A
BUD13	1	877
C10orf2	1	#N/A
C11orf80	1	#N/A
C14orf178	1	#N/A
C16orf90	1	#N/A
C17orf70	1	#N/A
C18orf21	1	#N/A
C1D	1	#N/A
C1QL2	1	#N/A
C1QTNF9B-AS1	1	#N/A
C20orf27	1	#N/A
C21orf2	1	#N/A
C2orf27A	1	#N/A
C7orf26	1	#N/A
C8orf44	1	#N/A
C9orf78	1	#N/A
CA5A	1	#N/A
CABIN1	1	#N/A
CALCA	1	#N/A
CALCB	1	#N/A
CAMLG	1	#N/A
CANT1	1	#N/A
CAP1	1	#N/A
CARM1	1	#N/A
CARNS1	1	#N/A
CASC5	1	#N/A
CBWD2	1	#N/A
CCAR1	1	#N/A
CCDC114	1	#N/A
CCDC130	1	#N/A
CCDC141	1	#N/A
CCDC57	1	#N/A
CCDC74B	1	#N/A
CCL3	1	#N/A
CCL4	1	#N/A
CD58	1	#N/A
CDK2	1	#N/A
CDT1	1	439
CEACAM6	1	#N/A
CECR2	1	#N/A
CEND1	1	#N/A
CENPA	1	#N/A
CENPBD1	1	#N/A
CENPE	1	#N/A
CENPT	1	#N/A
CENPU	1	#N/A
CEP192	1	#N/A
CEP55	1	#N/A
CEP97	1	#N/A
CGB7	1	#N/A
CH17-360D5.1	1	#N/A
CHD8	1	#N/A
CHGB	1	#N/A
CHMP4B	1	685
CHMP7	1	#N/A
CHRDL2	1	#N/A
CHRM1	1	#N/A
CIITA	1	#N/A
CISD1	1	#N/A
CIT	1	#N/A
CLCC1	1	#N/A
CLDN6	1	#N/A
CLEC18A	1	#N/A
CLK2	1	#N/A
CLPB	1	#N/A
CLSPN	1	#N/A
CLSTN1	1	#N/A
CNTNAP3B	1	#N/A
COA3	1	#N/A
COG2	1	#N/A
COG8	1	#N/A
COLQ	1	#N/A
COMT	1	#N/A
CORT	1	#N/A
COX17	1	#N/A
COX6B1	1	#N/A
COX7A2	1	#N/A
COX7B	1	#N/A
COX7C	1	#N/A
CPSF6	1	811
CRKL	1	890
CRLS1	1	#N/A
CSAG3	1	#N/A
CSH2	1	#N/A
CT45A3	1	#N/A
CT45A6	1	#N/A
CT47A11	1	#N/A
CT47A5	1	#N/A
CT47A8	1	#N/A
CTAG1B	1	#N/A
CTAGE4	1	#N/A
CTAGE6	1	#N/A
CTAGE8	1	#N/A
CTAGE9	1	#N/A
CTCF	1	207
CTDNEP1	1	#N/A
CTNNBL1	1	#N/A
CUL1	1	#N/A
CUL2	1	#N/A
CWC25	1	#N/A
CWF19L2	1	892
CYP2A13	1	#N/A
CYSRT1	1	#N/A
CYTIP	1	#N/A
DAGLA	1	#N/A
DBF4	1	#N/A
DDAH1	1	#N/A
DDX11	1	#N/A
DDX24	1	605
DDX39B	1	#N/A
DDX43	1	#N/A
DEFB130	1	#N/A
DENR	1	#N/A
DET1	1	#N/A
DEXI	1	#N/A
DGAT1	1	#N/A
DGKG	1	#N/A
DHFRL1	1	#N/A
DHX30	1	#N/A
DHX38	1	#N/A
DHX40	1	#N/A
DIDO1	1	#N/A
DLEC1	1	#N/A
DNAJB13	1	#N/A
DNAJC24	1	#N/A
DNAL4	1	#N/A
DNM1L	1	#N/A
DNMBP	1	#N/A
DPH6	1	#N/A
DPY30	1	#N/A
DUS1L	1	#N/A
DYNLL1	1	#N/A
EARS2	1	#N/A
EEF1B2	1	#N/A
EHMT2	1	#N/A
EID2	1	#N/A
EIF1	1	#N/A
EIF4B	1	#N/A
EIF4EBP3	1	#N/A
EIF5AL1	1	#N/A
ELOF1	1	#N/A
EMC3	1	#N/A
EMC6	1	#N/A
EMC7	1	#N/A
ENTHD2	1	#N/A
ENY2	1	#N/A
EP400	1	789
EPB41L1	1	#N/A
ERBB3	1	#N/A
ERCC6-PGBD3	1	#N/A
ERMAP	1	#N/A
ERVW-1	1	#N/A
EVPL	1	#N/A
EWSR1	1	851
EXOC4	1	#N/A
EXOSC1	1	#N/A
EXTL3	1	#N/A
F8A2	1	#N/A
F8A3	1	#N/A
FABP5	1	#N/A
FAF2	1	#N/A
[truncated: 654 more rows]
