# Supplementary material for: Prion propagation is controlled by a hierarchical network involving the nuclear Tfap2c and hnRNP K factors and the cytosolic mTORC1 complex
Source: PLoS Pathog. 2026 Apr 20;22(4):e1014056. doi: 10.1371/journal.ppat.1014056 (PMC13108870; doi:10.1371/journal.ppat.1014056)
Supplement: S3 Table — (XLSX) [file ppat.1014056.s012.xlsx]

## Sheet: Final_list Day14 HK vs DAY14 NT
Gene_Name	Gene_symbol	log2 Ratio	pValue	fdr	o25644_1_2-SVSI_DAY14_NT [normalized count]	o25644_1_3-SVSI_DAY14_hnRNPK [normalized count]	o25644_1_5-SVSII_DAY14_NT [normalized count]	o25644_1_6-SVSII_DAY14_hnRNPK [normalized count]
GTGTGTCAAACAGATCTGCG	PCBP2	-2.68915	3.6206e-33	1.07695e-29	1475.31	255.124	1655.55	212.219
CCAGAGCGGAAGTACCGACG	STAMBP	-2.6884	9.08239e-18	4.87781e-15	592.02	111.617	605.052	55.2522
TCTCGTTCTTACGGTTGCGG	KRT82	-2.47744	1.2343e-08	1.28167e-06	83.5895	0.885847	11.4751	0
AGGCACTCACGCGGAACTTG	VPS28	-2.43624	2.09419e-19	1.40833e-16	778.158	140.85	885.671	150.688
GACCCCAGTTTACCCCATCC	BCL2L1	-2.41204	8.3611e-21	6.46623e-18	1365.01	254.238	973.299	167.012
CAAGATCAAGGAAATACGAG	PCBP2	-2.40493	6.28237e-17	3.03662e-14	609.255	131.991	738.58	105.481
TCTCATAGAGCCTGTGCATG	GDF10	-2.37295	1.01315e-07	8.46153e-06	40.5021	3.54339	80.3258	3.7672
AGAGATCCGCGAGAGTACGG	PCBP1	-2.20289	1.2939e-08	1.33244e-06	249.907	29.233	194.034	52.7407
CAGGCGACGAGTTTGAACTG	BCL2L1	-2.09528	5.20418e-26	7.31774e-23	1798.47	444.695	1777.6	375.464
GGAGATGCAGAAACTACCAG	NAPG	-1.99069	1.18453e-11	2.27881e-09	567.03	112.503	596.706	167.012
CACGTATCAACATCTCAGAA	PCBP2	-1.97856	8.45568e-22	7.51652e-19	1492.55	389.773	1743.17	416.903
AGTTGGCAGTATCATCGGAA	PCBP2	-1.97287	1.53944e-14	5.0919e-12	897.079	224.119	855.418	207.196
TCTCATTGGACTGTACTTCG	CCRL2	-1.96338	1.22832e-05	0.000597452	62.0458	1.77169	2.08639	0
GAGTAGGAGCTTTCAATGTG	RAB3GAP2	-1.95562	1.12722e-30	2.81212e-27	2251.75	596.175	2455.68	602.751
TCTCCGCCAGAACGACAAAG	MTMR12	-1.95011	2.55346e-05	0.00113688	21.5437	8.85847	76.1531	1.25573
TCTCAGGCGAATATAGCGAG	LAMA2	-1.8754	0.000255768	0.00823779	0	3.54339	66.7643	0
AGACGAGAACGAGAAAATCT	ARMCX1	-1.82109	0.000958176	0.0247255	86.1747	5.31508	0	5.02293
TCTCGGGACCGGAATTACCA	VANGL1	-1.72215	0.000374359	0.0114253	56.0136	0.885847	0	2.51146
TCTCACGCATCACCACATCT	DMBX1	-1.70246	0.00137745	0.0333315	0	1.77169	66.7643	5.02293
ATATATGCCCTCGTGAACAC	TRAF2	-1.67647	7.78306e-14	2.26285e-11	1483.93	490.759	1223.67	340.303
GAGGAATTGCAATACGCATG	RAB3GAP2	-1.6705	9.86392e-11	1.59926e-08	809.181	240.95	760.487	238.589
TCTCAACAAGTGTTTCCGGA	FOXJ2	-1.62951	0.00181953	0.0417434	39.6404	0	73.0235	23.8589
GGGGTGTAGAACACAACCGG	PRPF8	-1.62238	0.000629488	0.017537	96.5157	8.85847	54.246	27.6261
GGGGACCCTGAAAGAATACG	TRAF2	-1.56044	6.336e-10	8.73453e-08	903.973	252.466	852.288	331.513
TCCAGCTCGCTCCAAAGCCA	NAPG	-1.54724	3.09479e-08	2.88364e-06	542.901	190.457	581.058	180.825
TCTCTCTAGCAATGGATCGT	PMP22	-1.54161	0.0031034	0.0637979	14.6497	1.77169	78.2395	17.5802
TCTCCCAGGATTGTAAGTAG	PON1	-1.48969	0.00229712	0.0503265	53.4283	6.20093	0	0
AGCCGAAATACAGAAAGATG	VPS37A	-1.46325	1.17698e-13	3.27425e-11	1629.56	571.371	1463.6	537.453
AAAAGCTCTGTGGTGCAGTG	STRAP	-1.44528	3.24218e-21	2.61188e-18	2775.69	915.966	3010.65	1200.48
AGCTCCATGACTTCATGCAG	TBC1D20	-1.43991	4.25454e-09	4.83162e-07	799.701	356.11	1158.99	352.861
CAGTGGCTCCATTCACCGCG	BCL2L1	-1.43724	8.21203e-09	8.83302e-07	1052.19	375.599	790.74	291.33
ACTGGCAAGCACAAGGGCTA	PUF60	-1.40763	9.21806e-06	0.000463221	312.814	115.16	449.616	160.734
TGGACGATACTCACTCCGGC	SRSF11	-1.38117	2.25086e-07	1.73901e-05	639.416	220.576	703.112	283.795
AAGTAGCCTCTGGTTCACAA	NAA35	-1.36658	1.27868e-08	1.31853e-06	1228.85	334.85	950.349	501.037
TCTCTTCTCATTATTTCATG	SAV1	-1.36617	0.00360189	0.0717013	35.3316	12.4019	88.6714	23.8589
ACACCGGCGCGTGGGGAACG	DUX4	-1.36438	0.00254903	0.0547564	72.3868	15.9452	91.801	36.4162
GATTGAAGCCCTGAGTAGCA	TRAF2	-1.36342	2.17934e-08	2.10416e-06	1110.79	390.659	805.345	341.559
TCTCGATATGGACCATTGAG	TRA2A	-1.36264	0.00114643	0.0287209	29.2994	7.08678	23.9934	1.25573
TCTCTTTCTAAGGGAATCAG	MANSC1	-1.35221	0.0021507	0.0476552	43.9491	7.08678	11.4751	2.51146
TTATGTACGCTTCTACACTG	RAB3GAP2	-1.34147	3.02789e-11	5.30992e-09	1632.15	707.792	1468.82	501.037
TCTCCAGGTTGAACTCGTTG	RAB11B	-1.32863	0.00373031	0.0736698	12.0645	10.6302	52.1596	2.51146
TATTAGGATTCTCAAAGACC	HNRNPA1	-1.31846	6.89766e-12	1.40012e-09	1593.37	591.746	1556.44	660.515
TCTCCATGGTGCATCAGCAC	A1BG	-1.30294	0.00382734	0.0751943	31.0229	6.20093	40.6845	11.3016
GCATTCGCATGACAGATGGA	NAA38	-1.29916	6.22024e-18	3.4859e-15	3268.61	1373.95	2731.08	1048.54
TAAGGTGAAAACAATTTCAG	RAB18	-1.28917	7.73352e-08	6.6087e-06	946.198	383.572	871.066	347.838
AGACGCTCAAGTTTGCCAAG	GGT5	-1.27572	0.00519186	0.095512	44.8109	7.08678	27.123	11.3016
GAAGAACTGGTCTACGACTG	KLF5	-1.27476	1.38998e-14	4.6335e-12	2231.06	861.043	2023.79	886.547
CGAACTCTAACAGACCAATG	RAB3GAP1	-1.24559	1.18494e-06	7.56729e-05	717.835	272.841	792.826	354.116
TCTCTCCGCAGGGGTATGAA	RBPMS2	-1.23016	0.00464721	0.0876375	24.1289	9.74432	40.6845	6.27866
TAGTAATTATTTGTTAACCG	STRAP	-1.22784	1.68273e-07	1.33338e-05	984.977	373.827	940.96	438.25
TCAGGTGGTAGATTACTACA	PTPN23	-1.2265	0.00483356	0.0903148	89.6217	57.5801	127.27	22.6032
ATCACCATAAGATCATTGGT	RAB3GAP2	-1.2198	1.20304e-10	1.8949e-08	1561.49	626.294	1674.32	753.439
CTTACTGACAATCTTATCCA	HNRNPA1	-1.17815	4.72206e-10	6.73782e-08	1563.21	759.171	1619.04	634.145
TTGGTGGAAAATAACTCCAA	C4orf33	-1.15545	0.0108942	0.164332	81.866	29.233	198.207	86.6455
TACTCAGGTACACATGACCG	SMG7	-1.13959	1.06775e-05	0.000525963	753.167	288.786	626.959	327.746
CGAGATGGAGTTCAATTGCG	NF2	-1.13183	1.79285e-09	2.23275e-07	1728.66	681.216	1484.46	776.042
TCTCCCTACGACAAGCTCGA	CENPB	-1.1307	0.00287808	0.0602225	18.0967	4.42923	15.6479	0
CACATACAGAGATGGCCGAG	SNRPD3	-1.12495	0.0197132	0.247775	92.207	24.8037	20.8639	16.3245
ACAGATGACAACAAGGACCG	NXT1	-1.1229	2.28769e-10	3.44209e-08	1664.03	887.619	2024.84	793.622
CCAGATCGAAATGAAAGTGA	CHMP6	-1.11732	0.00123494	0.0305426	228.363	111.617	231.589	89.157
TCTCACCTTGTACGACGGTG	CACNA1A	-1.11646	0.00521185	0.0957863	6.89398	4.42923	29.2094	1.25573
GATGAGAGAGGGTCCTGCAA	CHMP5	-1.11558	4.13633e-05	0.00172728	577.371	292.33	558.108	219.753
GATGAATTGAGCTAGCATGC	RPA3	-1.11395	0.0113604	0.169414	70.6633	30.1188	85.5418	31.3933
ACGTGGTGATTGCTACCCCT	DDX6	-1.10855	1.96167e-11	3.56964e-09	2256.05	999.235	1928.86	930.497
CTCCGATTCAGTCCCTTCTG	BCL2L1	-1.10483	4.60575e-07	3.25887e-05	1038.41	541.253	1198.63	487.224
TCGGGGAGACATTAGTCACC	SRSF11	-1.10233	0.00103716	0.026451	217.16	129.334	412.061	153.199
AGGTCTAGCCGTTCAAGTAA	DDX6	-1.09406	2.27149e-16	9.92487e-14	3593.49	1647.68	4334.47	2059.4
CTGAGGGTGTAAGTCAACAG	TTC27	-1.09006	0.00412466	0.0797672	206.819	63.781	147.09	92.9241
TCTCGCTCTAGATGCTGGGT	FAM49B	-1.08821	0.0340445	0.343541	0	0	40.6845	8.79012
GGTTTGGGAGTATATGACCG	MGA	-1.08288	2.73875e-05	0.001207	860.024	372.942	615.484	312.677
GGTGTATTAGGGATCATCTA	CUL3	-1.08134	5.60179e-05	0.00222623	567.891	333.078	662.427	236.078
GACTGACTGCATTGGCACGG	CHMP5	-1.07982	1.24365e-05	0.000603768	838.48	330.421	823.079	447.04
AGCATTGCCATTCCAGACCA	NXT1	-1.078	7.23659e-13	1.74893e-10	2757.59	1125.03	2455.68	1337.35
GGGATCAATATAGAGCACAG	MORC2	-1.06645	2.74128e-08	2.59488e-06	1701.09	706.906	1363.45	747.16
ATTGGAGTAAGAGAATCCTA	CUL5	-1.06506	2.42861e-19	1.5917e-16	4554.33	2154.38	4428.35	2128.47
AGGATGCCCAGATATTCATG	STX18	-1.06415	1.59281e-06	9.79979e-05	1038.41	514.677	1060.93	478.434
GTCGGTTAAGAGGATCCGCG	PCBP1	-1.05936	0.00849055	0.13821	163.732	44.2923	146.047	95.4356
TCTCGGGTAACATACTGCGG	FAM83H	-1.05797	0.00372461	0.0735948	15.5114	2.65754	16.6911	2.51146
AGACGACCTTATGGGTACAG	BCLAF1	-1.05521	0.0160578	0.215713	73.2485	26.5754	60.5052	27.6261
TCTCTAGGTATAGTGAACAT	IPP	-1.0509	0.105784	0.601016	5.17048	20.3745	182.559	60.2751
GAAGCAGTGCAAACGCCATG	TRAF6	-1.04807	1.95461e-09	2.4109e-07	1813.98	802.577	1930.95	1000.82
AATATTAGGATGGTTCACAC	MAP3K7	-1.0411	2.1464e-09	2.6059e-07	1869.13	856.614	2308.59	1166.57
AGACGCGGTTGACCTTGCGT	SLC25A41	-1.03971	0.00709442	0.121252	143.912	64.6668	149.177	67.8095
TCTCTGGTTTACATGGTACA	LACTB	-1.03537	0.0363481	0.356484	19.8202	26.5754	87.6282	15.0688
TCTCTTTACACTTACCCACA	CD226	-1.0288	0.0223342	0.267927	40.5021	8.85847	8.34554	5.02293
GGAAGACCGAATATGCCCTG	RIC1	-1.0282	1.63289e-09	2.04342e-07	2069.92	1000.12	1788.03	880.268
GTGAACTTGTTCGCCAACGA	C19orf43	-1.0282	1.21491e-08	1.26628e-06	1781.23	813.208	1561.66	816.226
AGACGCCAGAGGAGCTACTG	CHMP2A	-1.02386	0.0139259	0.196173	153.391	59.3517	82.4122	46.4621
GGAGGAGGCTGAACGCACGA	NF2	-1.01947	9.77954e-06	0.000488895	914.314	480.129	956.608	431.972
CAAGTATAAGGAGCGAGGGA	SNF8	-1.01098	0.00078026	0.0209306	343.837	177.169	522.64	243.612
GAGGAACATATCATTAGTGC	CUL5	-1.00775	1.92419e-09	2.38e-07	1824.32	1016.95	2459.85	1103.79
ACTGCAGTGAAACAATTCCA	KLF5	-1.00672	4.62541e-13	1.15649e-10	2881.68	1475.82	2834.35	1357.45
GCTTGGTACGCAGAGCACCG	NF2	-1.00229	2.68265e-05	0.00118592	816.936	395.088	993.119	499.781
GGCCTTCAACCGCATCTACG	PUF60	-1.00213	0.0202604	0.251911	85.313	32.7763	122.054	61.5309
TCTCCCGGATCTCAACCACA	ART1	-0.998004	0.0151995	0.208091	31.0229	7.08678	3.12958	0
GGTGGATAAACACTGATCAC	VPS37A	-0.994362	8.22289e-05	0.00311274	679.919	330.421	725.019	365.418
TCTCCTTGGATTCCTCGTAA	HDGF	-0.989917	0.0725482	0.51071	86.1747	21.2603	5.21596	15.0688
GTAGATTCACTCTCGATCCG	SMG1	-0.989178	0.00347007	0.0697052	218.022	112.503	340.081	159.478
AGAACCGAGAGTTAAAGATG	EDC4	-0.987594	6.06079e-15	2.1903e-12	4033.84	1992.27	3561.46	1827.09
TCTCGGCATCCATCCAAGTG	MME	-0.986481	0.0490502	0.418327	22.4054	0	35.4686	20.0917
GATCAAGATCACGTTCTAGG	SRSF11	-0.982418	4.52302e-07	3.20327e-05	1339.16	746.769	1485.51	671.816
CAGCACGGTGGCGATACGAC	NPRL3	-0.979433	0.000100124	0.00369078	649.757	364.969	876.282	399.323
GGAAATGCTAGACCTACAGG	HMGCS1	-0.978742	0.0222233	0.266917	123.23	45.1782	68.8507	42.6949
GAAGAAGCACCAAGAAAACC	LARP7	-0.971625	7.735e-05	0.0029592	1088.39	475.7	695.81	424.437
GTAGGACGCAAACGAATCGC	LATS2	-0.96747	7.95283e-06	0.000405704	1282.28	653.755	1039.02	522.384
TCTCAGGCTACGTCATTATG	STXBP5	-0.962616	0.0296574	0.316404	28.4377	11.516	39.6413	13.813
TCTCTGATGTTGTGTTAGAG	ZNF397	-0.958351	0.0345892	0.346192	44.8109	14.1736	11.4751	5.02293
TAGTATGGAATATATTCCTG	STRAP	-0.956626	0.000102391	0.00376001	914.314	434.951	694.766	384.254
GAAGGATCGAAGGATGACTG	FAF2	-0.950907	0.000488942	0.0142517	482.578	256.01	595.663	292.585
TCTCTCTCATTAGATCAACC	PHC2	-0.949798	0.0689225	0.498421	2.58524	5.31508	47.9869	11.3016
ACCGATCTATCAGCTCTCCG	VPS53	-0.949192	4.91677e-07	3.45995e-05	1507.2	725.509	1461.51	803.668
TAAACCGACGAAGATTCCTA	RBM12B	-0.94529	8.34932e-10	1.11878e-07	2420.65	1152.49	2157.32	1216.8
ATACACATCCCATATGGTGA	PIK3C3	-0.945188	1.61002e-06	9.88993e-05	1508.92	637.81	1409.35	871.478
GACTACTAGTACGAGGACGT	NAPG	-0.943581	0.0315465	0.327872	105.995	38.0914	64.6779	41.4391
TCCAGGATCAGTTCAAACCG	VPS52	-0.940872	8.22041e-06	0.000418802	1352.94	636.924	1056.75	609.03
TCTCTGTTTCACAAACACAA	TXNRD1	-0.939141	0.0661059	0.48806	0.861747	0	38.5981	11.3016
TCTCACCTCCAGACAGATGA	WDR86	-0.937313	0.05194	0.431644	0	0	32.339	7.53439
GCAGGGTATCGAGACTCCAG	SF1	-0.934023	0.00280275	0.0588968	361.072	171.854	280.619	154.455
AGACGCGTCAGCTAGTGCTA	C11orf31	-0.933503	0.0302094	0.320261	18.9584	1.77169	20.8639	10.0459
ACCAGCAGAAGGTTAACCGG	LATS2	-0.932172	6.9577e-06	0.000359279	1235.75	587.317	1519.93	850.13
GCCGTAGTGGCCGTTCTGCG	ZBTB7A	-0.932008	0.000231065	0.00755279	619.596	388.001	875.239	385.51
CTTCCCATTATGCGAGAGAG	PPHLN1	-0.928285	9.83712e-08	8.26029e-06	2011.32	857.5	1824.54	1152.76
GCACTCGGAGTTATATATGC	UXT	-0.927832	0.0206988	0.255227	167.179	62.8951	93.8873	65.298
TCTCCTTCGAGAACTGCCAA	PSMB10	-0.927276	0.130016	0.6473	0.861747	11.516	77.1963	20.0917
GAAAGTGGCAGAGATACACC	TBC1D20	-0.91753	3.89157e-08	3.54909e-06	2061.3	1004.55	1790.12	1025.93
CCAATTCAGGACCCACACGA	PTEN	-0.913938	1.42032e-13	3.89905e-11	3771.01	1968.35	4051.76	2176.18
GCTGTCTGATTTGTAGAACT	KLF5	-0.91196	6.86664e-10	9.38242e-08	2462.87	1249.93	2418.12	1336.1
AATAAGCAGTTGGCTCACGG	KIRREL	-0.911908	3.36335e-15	1.31042e-12	5237.7	2866.6	5068.87	2599.36
TCTCAACAATCTGTTCCACT	DDX58	-0.911605	0.00714586	0.121861	0.861747	0.885847	20.8639	1.25573
GTTCAATCTGAAAACACACT	DCP2	-0.91058	8.85529e-06	0.000446442	1183.18	623.636	1509.5	801.157
AGACGTTAAAGATACCAGGG	ERICH1	-0.909051	0.0666485	0.490285	30.1612	1.77169	29.2094	21.3474
CCAGAAGTTGACGTAGAATG	RIC1	-0.907516	3.60008e-07	2.63405e-05	1707.98	828.267	1614.86	935.52
GCGGTGCGGGAGACCATGGA	MZT1	-0.905702	0.0112013	0.16785	338.667	147.936	158.565	107.993
TTTCTAACAGCTCTATTACG	RB1CC1	-0.903902	2.02788e-05	0.000933514	1398.62	554.54	1195.5	826.271
CATAGACGATCACAAAACCA	MPHOSPH8	-0.903797	1.26561e-11	2.42273e-09	3958.87	2181.84	3371.6	1722.86
GGTGGGAAGCGATACTGCCA	VPS25	-0.900744	0.0252637	0.288486	105.133	86.813	170.04	50.2293
AGACGGCCAATGGACTGGCG	GPR37	-0.897835	0.0434629	0.391838	78.419	32.7763	161.695	87.9012
AGCAACCAGGTGCGTCCTGT	SMG5	-0.891657	0.00373169	0.0736782	352.455	155.909	322.347	199.661
TTGAAGTATCATCGGACCGA	CSDE1	-0.890173	1.40125e-05	0.000669766	1329.68	608.577	1200.71	749.672
ATCACCAGGCCCATATGCAC	NUS1	-0.885212	0.0572145	0.453872	64.631	22.1462	20.8639	15.0688
CTTGCTACGGGACTCAACGA	WSB2	-0.883209	0.000605534	0.0170106	572.2	349.024	785.524	377.975
TCTCACAATAACATAGACAG	PIK3AP1	-0.882538	0.0884335	0.559692	52.5666	32.7763	26.0798	0
ATAAAGACCATACTTCTCAG	XRN1	-0.880781	2.46532e-06	0.000142924	1975.12	776.002	1623.21	1174.11
TCTCGCGGGAAACATTCAAG	HSP90B1	-0.88067	0.00125624	0.0309662	16.3732	0	0	0
TCAGCGTCAGCACTTCGGAG	EDC4	-0.880577	2.36352e-07	1.81157e-05	1688.16	980.633	1997.71	1012.12
CTTAGCCCACTGATGAACGA	CREBBP	-0.871905	1.34003e-05	0.000645247	1265.04	645.782	1366.58	784.832
CTCCCCTTACCTGATATAGG	TBC1D20	-0.871182	2.62345e-05	0.00116336	1120.27	658.184	1249.74	627.866
TCTCGCGGGCAGTCTACTGT	PPRC1	-0.870815	0.0218891	0.264176	20.6819	0	4.17277	5.02293
TCTCATCGAAGGGATCTGGG	PTPN9	-0.868627	0.0324789	0.333397	87.0365	65.5527	171.084	66.5538
GATGGCTTTGACAGTATACA	COPZ1	-0.867929	0.0260187	0.29341	110.304	73.5253	196.12	85.3898
TCTCCTGGAATATTCTGCCG	KIR3DL2	-0.865632	0.0620244	0.473085	27.5759	0.885847	18.7775	16.3245
TCTTGCGGATGGCGTCAACG	CNOT3	-0.86313	0.0478412	0.413073	69.8015	37.2056	109.535	52.7407
GGACGCGGGAGGACACAGTG	ANAPC2	-0.861287	0.0288749	0.311835	112.889	73.5253	145.004	59.0194
TCAGATCCATGGACATAACA	NAA35	-0.859562	0.000153744	0.00531758	1083.22	520.878	856.461	539.965
GAGCATCTCAAACACAACGA	CUL3	-0.859085	5.22211e-05	0.00209907	1066.84	603.262	1150.64	610.286
AAGGCCAGCTAAGCCACCTG	STAMBP	-0.858054	3.89224e-07	2.81059e-05	2154.37	1113.51	1710.84	1009.61
AAAAGATTGAATGTAACAAG	ATF7IP	-0.856809	1.15596e-11	2.24388e-09	3440.96	1886.85	3466.53	1918.76
CAGGCATCCATACTTCGACT	PRPF3	-0.85442	5.19745e-05	0.00209461	1204.72	596.175	1072.4	655.492
TCTCGATGCTAATCACACAG	OSER1	-0.850757	0.0562789	0.450004	46.5343	20.3745	31.2958	13.813
TCTCTTTCCAGAAAGTCCAA	FXYD1	-0.848026	0.0372025	0.360588	26.7142	7.08678	2.08639	0
GAAGCTAGTAAGAATGAGAC	PITPNB	-0.84579	0.00166006	0.038822	15.5114	0	0	0
TTCCCCAGAGCATAGCAGCG	DIS3L2	-0.843293	3.60084e-05	0.00153263	1195.24	675.015	1679.54	920.451
GATGGCGTTGACGCAGAGCA	IER3IP1	-0.840434	1.44499e-11	2.71901e-09	3583.14	2094.14	3688.73	1956.43
TGTTGAAGGCATAGTCCACG	ADGRL1	-0.840165	0.00355322	0.0709331	735.932	296.759	375.549	316.444
CCTCTCGCCCGAGTGTACCC	NAA30	-0.839346	0.000103087	0.003782	1143.54	534.166	1224.71	783.577
AGAGCCGCAAAAGCGCCAAG	LATS2	-0.835939	1.62629e-05	0.000767843	1673.51	711.335	1380.14	994.54
AACCTGCAAACAATCAGGCA	UBAP1	-0.834145	2.64575e-06	0.00015213	1589.06	892.934	1636.77	907.894
TCTCCAAGCAGAACTAAGCA	NPAS4	-0.83246	0.0298886	0.31789	21.5437	0	0	3.7672
GCGCGCCCGACAGCAGCTAG	NAA38	-0.831848	1.64948e-10	2.55644e-08	4039.87	1928.49	3310.05	2196.27
AGCTTGTTTACATAATCCGC	CUL5	-0.83149	0.000596143	0.0167895	715.25	532.394	1010.85	426.949
AGACGGAGGCGTCTTACCCG	ARHGEF17	-0.830215	0.00233486	0.0509414	0	0	15.6479	0
TGGATGCTGTAGTTAGCACA	CAND1	-0.829556	5.50483e-07	3.8186e-05	1769.17	1068.33	2078.04	1087.46
TAAGGATATTGTATGCTCGG	GGNBP2	-0.829363	3.06525e-06	0.000174692	1574.41	866.358	1707.71	973.192
GCTGTGGCTCTACCACACAG	LRRC8A	-0.828958	5.31258e-05	0.00213101	1395.17	861.043	1232.01	606.518
AAGGAAAGAGTCTACTGTCG	SETDB1	-0.828935	4.17407e-06	0.000228629	1860.51	1079.85	1560.62	835.062
AGACGTTGAAGAAACGAAAG	PAF1	-0.826749	0.228022	0.773785	2.58524	0	69.8939	32.649
AGACGTCCAGAACTAGAAGC	EFNB2	-0.826356	0.0615658	0.471369	56.0136	53.1508	156.479	57.7637
AATCGATGGATTGCGCCATG	STAMBP	-0.82323	2.71285e-08	2.57744e-06	2340.51	1296.88	2394.13	1371.26
GCTGCGTGGCGAAGTCCGGG	B3GNT3	-0.821516	0.00262835	0.0560123	576.509	335.736	477.782	251.146
CAAGTGCTCCAGTTTCAGAG	UBIAD1	-0.821285	0.00138615	0.0335106	671.301	331.307	597.749	379.231
TCTCTGTGCCAAAGACGACG	CLEC4G	-0.818994	0.133615	0.65261	53.4283	24.8037	6.25916	0
AGAGCATCGAGGGTAAACGT	HMGCR	-0.818855	0.0130449	0.187137	259.386	151.48	240.978	123.062
TCTCTCTTGTGGGATCTGAG	OR2V1	-0.818704	0.088255	0.559522	104.271	21.2603	45.9005	56.5079
CGTAGTCAGGATAACTCCAG	PEX1	-0.8154	0.00131049	0.0319917	600.638	411.919	788.654	367.929
GCTCCTTACGAAGCTAAGTG	C19orf43	-0.814039	4.23097e-05	0.00175825	1274.52	672.358	1472.99	884.035
GTCTTGATGTGTGTTACGCA	KLF5	-0.811908	2.03192e-09	2.49433e-07	4238.07	2042.76	3079.5	2119.68
CGGCGAATCTGAATGCGGTG	MZT1	-0.811735	0.0361745	0.355424	119.783	124.019	236.805	69.0652
TCTCTCTGCTAGATACCACG	GUK1	-0.809226	0.0334966	0.339919	7.75572	0	17.7343	6.27866
GAGAGAGCAGGGCAGGACAT	MPHOSPH8	-0.808307	0.0014125	0.0340095	762.646	347.252	648.866	452.063
CATGGTGAACTACTACACCT	PTBP1	-0.80748	0.000582715	0.0164412	921.208	624.522	927.398	420.67
TGTGCACCTCTATAATAGCT	RAB18	-0.80557	0.00215116	0.0476552	635.108	401.289	582.102	285.051
TTGCACTCAAGTGAGGAGAC	RPL14	-0.803794	0.0831802	0.544931	30.1612	17.7169	20.8639	2.51146
AGCCGTGTACAACGCGAGGT	MROH6	-0.801154	0.000130638	0.00465155	1096.14	661.728	1155.86	621.587
GCTCTTTACCAAGACGAGAC	UBXN10	-0.798533	0.00402395	0.0781125	10.341	0	6.25916	1.25573
GTGGCACGAAGATATTACTC	EP300	-0.797917	3.15685e-09	3.67683e-07	3262.57	1685.77	2800.97	1795.7
AGCTGGCAGACCACAAACTG	PTEN	-0.797353	1.89379e-11	3.46241e-09	4525.03	2572.5	4141.47	2404.73
TCAGTCGGTGTGTACTAAGA	VPS36	-0.795264	0.00106852	0.0270583	822.969	469.499	715.63	408.113
TAGACGTTGTTCTCACACAG	NPRL3	-0.791692	8.35722e-05	0.00315741	1305.55	658.184	1238.27	804.924
TTTCGAGGACGAACAATCAG	DAZAP1	-0.790757	9.13466e-06	0.000459927	1639.04	1214.5	2011.28	882.779
GTTATCTATAAGACACCTTG	SETDB1	-0.790178	0.000258014	0.00829344	1181.46	601.49	963.91	631.633
ACTACACCACCATGGATAAG	NXT1	-0.789827	1.2308e-06	7.82784e-05	2050.1	1086.05	2397.26	1481.76
TGGTATTGGAATAACTCACA	CHEK1	-0.78758	0.0723272	0.50999	61.1841	31.8905	70.9371	36.4162
TCTCAGCAAAGAGTCCCGTG	OR2T34	-0.786629	0.00172247	0.0399552	12.0645	0	2.08639	0
TCTCTCGTGCTTATCTACTG	SCN3B	-0.785085	0.168338	0.706888	0.861747	0.885847	44.8573	17.5802
AGGTTGTTGGATGGATGTAT	GGNBP2	-0.784995	3.40474e-07	2.51252e-05	2120.76	1234.87	2169.84	1246.94
AGGAATTGGATTCAAGTACG	UBIAD1	-0.784773	0.000194708	0.00651823	1231.44	581.116	1251.83	855.153
GCCCTATCGGCAGTACTACG	NSD1	-0.784685	0.000161025	0.00551516	1209.03	618.321	1124.56	729.58
ACCACTGAGTACTCACCATG	LSM4	-0.780946	0.0525472	0.434311	94.7922	75.297	145.004	55.2522
AATCTGTGGTAAACTAACTG	ZMYM2	-0.777533	2.03797e-08	1.98752e-06	2687.79	1680.45	2774.89	1495.58
GCCAAATTGGACGACCCTCG	HMGCR	-0.776999	6.82745e-05	0.00265334	1291.76	729.938	1346.76	802.413
TCCCGATGCGTACAACATGG	UBE2F	-0.775648	0.000526672	0.0151474	1506.33	656.413	883.584	733.347
AATGAAATCGATGCGCTTGG	FAM122A	-0.773533	8.83546e-09	9.41195e-07	2902.36	1653.88	2820.79	1686.45
CTGCGAGTGGTGGCTATCCA	FGF13	-0.77248	0.0998465	0.588268	91.3452	75.297	75.1099	12.5573
ATAAATATAACTATACCTTG	FAM208A	-0.771855	1.23007e-05	0.000597924	1852.76	977.975	1502.2	979.471
TCAAGGCCGAGTACAAACGT	ATG9A	-0.771102	0.00384027	0.075303	491.196	303.846	623.829	341.559
CCAGTACGTGGGAGCCCTAG	USE1	-0.770796	9.41821e-08	7.95171e-06	2453.39	1482.02	2460.89	1388.84
TGAGGTAAGTGCCGCCCACA	SNF8	-0.770678	8.78008e-07	5.81855e-05	2003.56	1365.98	2357.62	1179.13
TCTCCACGGCCAGATCATGA	GALE	-0.769026	0.10874	0.608019	6.89398	14.1736	46.9437	8.79012
CCCAACCCCTTACAGCCTCG	RNF31	-0.768305	2.89603e-08	2.72139e-06	3242.75	1651.22	2630.93	1791.93
TACACTAAGAGGGAAAGTAG	DDX6	-0.7658	0.000155854	0.00537373	1271.08	750.312	1162.12	671.816
TCTCCTCCTTGACACTAGGT	HOXC10	-0.765255	0.0147403	0.203676	0	0.885847	17.7343	1.25573
TCTGTAAACGCCGTAGCCGG	MFAP1	-0.761006	0.0633323	0.478439	148.221	98.329	106.406	42.6949
GCAGATAAGCCACTCCTGGG	FAM122A	-0.760618	8.32617e-06	0.000423632	2178.5	1213.61	1656.59	1041
GCTTGGCATCCACCTGACGA	EFTUD2	-0.760388	0.0991726	0.586818	98.2392	46.064	40.6845	27.6261
TTGTCGGACATACTTCTGGT	RPL14	-0.759811	0.0920808	0.570156	149.944	55.8084	46.9437	52.7407
AGGAGATGAATTGATGACCC	STRAP	-0.758741	2.82939e-05	0.0012454	1417.57	992.149	1812.03	906.638
TCTTAAACAACCTCTCCCAA	INTS10	-0.756146	0.00521425	0.0958077	485.164	294.101	504.905	283.795
ACACCAAGGACAAATAACAT	ASUN	-0.755811	1.34976e-05	0.000649171	1999.25	1202.98	1648.24	946.822
AGAAAAGCATGGGTACAACA	RCOR1	-0.755719	5.79244e-05	0.00228907	1621.81	840.669	1308.16	887.802
CACATTCTAAGTCTAGGAGT	SRSF11	-0.755629	1.76927e-06	0.000106815	2355.16	1515.68	2142.72	1136.44
TGATAGGGGAGTTGACACGC	RGP1	-0.75395	0.000827946	0.0219811	996.18	585.545	876.282	516.106
TCTGTCTATTTATTACCCGG	FAM208A	-0.752757	0.00572346	0.103106	485.164	310.046	781.351	434.483
GGAGCTTCTACCTGCAAGTG	PEX10	-0.752685	1.44676e-06	9.00867e-05	2005.29	1342.06	2271.03	1185.41
TTAGACACATCATGGATCAG	DDX46	-0.750133	0.0254339	0.289688	279.206	147.051	205.509	133.108
GTTACATGGACAGTCTACTG	SENP8	-0.749597	4.25131e-06	0.000232192	1957.03	1145.4	2494.27	1496.83
TCTCTCCCTTTAGTATTCCG	EFCAB1	-0.749232	0.126242	0.641048	0.861747	1.77169	32.339	10.0459
CCTGTACCCGAATAACCATG	ARIH2	-0.744357	4.20177e-09	4.79281e-07	3492.66	1941.78	3316.31	2117.16
ACCCAAAGCGCTAATTCACA	MAP3K7	-0.743901	0.000740713	0.0200576	1052.19	724.623	1047.37	518.617
CCCAGCTTTCCGAATCATGT	MAP3K7	-0.743711	9.9813e-06	0.000497694	1863.1	993.92	1784.9	1179.13
CTTGGACGAGACTATCCAAA	LYRM5	-0.743221	0.00149418	0.0355882	807.457	522.65	1247.66	698.187
TCTCCTACCTGACTGATGTG	SFXN2	-0.742918	0.00428696	0.0822681	0	0	13.5615	0
GTTGACTGTAAAGCTTTACG	PEX1	-0.742277	0.00161418	0.0378729	798.84	465.956	823.079	496.014
CAGAACATGTATCGATTCGA	FER	-0.742124	0.000927738	0.0240928	982.392	616.55	921.139	512.339
TTGGACAATAACTTGCCCAG	UBAP1	-0.739919	0.00274882	0.0580517	747.997	447.353	669.73	393.044
AGACCACGTCTGCGATGCAG	VPS28	-0.739818	0.0147165	0.203528	417.086	225.005	282.705	185.848
GACGCGTTATATATACTAGG	PEX1	-0.737494	0.00255345	0.054824	778.158	433.179	685.378	436.995
CTTGCAGAACAATCAACCTG	SIN3A	-0.737287	0.000304832	0.00959885	1246.09	692.732	1116.22	717.023
TCTGTCAGCACAGCAGAGAC	CXCL6	-0.736955	0.0856172	0.551827	116.336	39.8631	176.3	129.34
GCCCGTATAGGGATACTGGG	SMG6	-0.736917	0.00749142	0.126223	477.408	250.695	537.244	351.605
GGACATAGAGGACTATTACG	ARIH2	-0.736651	4.04993e-07	2.90547e-05	2690.37	1404.95	2376.39	1631.2
ATACATCGGATGATGATACC	MPHOSPH8	-0.736268	1.03119e-09	1.34032e-07	4244.11	2304.97	3920.32	2591.83
TAATAAGTTCCAGATCACAT	CLTC	-0.735686	0.0153644	0.20964	302.473	191.343	456.918	257.425
GGTGGTGGCTAATGCCGTAG	AP2B1	-0.735125	0.114694	0.620849	43.9491	23.9179	93.8873	51.485
TCTCCCAAGTATCTCAACAA	PDYN	-0.734843	0.113098	0.617013	37.0551	14.1736	49.0301	30.1376
TCTCGAACCTGTCACCACAA	TUBGCP6	-0.734699	0.0790956	0.532428	15.5114	0	11.4751	8.79012
AGGGCTTCTTAAGCTGCAGT	NAA30	-0.73418	0.000521926	0.0150332	1138.37	683.874	1036.93	615.309
ACCGTCAGCACAGCCAACGT	ZBTB7A	-0.733196	0.000170017	0.00578724	1402.92	822.066	1229.92	753.439
AGAGCGAGTTCAGTGGCGTG	ZMYM2	-0.731832	0.000333378	0.0103378	1118.55	693.618	1479.25	863.943
TCTCGTCTGGAGAATCCACG	AKT2	-0.731669	0.133388	0.65235	34.4699	11.516	0	1.25573
ATAATACGGTATATACCGGA	INTS7	-0.730766	0.155843	0.688199	29.2994	12.4019	82.4122	47.7178
AGTCTTATGTAAACTCAGAG	RBM12B	-0.728992	6.76091e-07	4.62307e-05	3031.63	1739.8	2339.88	1491.81
TAAGAGGTCAGACGAACGTG	VPS53	-0.727645	0.00163458	0.0382724	986.701	610.349	827.252	475.922
TCTCCCAGAAATTACCCCTG	C17orf99	-0.727419	0.138093	0.659743	19.8202	18.6028	63.6348	23.8589
GCGGCTGCTATCCCGCTGCG	USE1	-0.727401	0.00128047	0.0313998	833.31	561.627	1091.18	592.705
GATATGAAGGTAATTCGCCA	ZNF518A	-0.725922	2.38852e-07	1.82711e-05	3068.68	1663.62	2470.28	1678.91
GTGAGCTGCGTTACAAACGC	MORC2	-0.725814	0.00291362	0.0608838	691.983	480.129	1111	602.751
GTTTAAAGTACTTTCAACAA	SUGT1	-0.725561	0.00637366	0.112078	558.412	326.878	814.733	497.27
CTATCTCCACGACCAGAACC	COPE	-0.724766	0.0113175	0.169034	405.883	262.211	404.759	219.753
TCTCTGACATCAAAGAGGAG	PMF1	-0.724628	0.0235118	0.276301	0	0.885847	16.6911	1.25573
GCAGATGAAGGGTTTGACCC	CFAP20	-0.722737	0.00536208	0.0979422	634.246	319.791	616.527	431.972
GTAGACCAATAAACTCCAGT	SENP8	-0.722143	0.00010503	0.00384392	1418.44	1022.27	1595.04	793.622
TCTCGCGCTCGATCAGCAGT	CUL4A	-0.720833	0.104897	0.599679	24.9907	5.31508	14.6047	11.3016
CAAAAATTGGAGGTGATGCA	FUBP1	-0.720517	6.11729e-06	0.000320959	1995.81	1255.25	1964.33	1138.95
TGTAGGAGCAGTACGAGTCG	SF3B5	-0.719076	0.1194	0.628377	45.6726	26.5754	28.1662	10.0459
CCGAAGCGGGCAGTTCGCCG	SPAG1	-0.71893	0.0135329	0.192071	543.762	212.603	412.061	362.906
ATATTCAACTTTCCCCGCCG	BIRC2	-0.718445	9.45597e-08	7.96619e-06	3077.3	1958.61	2884.43	1653.8
CAGTCGGGGAAACTCCCCCA	FAM53C	-0.717473	0.00271271	0.0574618	810.042	434.951	758.401	512.339
TCTCCCGGACCCCGTCAACT	FGF2	-0.715635	0.122523	0.634112	59.4606	40.749	204.466	113.016
ACCGTAGCCGGAGTAGTCGT	ABHD17A	-0.713929	0.0331348	0.337835	218.022	122.247	261.841	163.245
TCTCTGTCACTGATATCCTC	BTBD8	-0.713812	0.11669	0.624575	75.8338	32.7763	43.8141	32.649
TGTAGGCTTTGTTGGGAGGT	PCNP	-0.713793	0.00209417	0.0465794	911.729	612.12	859.591	458.342
ATTAAGGCCTCTCTCAGTGT	PEX3	-0.712083	7.00811e-09	7.63361e-07	3509.03	2188.93	3691.86	2198.79
AGAGCGTGCAGATAATGACA	PTEN	-0.710321	1.73746e-07	1.37253e-05	3011.81	1754.86	2645.54	1695.24
CTTCACATGTATGCTCATCG	ATG9A	-0.708939	5.81e-06	0.000306499	1971.68	1267.65	2119.77	1226.85
CTGGATCCCCACAACACACA	PEX26	-0.708148	1.14886e-07	9.45209e-06	2922.18	1690.2	2884.43	1858.48
TTTAGATAACTGGAGTGCCA	RPL37	-0.707967	0.0983724	0.584856	64.631	56.6942	129.356	53.9965
ACCCAGAGTAGTGTTGTCGG	NAA16	-0.707107	0.00248683	0.0536318	767.817	489.873	972.256	568.846
GATTGATTAGCCCCGAACTG	NAA30	-0.706604	0.000944588	0.0244238	1159.91	669.7	974.342	630.377
TTGAAATCCGCCTTTATGTG	UBAP1	-0.705151	0.00126014	0.031017	994.456	623.636	973.299	575.125
TCCCAGAACTCCAATCCACA	CDC20	-0.704297	0.144878	0.67188	33.6081	27.4613	97.0169	45.2063
CGTCAAGAAGGGCTCGACCG	PSMA7	-0.704209	0.180299	0.7245	174.935	91.2422	26.0798	23.8589
AGACGGAAGTGACTTCTTGG	FBF1	-0.703063	0.037578	0.36232	193.893	149.708	263.928	123.062
ACTTGAACTAAACAAGGCCC	PEX2	-0.702517	2.18001e-06	0.000128209	2384.45	1446.59	2204.27	1364.98
ATATCTCTGAAACTTGCCAG	ARIH2	-0.702106	3.15775e-06	0.000179303	3000.6	1832.82	2314.84	1424
AGGGACTGGAGATTCACTAG	PEX6	-0.699508	0.00177339	0.0409522	950.507	538.595	913.837	602.751
ACAGGCTTGAGGTTCAACAG	SMNDC1	-0.698908	8.21208e-05	0.0031117	1739.01	1005.44	1464.64	960.635
GGAGACCAGAGCTCACCGAT	SHROOM2	-0.698612	0.00956803	0.149911	506.707	353.453	521.596	271.238
AAGACGCCGCCGGAGACCGG	LATS2	-0.697304	2.58585e-06	0.000149432	2715.37	1584.78	2192.79	1434.05
GCCTAGTAGTTCGTGGACCA	VPS45	-0.696914	0.00728211	0.123538	593.744	344.594	548.719	352.861
CGTCACCTGGGCTTTCACAG	IKBKG	-0.695615	0.00524384	0.0962599	716.974	374.713	755.272	528.663
AGTTTAAGGAGCTGAAAGCG	LMNA	-0.695588	0.00747125	0.125911	701.462	391.544	518.467	354.116
GCGCCGCCGAGAGATCGGTG	ACOX1	-0.694866	0.0012561	0.0309662	1159.91	615.664	956.608	685.63
TGAAACACGACGTGAAGGTG	PRMT9	-0.691617	0.00178697	0.0412288	1100.45	612.12	873.152	602.751
TCTCACGGGATATGTTTAGA	HSP90AA1	-0.689594	0.116662	0.624485	24.9907	4.42923	17.7343	15.0688
CTTTGTGGATAACAAGATGT	CDYL	-0.686724	4.95083e-06	0.000264057	2125.07	1373.06	2551.65	1525.71
AAGCACATAAAGATGAACGG	NSD1	-0.685837	0.00104833	0.0266606	1573.55	977.089	1098.48	674.328
AAACTTACTAGTGACCGAAG	ANAPC5	-0.68308	0.113953	0.619337	142.188	65.5527	61.5484	53.9965
CTTACTAATGAAGTAATCCG	ETS1	-0.682007	4.83578e-05	0.00197458	2113	1103.77	1670.15	1249.45
TCAGCCATATCCATCAAACT	PCNP	-0.681571	0.0111028	0.166827	673.886	488.102	577.929	282.54
CCTACGTGGCTGCCAACCAG	C19orf25	-0.681377	0.0068271	0.117933	765.232	452.668	593.577	386.765
GGGTGTCTTAACACTACTGG	TLCD1	-0.679662	0.0160845	0.215773	796.254	318.019	417.277	434.483
GCCTCACCGTTAGACCAGAA	MGA	-0.678202	0.000331869	0.0102993	1690.75	1051.5	1318.6	819.993
TCTCGGAAAGAACAAATCCG	GABRA3	-0.676198	0.11067	0.612225	146.497	118.703	113.708	35.1605
GTCCACGGACTCAGCCGAGG	MPHOSPH8	-0.676073	4.68175e-08	4.20037e-06	4816.31	2632.74	4929.09	3465.82
TCATCCAGGTGGACCCATCG	PEX10	-0.675043	0.00552329	0.100284	697.153	592.632	956.608	433.227
CCAAGGCTACAACTTTGCCG	KDM5C	-0.674733	0.00413886	0.0799292	866.056	453.554	838.727	609.03
TCTCCTTCCTGGCTCGAGTG	LOC388849	-0.673906	0.221705	0.767733	0	0	35.4686	15.0688
ATGCCACAATCACTTAAGGT	MGA	-0.673298	1.38083e-05	0.000661643	2013.04	1259.67	2111.42	1319.77
CCCCAGATCCGAGTTGTTGG	TSPYL1	-0.672824	2.58725e-06	0.000149432	2811.88	1666.28	2338.84	1557.11
GTACTCCAGACACTATCCGT	CLTC	-0.670732	0.0578141	0.456339	210.266	161.224	200.293	87.9012
CCACCTATGACCCCTATAAG	CLASRP	-0.668178	0.0067807	0.11742	819.522	550.111	689.55	390.533
TTGTAGGAGTATATATTCTG	PEX3	-0.667345	0.00286434	0.0599834	903.111	612.12	937.83	538.709
GAGATATCTCTAGGCGATGG	CCDC6	-0.666785	0.0169878	0.224158	548.933	333.964	402.672	257.425
CGGATCTGCTATAGCCCCTG	PPT2	-0.666476	0.00374211	0.0738085	910.005	528.851	803.258	543.732
GACAACGCATTCGGGCCCGA	RANGAP1	-0.665149	0.0917359	0.569159	211.128	129.334	108.492	64.0423
AGCCGGTCCCTTTCCCGTCG	MBD2	-0.663092	2.39593e-08	2.29041e-06	4006.26	2426.33	4039.24	2649.59
AGCAGTATGGAAATTGACCA	ATF7IP	-0.662034	3.59979e-09	4.13666e-07	5502.26	3505.3	5688.53	3560
TCAAGGAAGAGTGCAAACGC	DZIP1	-0.661865	0.00896422	0.143355	818.66	569.6	667.643	360.395
AGACGCTATCCACGTCGTAG	YBX1	-0.661609	0.128548	0.644759	86.1747	51.3791	64.6779	36.4162
TTGAAACATACAGAAGTCAC	BTG4	-0.6606	0.00687193	0.11839	698.877	421.663	874.195	567.591
ACAACCCCATGACCAATCAG	KEAP1	-0.660502	1.40998e-07	1.13233e-05	3353.06	2241.19	3432.1	2041.82
TCTCAGTCACCGACTTGAGG	OR13J1	-0.657828	0.172474	0.712654	34.4699	4.42923	12.5183	18.836
AAGACGCGGAACAAGGCGCT	STX18	-0.657793	3.31442e-05	0.0014304	2190.56	1590.1	2177.14	1166.57
ACTAGCAGTGTCCTTCTACG	PEX6	-0.657661	5.64103e-05	0.00223953	1848.45	1286.25	1917.39	1091.23
TGTCAGGAAGTTCGTATGAG	NDC80	-0.655573	0.0460344	0.40502	419.671	204.631	200.293	182.081
GGTGAGATGCGCGATGTAGG	TCF24	-0.654829	0.013461	0.191402	474.823	355.225	671.816	365.418
GCTTCGATGGACATTCACGG	CARS	-0.653513	0.0408444	0.379251	279.206	159.452	260.798	177.058
TTTCTATTGACCGATTGCAA	PUF60	-0.652361	0.000110397	0.00402156	1637.32	1096.68	1805.77	1086.21
TAAGCTGCTTCCCTGATCCG	ZSWIM6	-0.652277	3.69473e-07	2.69565e-05	3035.94	2084.4	3482.18	2054.38
GAAGCGTATCCGTTACGTGG	ANKLE2	-0.651893	0.123901	0.637027	102.548	43.4065	125.183	95.4356
TCTCGGTTCCTTAAATGAGG	DDX3X	-0.651288	0.0187441	0.239367	12.9262	0	0	1.25573
CGCACCCGAAAGTCTTCTCG	NSL1	-0.650362	0.0552007	0.446134	221.469	119.589	304.612	209.707
TCTCGGTCACCGGATACAGG	GPR37L1	-0.650132	0.00836702	0.136861	0	0	11.4751	0
GCTGCAGGACTCACTAAGAG	RABGGTA	-0.649516	0.15367	0.684334	104.271	34.548	54.246	60.2751
CTCATCAACTCACTCCGTGG	L3MBTL2	-0.646537	0.000891655	0.0232966	1364.15	1063.9	1462.56	730.836
CAGGAAGTATGCCAGATGGA	VTA1	-0.646476	0.000965408	0.0249039	1223.68	804.349	1273.74	783.577
GCAGCTCCAGCATGCCCGTG	ARAP3	-0.645879	0.0170117	0.224324	638.555	399.517	459.005	293.841
CGGGCTAGCCCCGCGCAGGG	LOC100652758	-0.645707	0.00853106	0.138577	836.757	415.462	687.464	553.778
GATCTGATGTAACCTTCCCA	IL6ST	-0.645515	0.000252892	0.00816956	1497.72	979.747	1863.14	1162.81
CCATGACCTGGCTTTAAGAG	LUC7L2	-0.645471	0.00675479	0.117103	795.393	479.243	727.105	487.224
TGGACATAATCTTTGACACG	NLRP8	-0.64507	0.00547583	0.0995965	750.582	537.709	981.644	562.568
TCTCCGCAGTACAAGCGTGG	GLB1L2	-0.644871	0.16247	0.699202	59.4606	22.1462	25.0366	25.1146
GAAAAAGCTACAGATCTATG	KDM5C	-0.644824	0.00365816	0.0725245	1030.65	547.453	948.262	713.256
TAGGAATTGTAGGTATTGAA	VPS36	-0.644463	0.0251434	0.287693	378.307	292.33	427.709	214.73
ACTCCCATTTGGATGCACAA	HNRNPF	-0.644008	0.00348258	0.06992	893.632	638.696	1029.63	583.915
TCAATGTCGAATCTACCCAG	ATP6V1B2	-0.643913	0.209401	0.755114	86.1747	33.6622	14.6047	23.8589
TCTCAAAGAGACACTTCACA	ADORA2B	-0.642129	0.161528	0.697659	37.9169	20.3745	22.9502	11.3016
CAACATCTTGATCTTAGCAA	EIF4G2	-0.641832	0.0034581	0.0695426	1163.36	582.887	934.701	757.206
CCCAGGTCGAACATATCCAG	DHX8	-0.641802	0.174093	0.714677	40.5021	26.5754	91.801	51.485
AACATTCAGAATCTACGGAG	FXR1	-0.640619	2.2297e-06	0.000130339	2879.96	1705.26	2660.14	1843.41
TCTCCTAGGGCCGCCCGACG	SP6	-0.639473	0.166198	0.704173	43.9491	27.4613	28.1662	11.3016
CTTGGGGACAGTGACAAGTG	L1CAM	-0.639043	0.0116429	0.172495	563.583	419.006	763.617	425.693
AGACAGGGGAAATATGTCTG	UBE2F	-0.638899	0.000384042	0.0116564	1461.52	916.852	1740.05	1133.93
CAGCCCCTCATAGTACACTG	HGS	-0.638729	0.00423852	0.0814598	885.876	560.741	953.478	614.053
TGTGGTAAAAGGTCATAGCA	EDC4	-0.638115	2.48214e-05	0.00111024	2487	1449.25	2031.1	1447.86
CTGGCAGCGTATCTGCTACG	NPRL3	-0.63788	6.89484e-08	5.97788e-06	4790.45	2802.82	4183.2	2959.76
GGACTTGATCAACCGAGAGA	FAM122A	-0.635418	0.000164306	0.00560766	2526.64	1750.43	1989.37	1145.23
GCTATGCCTGTACCTAACCA	TUBGCP2	-0.635019	0.187466	0.732151	122.368	43.4065	29.2094	47.7178
AGACGGAGGTGATGTTGTGT	GPHA2	-0.632229	0.121926	0.632716	6.89398	7.97262	20.8639	2.51146
TCTCTCCGGGTCGCTACAAG	HIRIP3	-0.632196	0.263232	0.802867	94.7922	39.8631	5.21596	17.5802
CAGATGCCAGGAGACAAAGC	TMEM106C	-0.631396	0.00727561	0.123475	1109.07	681.216	754.228	513.594
TTACCTGGCAGTTAGGAGAC	WDR82	-0.628386	0.249654	0.792845	31.0229	13.2877	111.622	72.8324
TGCCGGGCTCCTTGTGACGG	EXOSC3	-0.628382	0.103466	0.595913	104.271	144.393	314.001	118.039
ATTGCCCCCCTCCAAACACG	CREBBP	-0.628232	0.00075329	0.020327	1285.73	889.39	1582.52	959.379
TCTCCCCAACACCACGTTGG	SLC22A7	-0.626346	0.157793	0.691163	54.2901	54.0367	99.1033	37.672
AACTCACCAGCAGTACGTGT	UBE2S	-0.624519	0.00258479	0.0553126	1068.57	672.358	1162.12	768.508
TCTCCCTCTATGTCATACAA	FOXN2	-0.622334	0.219576	0.765847	149.944	93.8998	37.5549	20.0917
CAACTCAGTTCACGCAAAGC	SENP8	-0.622221	4.45765e-06	0.000241415	2754.14	1731.83	2621.54	1754.26
TCTCTGTGCCATGCTTGTAG	OR4C3	-0.620225	0.185984	0.730449	52.5666	47.8357	204.466	113.016
CAGGCCTGATAAAATCCATG	NFAT5	-0.619844	8.4983e-06	0.000430777	2800.68	1604.27	2788.45	2030.52
GGAACTTGTCAAGCAGAGAC	YWHAH	-0.619507	0.205768	0.750851	37.9169	40.749	42.7709	3.7672
TCTCAGCACATTCAAGAACA	FABP7	-0.619131	0.0328447	0.336052	11.2027	1.77169	2.08639	0
TCAAAGAGTCCATCAAACAC	HDAC2	-0.618819	0.0107188	0.16235	671.301	450.896	806.388	504.804
TCTGCCTCATAGGGTACCGG	HTR2A	-0.618633	0.0176096	0.229698	660.098	365.855	504.905	386.765
AGGTGTTAGACAAACCCAGT	PPHLN1	-0.618317	1.49299e-05	0.000710107	2521.47	1582.12	2321.1	1565.9
AGGAGCTGAAGGGAATGTGG	LUC7L2	-0.617257	0.00163993	0.0383859	1350.36	851.299	1170.46	784.832
TCTCTGGATCGGGGATTCAG	HMGCLL1	-0.616994	0.180121	0.724312	67.2163	24.8037	55.2892	48.9735
TCTTATAACTGAATTACCAG	ZNF638	-0.616754	0.00550598	0.100098	1210.75	667.929	835.597	660.515
GGCCATCATGAATGGCCATG	ANKRD52	-0.616253	0.0376573	0.362723	409.33	238.293	671.816	462.109
TCTCGGGGTTTGCGTCGTTG	ACO2	-0.61622	0.0081172	0.133994	10.341	0	0	0
CGTGCCATAAGTCGTTCAGG	RBM12B	-0.615768	2.52834e-05	0.0011283	2692.96	1717.66	2239.73	1493.06
TTCTGTAGGACACTTCATAG	BTG1	-0.613734	0.000734935	0.019936	1865.68	1128.57	1365.54	975.704
TAGCCATCAGTGCATTGCGG	PEX5	-0.61371	0.000860859	0.0226296	1370.18	924.824	1439.61	904.127
GGATCATGCTCACTAGCTGG	RNF31	-0.612021	0.000160148	0.00549728	1801.05	1431.53	2214.7	1185.41
CTGGCCCGGGCTATTGCAGG	SHARPIN	-0.611738	0.0199339	0.249253	576.509	318.019	617.57	458.342
GATCATTCCCAACACAACTT	SPATA31D3	-0.611406	0.00448605	0.0851799	1090.11	776.888	1011.9	590.194
CCCAGCGATGATCACAATCA	TEX29	-0.611144	0.00864265	0.139978	898.802	722.851	935.744	468.388
TGCAGGGCATGTGATATATG	CFAP20	-0.610823	0.0746975	0.517674	226.64	211.717	671.816	370.441
CTTGCCCTAAAGTAAAGTAC	ATG10	-0.610579	3.67345e-05	0.00155753	2322.41	1396.98	2471.32	1739.19
AGTTCCCTTCAGGATGATGG	C19orf25	-0.609896	0.00022474	0.00737722	1956.17	1198.55	1667.02	1169.09
TGGACATGATGGACTTGCCC	RPA3	-0.609557	0.0257943	0.291859	415.362	336.622	564.367	297.608
TCTCTGACCTGGACTACATG	WARS	-0.608885	0.270786	0.807533	3.44699	1.77169	41.7277	21.3474
ATGTTAAGGCTCGACAAGCA	TRIP12	-0.60822	6.85177e-06	0.000354445	2841.18	1746.89	3094.11	2143.53
TGAGATCTATGAGACAGAGT	NAPA	-0.607753	0.140827	0.663557	143.05	65.5527	79.2826	74.0882
CTCTTCATCTGTCAGCCCTG	PEX14	-0.607509	2.29886e-07	1.76902e-05	4325.11	2824.08	4059.06	2670.94
TTCTTGAACAGATGTGAGCA	TEX12	-0.60731	0.0049366	0.0917965	941.89	620.979	1168.38	758.462
CATGAGCTAGTACAACATGA	AMOTL2	-0.605918	1.30716e-05	0.000631603	2621.44	1843.45	3434.19	2129.72
AGGACGAGTACTACCGCGGT	PEX10	-0.605867	0.000584345	0.0164812	1738.14	985.948	1474.03	1120.11
CTTGCACTAATGGAAGGTGT	ZNF280D	-0.605739	0.000869108	0.0227922	1494.27	1258.79	1804.72	897.848
AGATGTGAGTGGATCTATCG	SETDB1	-0.604882	4.41389e-05	0.00182154	2287.94	1392.55	2244.95	1583.48
CTCTAAGAAACATAAGTCTG	RSRC2	-0.603943	0.0114432	0.170175	939.304	481.015	709.371	598.984
GCTCTTAGTTCAGACCAAGT	DMXL1	-0.603058	0.0125178	0.18146	875.535	756.513	937.83	426.949
ACCGCCTCCGCCTATTACAG	CDC23	-0.602739	0.0460728	0.405039	320.57	214.375	305.655	190.871
GGTGAGAAGAGACACATCGA	HSPA5	-0.602387	0.22231	0.768196	48.2578	25.6896	129.356	85.3898
CTACACTTGGAACTTCAGGG	USP3	-0.602074	0.00167841	0.039121	1290.9	793.719	1436.48	998.307
GCCCATGGGGGAGAAGCCAG	BANF1	-0.601758	0.146926	0.673721	144.774	72.6395	78.2395	67.8095
TCTCCGAGAATCCGACGCAA	TULP2	-0.601461	0.0120003	NA	0	0	10.4319	0
TCTTCACACAACGTACTGGG	SRPK2	-0.600986	0.00852044	0.138501	919.484	648.44	846.029	507.316
TAACACTTACTTAATAGTGG	DDX6	-0.600897	0.00372149	0.0735765	1018.59	742.34	1198.63	712
GAGTTTGGGAAGGTAGACCC	STAMBP	-0.600885	0.00456536	0.0863688	1327.09	715.764	945.133	777.298
GAACGATGACGTCCCATGGT	EIF4G2	-0.600523	0.0233188	0.275203	778.158	507.59	521.596	341.559
CACACATGACCAATAACAAG	MAP3K7	-0.600456	0.00154243	0.0365462	1408.96	798.148	1447.95	1082.44
CCGGATGTAGGATCATGAGC	CYP2D6	-0.600421	0.0264223	0.295806	629.937	326.878	850.202	645.446
CCTTACCTGAATCAATACTG	SETDB1	-0.600091	0.000701349	0.0191729	1567.52	948.742	1772.38	1250.71
GGCCATCTCTTCGGGCGCCG	KLF16	-0.599762	0.0829333	0.544626	210.266	114.274	307.742	222.265
AGTAGGTGCTTCCCTCTTCG	NPRL3	-0.599573	0.00509021	0.0939751	1033.23	721.079	1005.64	616.564
GAAGAAAGTCCACGAGACCG	CPSF3L	-0.599515	0.107171	0.604632	152.529	118.703	151.263	74.0882
CTTACCTGTAGATGACGGCA	MTMR3	-0.599366	0.00402808	0.078173	1042.71	667.929	1172.55	788.6
TAAGACCACTCACTGTAGGT	ATF7IP	-0.5992	4.36585e-06	0.000237441	3155.72	1978.98	3503.04	2413.52
GGCCATGTTCACAAATGGGT	PEX12	-0.598849	0.0285029	0.309262	851.406	551.883	502.819	334.025
TCTCAGCCCACAAGCCCCAG	CEMP1	-0.598765	0.214388	0.760381	51.7048	34.548	25.0366	8.79012
CATATTGAGCTGATTCCATG	NEDD1	-0.598568	0.089023	0.56173	241.289	133.763	157.522	123.062
CCAAGGTTCTGTACGCTCCG	MFSD3	-0.598191	0.0155253	0.211016	605.808	485.444	834.554	458.342
CGGAGCTAACGGACTCCGCG	ZNF671	-0.597956	0.0466991	0.407626	320.57	190.457	335.908	237.333
CAACCACCTGCCGAAATCCC	LRG1	-0.597787	0.000777794	0.0208935	1460.66	1006.32	1548.1	974.448
GATGATATGAGCCCTCGTCG	HNRNPK	-0.597576	0.00109972	0.0277391	1424.47	877.874	1467.77	1028.44
GGGACTAAGAGATACCTACA	SPC25	-0.596894	0.151506	0.680077	83.5895	77.0687	242.021	131.852
TCTCGGTCATGGATAGCTGG	CHRNG	-0.596448	0.232366	0.778616	28.4377	12.4019	67.8075	45.2063
GGAGGAACTACTCCCCACGG	UBQLN2	-0.59602	0.012032	0.176435	728.176	545.682	814.733	467.132
GATGCTACTGGTCTTATACA	USPL1	-0.5944	0.046066	0.405039	473.961	283.471	298.353	221.009
CTTCAAAACTTAAATAATGT	DNAJC28	-0.59425	0.0134589	0.191402	664.407	500.504	914.88	538.709
TCTCGTCCAGAAGCTTAACA	PAG1	-0.593939	0.195225	0.740031	24.9907	9.74432	0	0
CTGGTAATACTGAAGGACCC	PEX26	-0.593095	0.000665949	0.0183675	1506.33	1065.67	1977.89	1238.15
CTGGAGCAGGTATACATCCG	SNRPD3	-0.593038	0.225962	0.771629	20.6819	7.97262	38.5981	25.1146
CCCTTGACGTCGGAGAAGAA	FFAR4	-0.591963	0.00832474	0.136458	1216.79	790.176	862.72	581.404
TAGCTAAATATTTAGCACAG	NAE1	-0.591426	0.00421251	0.0810405	1101.31	735.253	1076.57	703.21
TCTGGGTAGTTGTACTACAC	ZNF93	-0.5906	0.026862	0.298181	577.371	328.649	465.264	357.884
TGAGCGTTATACCCGACTCT	TRAF6	-0.590415	0.0136729	0.193596	712.665	522.65	774.049	457.086
TGCCTATCTGATAAACACCT	ABI2	-0.590213	0.0061657	0.109166	959.125	636.924	1268.52	837.573
CGCCAGGTTACTCAACACGA	FBXO22	-0.590051	0.00917888	0.145763	895.355	542.138	1108.91	784.832
CTGGCCAGAAGAATGGTACG	PI4KA	-0.589482	0.0155109	0.210931	660.96	450.01	847.072	546.243
ACAAGGCCCACCAAAAGACC	SLC9A6	-0.589471	0.00254859	0.0547564	1577.86	887.619	1131.86	907.894
CCAACAACGCAAGAATCGGG	PRPF40B	-0.58921	0.00677562	0.117359	1092.7	861.929	1074.49	568.846
CCTCATCATCGGCGAGAGTG	RAB18	-0.589117	0.0158001	0.213326	956.539	589.088	648.866	470.899
TGTAGGTACTACTAGTTCAG	DCP2	-0.588494	0.000814989	0.0217041	1581.31	1062.13	1505.33	983.238
AGAAGACGAAGCACTCCCAG	TMEM189	-0.588182	0.0034681	0.0696837	1318.47	769.801	1079.7	819.993
GATGGCAATCACATCCCCGG	UFD1L	-0.587888	0.218118	0.764534	33.6081	37.2056	111.622	52.7407
TGTGTCCGGTCTAAACATTG	PATL1	-0.587884	0.000451316	0.0133118	1714.02	1083.39	1719.18	1195.46
TGGGGATATAACAATATTGG	PCDHGA4	-0.586943	0.0472833	0.410225	473.961	296.759	310.871	218.497
TCTTTGTATGAACAGCTGGG	KDM6A	-0.586882	0.000471124	0.013838	1869.99	1094.02	1645.11	1241.92
AGCTAATACAGGTATCGGGA	RDH11	-0.586877	0.00772044	0.129125	891.047	615.664	977.472	621.587
GGCCACAGATATAGCATACC	ZNF474	-0.586381	0.0562106	0.449876	257.662	256.896	499.689	239.845
CAGCAGTCTCCAGTTAAGAA	C8orf88	-0.586328	0.00683421	0.11803	934.134	649.326	1010.85	639.167
ATTAGCAGACCGAAACAGGA	CNOT2	-0.586251	0.0092424	0.146372	974.636	672.358	855.418	538.709
AGGGCGACGGTGTTCCCGAG	CHAF1A	-0.584785	0.127292	0.642643	224.916	91.2422	115.794	130.596
GTTCAACAAACTTCGAGTTG	SLC30A4	-0.584773	0.000409509	0.0123087	1755.38	1123.25	1749.43	1208.01
TCTCATCGTGAGATACATTG	KAT7	-0.583591	0.112922	0.61661	0	6.20093	19.8207	0
AATGGATCCTCTGATTGGAC	BTG1	-0.583026	5.25466e-05	0.00210887	2622.3	1720.31	2266.86	1535.76
TATCTGAACTCACCAGCGAT	PEX5	-0.581745	0.000190346	0.00640592	2189.7	1559.98	2023.79	1245.69
AGATTCCCAATGTAGAACGG	KDM5C	-0.581565	0.00960427	0.150296	861.747	577.572	1154.81	764.741
GAGTCGCTATGAGACAAATG	KIRREL	-0.581532	2.50879e-05	0.00112087	3178.99	1747.78	2937.63	2339.43
AAATGAGGTAAGGACCACCA	PEX13	-0.581207	2.05021e-05	0.00094323	2616.26	1815.1	2638.23	1688.96
ATGGAGAACGGGAAACTATG	MPDZ	-0.580682	0.000117773	0.00425617	2417.2	1561.75	2038.4	1410.19
CATGTAATAATCTGAGTGCA	RBM25	-0.579834	0.202714	0.747528	69.8015	31.0046	36.5117	33.9048
GCTGCGAGACCGCTATCCCG	CHST15	-0.579709	0.0339516	0.343141	465.343	292.33	624.872	431.972
ACTGGGTGATATGACCAAAG	ACBD5	-0.579468	0.000154255	0.00533048	1985.47	1390.78	2443.16	1567.15
CACCAACTGAGTATATTGGT	RBM12B	-0.579445	0.00229598	0.0503158	1526.15	853.957	1817.24	1381.3
TCTCATTCCAGGGGGACGCA	ARTN	-0.579405	0.264761	0.803856	1.72349	7.08678	37.5549	12.5573
TCTCTGCAGCACATCCACGC	CCL17	-0.578179	0.14679	0.673721	123.23	61.1234	111.622	90.4127
AGTGCGCCCTGATATGACAG	RBCK1	-0.578067	0.0211368	0.258454	618.734	417.234	850.202	561.312
ACAGGATTATCACATTACCA	ZNF280D	-0.577499	0.000199183	0.00664261	2116.45	1366.86	1908	1323.54
GAGGATACCACAGACTCCGT	KIAA0226L	-0.577382	0.022806	0.271223	653.204	477.472	614.44	364.162
TCTCTCGTGTTTGTGCTGAG	SPRY2	-0.577302	0.24667	0.791041	13.788	11.516	44.8573	21.3474
TGAAGTAAAAGGAGACAATT	IFNG	-0.576297	0.0171142	0.225134	1049.61	520.878	669.73	627.866
GGTCCCACTCTATGACCAGT	L3MBTL2	-0.575991	0.00387091	0.075731	1245.22	731.71	1201.76	905.383
GACGGACACTCCCTACGAGT	HTATSF1	-0.575962	0.0644821	0.48297	338.667	223.233	255.582	168.268
TAAAGTGGTGATCTGCACGT	TMCO3	-0.57552	0.0100382	0.154924	1281.42	671.472	820.993	734.603
GAATGTTAGTAACCCGACCT	CNOT2	-0.575104	0.10447	0.598294	294.718	101.872	248.28	258.681
ATGATGGGACAACACCCGAA	FUBP1	-0.574927	0.000261075	0.00837219	1971.68	1227.78	2066.56	1479.25
GCATGGTGTCCTGTCCCGTG	KCTD13	-0.574719	0.00355538	0.070958	1252.98	744.997	1336.33	989.517
CGGCAGGTTCCTGGCGTCGG	LEFTY2	-0.574673	0.0224414	0.268771	597.191	410.147	800.129	522.384
GCCCCGTGGTCAGAGATGGA	C11orf84	-0.574649	0.017707	0.230617	763.508	482.787	1104.74	767.252
TCAACCGTATAGTTCAACAA	PLOD2	-0.574496	0.00296421	0.0617074	1235.75	900.906	1305.03	797.39
GCTGTCGATCTGATAAAGCA	SLC39A5	-0.574236	0.00670385	0.116481	992.733	657.298	1242.44	838.829
GGAACTCAGACTCCAGGTCA	MAGEA6	-0.574199	0.0178649	0.231932	642.863	497.846	841.857	492.247
TTGCCAAACTCCTCGAAGAG	CELF4	-0.574189	0.0209197	0.256804	723.006	456.211	607.138	430.716
CAGGCCAGATATCACAGACA	SCFD1	-0.574106	0.0380854	0.364695	472.237	340.165	428.752	257.425
AGACGCCAAGGCGCCCCGAG	NEURL3	-0.573967	0.185798	0.730351	159.423	83.2696	58.4188	56.5079
GAGTGCATTGTCTACCAATG	NFAT5	-0.573408	0.00145442	0.034802	1628.7	1077.19	1388.49	943.055
AGCTGGAGCACAAGTTTGGG	TSPYL1	-0.571235	7.71081e-06	0.000395183	3148.82	2163.24	3058.64	2006.66
TCAGTATTCAATAGGTGCCG	DUSP11	-0.570872	0.0410344	0.380121	743.688	613.006	591.49	276.261
TCTGTGAAAATGCCCAGCCG	CDH7	-0.570111	0.0157062	0.212503	696.292	597.061	1003.55	539.965
TGGCACCGCCAGCCTCATCG	LSM1	-0.569571	0.00357762	0.0712731	1181.46	794.605	1316.51	882.779
AGGCACAGGAGTTAACCAAG	PSME4	-0.569435	5.00058e-07	3.51254e-05	5183.41	3492.01	4945.78	3326.43
CGGAGAGCGCGAGGACTCGG	NAA38	-0.568979	0.00396878	0.0772161	2340.51	1598.07	1460.47	954.356
TTTCCCGTCTACAAATACCC	GP1BA	-0.568874	0.00440022	0.0840367	1196.97	843.326	1164.2	740.882
CTGGCAGAGACTTACCGTCC	LUC7L2	-0.568863	0.0167791	0.2222	688.536	563.399	890.887	493.503
TGACACCATGTCCTGACCAA	FGF10	-0.568845	0.00504918	0.0933736	1196.97	713.993	1124.56	846.363
CAAGTGTTCTGGTAGCACCA	CENPI	-0.56861	0.128937	0.645369	137.88	105.416	148.133	80.3668
CCAGGGCCGATTCACGATTG	NAPA	-0.568592	0.0685906	0.497024	403.298	256.01	251.409	178.314
ATCCATAATAATCACTACAC	HSD17B4	-0.567601	0.00826344	0.135857	1077.18	705.134	932.614	644.19
TCTCCTCCAGGAAAACCACA	PRB1	-0.567387	0.200986	0.746385	178.382	60.2376	56.3324	92.9241
ACTGTAGGAGGTTATTACCC	TMEM255A	-0.566971	0.0118459	0.174634	865.194	557.198	895.059	625.354
ACAGTAACCCTAATAACCAA	RIC1	-0.566919	1.94428e-05	0.000900388	2753.28	1883.31	2790.54	1852.2
CAGACTAAGGACCCGCCCAG	MYO5A	-0.566914	0.00949753	0.149018	1285.73	792.833	877.325	660.515
TGTGAAAGGGACCTCCAGCG	SERTAD2	-0.566744	0.0250331	0.286982	587.712	465.07	670.773	376.72
AGACGTTGTCACGATTTCTG	GABRG3	-0.566382	0.29504	0.822726	91.3452	77.9545	42.7709	5.02293
GCAGGTTGAACACCTCAATG	GPER1	-0.565826	0.00200254	0.0449532	1330.54	1005.44	1878.79	1156.53
TCAGCCGGGTCGTCGAACAC	DUSP28	-0.565798	0.0203327	0.252408	761.785	496.074	647.823	449.552
TTGTATACTGGGGATAACAA	USP8	-0.56577	0.184072	0.729261	143.05	97.4432	75.1099	42.6949
GTTCATGTACTTGGTCACGG	OR1G1	-0.564825	0.00929072	0.146829	1013.41	608.577	956.608	718.279
AGATTTCACCCGCTTGATGG	TSSC1	-0.56431	7.35741e-05	0.00282944	2357.74	1579.47	2400.39	1632.45
GGACACGGAACTGGTGATTG	SAP130	-0.563945	0.0078169	0.13035	926.378	790.176	1356.15	745.905
TGGAGGCATTCCTACTTACG	ELN	-0.563657	0.02575	0.291731	600.638	423.435	614.44	391.788
GCTGCTGAAACTGTAACCAA	HSPE1	-0.562817	0.170418	0.709697	101.686	54.0367	105.362	80.3668
ACAGCAGTTCTGTGATGACC	DCUN1D1	-0.56251	0.0005444	0.0155302	1918.25	1348.26	1783.86	1150.25
GCAACATCAGAATACTATGG	PRKDC	-0.562471	0.0074637	0.125837	1077.18	644.897	1127.69	843.852
CAAGGCCAAAGACAACACTG	MAGEB2	-0.562404	0.0119024	0.175333	868.641	644.011	924.269	562.568
CAATACACTCCGTTTATCAC	CEP55	-0.561674	0.0163369	0.217993	791.946	624.522	1402.05	856.409
AGTACGACTGCGAACAGCGA	KEAP1	-0.561429	6.05478e-05	0.00237695	2494.76	2056.94	3366.38	1904.94
CCGTACACTCAGCATGACCC	VPS52	-0.561062	0.000601929	0.0169278	1910.49	1257.9	1700.4	1182.9
GGTCTGTAGAGACCCTACCC	PNMAL1	-0.560877	0.0127242	0.183489	1297.79	716.65	799.086	699.443
TGGGATTCCAACCTACACGC	ADNP2	-0.560264	0.001847	0.0422482	2274.15	1424.44	1483.42	1116.35
GGATACATGACTGCATAGAG	PDCD10	-0.560256	0.00787843	0.131116	979.807	695.39	1099.53	708.233
CGTTCAGGGCATAATCGCCG	ANPEP	-0.560184	0.0275055	0.302338	638.555	416.348	564.367	393.044
AGACGGCTAAAAGAATAGTG	P2RX5	-0.559877	0.309737	0.832826	17.2349	30.1188	163.781	86.6455
CCTGCGGCCAGAATTGGACC	KLF4	-0.55941	0.0112802	0.16864	852.268	660.842	1041.11	616.564
CCTGCAAAAACCTGTCAGGG	ADGRE1	-0.559085	0.00839624	0.137152	948.784	700.705	1320.68	833.806
AGTTTGAAGAGCTTCATAGG	TRIM39-RPP21	-0.559077	0.0157115	0.212519	748.858	602.376	932.614	531.175
GATTATGCGTACCAGAGCGA	VPS53	-0.558948	0.0106063	0.161024	1043.58	602.376	918.01	724.557
CAAAATCTCACCCTGAAACG	ZNF217	-0.558437	0.0234014	0.275459	655.79	433.179	677.032	465.876
GGGGGCAGTCTAGACCCCCG	C17orf97	-0.558229	0.0362567	0.355881	913.452	563.399	509.078	395.555
TGAGCGCGAAGGCGCGCACG	C1orf233	-0.558139	0.0670254	0.491354	277.483	195.772	359.901	231.055
CTGTCCAAGGATCACAGTCA	SLC5A8	-0.557783	0.00737213	0.12462	1084.94	788.404	1070.32	668.049
CAAATGCATAATGTGATGGG	FAM217B	-0.55774	0.00182445	0.0418315	1387.41	1101.99	1688.93	979.471
GAGTCGCGGGCCGACGACAA	ZBTB7A	-0.5564	0.000123287	0.0044265	2518.03	1601.61	2183.4	1589.76
TAAAGAGACTGGATATGTAG	BCLAF1	-0.556295	0.00519398	0.095526	1206.45	779.545	1148.56	816.226
AGGGCTCAACGGGATTGTGT	DCP1A	-0.556068	0.00836284	0.136861	993.595	708.678	1068.23	686.885
CATTGGGAACAAGCACTACG	MCF2L	-0.555492	0.00503255	0.0931775	1253.84	771.573	1158.99	865.199
TTTGGGGGTAAACTGCACCT	C7orf55-LUC7L2	-0.555444	0.0525827	0.434464	392.095	248.923	368.247	262.448
AAGAAACACCACAATCAAGG	LPIN1	-0.554585	8.56311e-06	0.000433406	3726.19	2554.78	3345.52	2251.53
GACCAAGCAGCTGACCCGTG	GCC1	-0.554482	0.0369499	0.359356	892.77	610.349	553.935	366.674
ACATTAGAAGTACGCCTAGG	MORC2	-0.554319	0.000114624	0.00416181	2288.8	1567.06	2352.4	1587.24
TCCCAGCTGTCTCCTGAACA	TRAPPC4	-0.554271	0.0924465	0.57117	258.524	195.772	231.589	130.596
TCTGCAGGTGCTGAGAACTT	C14orf177	-0.554199	0.0201967	0.251441	807.457	464.184	736.494	582.66
CAAGATCTAGGTCTCGTGAA	RSRC2	-0.553992	0.0360648	0.354971	654.066	327.763	537.244	479.69
TGGTGGAAGAACCCCCAGGT	ZNF676	-0.55376	0.212953	0.758455	54.2901	49.6074	73.0235	30.1376
TCTGATGTCAAGCGAAAGGT	CERS2	-0.553331	0.0728483	0.511689	304.197	170.968	353.642	272.494
AAGTCCGGCCGTTCGCGTCG	LRRC75A	-0.553295	0.00429421	0.0823713	1148.71	1004.55	1774.47	979.471
GAGGTAGCTCTCGGGCAACG	FITM2	-0.553264	0.0410983	0.380421	464.482	446.467	945.133	507.316
GGAGGCATTAACATTCCAGG	RBM27	-0.552832	0.0177797	0.231201	730.762	549.225	875.239	538.709
GAAGTTCTGAGGCGAATCCG	PATL1	-0.552573	0.0125453	0.181688	1053.92	729.052	877.325	580.148
AATGCCTTGAGACAGCTACA	SNRPB2	-0.55204	0.000224204	0.00736569	2395.66	1477.59	2038.4	1542.04
AGGAGGAGAACAAGTCTCTG	SPERT	-0.551681	0.00132138	0.0321791	1554.59	1086.93	1952.86	1300.94
GAAAAGCCATTTGATGTATG	TSC22D1	-0.550867	1.92548e-05	0.00089275	2954.07	2015.3	2956.41	2012.94
GGTGGCAACTGAGATCTGCA	RASGEF1C	-0.549871	0.0408358	0.379251	457.588	315.362	518.467	345.326
AGTGCCCGGAGGAACCACAT	SPAG4	-0.549224	0.0331841	0.338035	837.618	418.12	539.331	518.617
TCCTCATAAACCATACCCTG	ABI3BP	-0.549156	0.0218994	0.264258	1092.7	781.317	774.049	485.968
GATGACGACAAACCACAGCA	C8orf22	-0.548005	0.0193633	0.244582	804.872	535.052	744.84	518.617
CATGACACAACAGCTCACAT	POLA1	-0.54794	0.138182	0.659829	170.626	125.79	142.917	81.6226
TAAGGCCAAGCTGAAGAAAA	TMSB10	-0.54737	0.0262796	0.294677	678.195	420.777	694.766	513.594
GGTGGAAGGTGCGTACACGG	HTR5A	-0.546833	0.0478229	0.413053	414.5	294.101	446.486	288.818
ACATGTCACAAGAATCTCCG	MKRN1	-0.546693	4.77696e-06	0.000256553	3852.87	2739.04	4430.44	2925.85
AATAGACCCTGAGACACAAA	CNEP1R1	-0.54657	0.00673896	0.116959	1047.88	812.322	1322.77	803.668
TCCCAGGGTATAAATAGGTG	SLCO5A1	-0.546526	0.0312086	0.326203	791.946	454.44	545.59	455.831
TCAAAGTCTAGAAGATTGAA	PTTG2	-0.546166	0.0165763	0.220306	935.857	619.207	786.567	553.778
GGAAGAAGCCTATATCACAA	CSHL1	-0.546116	0.0483762	0.415512	783.328	374.713	412.061	439.506
TCTCGTCCCGGTCGGCAGTG	WDR4	-0.546062	0.44311	0.893672	98.2392	59.3517	0	1.25573
GAACCACCTACTGAACCGAC	EIF4ENIF1	-0.545975	0.0233534	0.275223	778.158	516.449	672.859	470.899
AGAATATCTTTGTAACATAG	RSC1A1	-0.545409	0.00364618	0.0724338	1328.81	914.194	1319.64	894.081
AAACTGCATCAAGCTACATG	SLC47A1	-0.545321	0.000561891	0.0159526	1823.46	1280.93	2100.99	1402.65
CACACACCCGTATGGCAAAG	EPHA2	-0.545261	2.4301e-06	0.000141093	4631.89	3416.71	4790.34	3030.08
ATTCTAGACCCATCCAAATG	ARCN1	-0.545158	0.0981988	0.584552	224.916	139.078	268.101	193.383
TTGCCAGTGATCAACGCCGT	MKI67	-0.544744	0.0258589	0.29229	654.066	444.695	737.537	503.548
CCATCACTGAGAGCCTCATG	BNIP1	-0.544134	0.0367431	0.358634	521.357	500.504	757.358	367.929
TGAAACTATTAACGTAACAA	RECQL	-0.543827	0.00490286	0.0913009	1351.22	876.103	1177.76	852.642
ACGCCCACTTATTGTCAGCG	PKHD1L1	-0.543765	0.0103695	0.158582	1212.48	663.499	977.472	835.062
TTTGCGCTCCGTCACATGCA	GREM1	-0.543137	0.0211478	0.258496	697.153	637.81	1074.49	570.102
AATGTAGCAAAGACATTGAG	C10orf131	-0.54292	0.0185245	0.237702	817.798	578.458	803.258	527.407
GCCAGGGCTAGCCTTCAGCG	SLC39A8	-0.542216	0.00802034	0.13282	1124.58	737.025	1079.7	771.019
GCTGCCGGTACATAGGAGAC	UGT2A2	-0.542001	0.145694	0.67261	12.0645	8.85847	10.4319	0
GTGGTGGGCCAAGAACAGCC	FAM24B	-0.541971	0.0233549	0.275223	779.881	470.385	716.673	552.522
GCCACGTGAGGTATGACCGG	ZNF543	-0.541753	0.0361437	0.355373	518.772	377.371	588.361	376.72
CAACTCCACCATTGTAACGT	RPL17	-0.541421	0.251128	0.794241	29.2994	22.1462	52.1596	27.6261
GTAACCATTGAATTGAAGAA	SNRPD1	-0.540998	0.117611	0.6255	211.128	122.247	194.034	150.688
ATTCTTCATACCAGGACCAG	PTEN	-0.540988	8.74395e-05	0.00328746	2479.25	1700.83	2614.24	1794.44
GGTGCTGCCTACATAGGCAG	NR0B2	-0.540968	0.0421876	0.386014	565.306	322.448	677.032	527.407
CCAGGCCTGTCTACAACGCT	2021-03-05	-0.540271	0.00020069	0.0066871	2281.04	1543.15	2232.43	1554.6
AAGAAATGGTCTCCAAGACA	PLEKHS1	-0.539508	0.00451216	0.0855917	1513.23	962.916	1196.54	895.337
CGGGTGGTTAAAGCGAAGGA	PHLDB1	-0.539208	0.0241627	0.280876	752.305	500.504	701.025	493.503
TCTCACCAGCACCTGAACGG	CDHR2	-0.538969	0.302949	0.827831	12.9262	42.5207	74.0667	10.0459
ACTTACAGCAGACAACCTCG	HMGN2	-0.538706	0.00948285	0.148848	984.115	744.111	1202.8	754.695
AAGTCCCGCTTCTTCATGCG	PGRMC2	-0.537571	0.00078209	0.0209724	1860.51	1297.77	1826.63	1235.64
CGGTATTGAAGCATCCACTG	VPS37A	-0.537342	0.00638292	0.11219	1222.82	812.322	1167.33	828.783
TGCTGAACAAATCTACTGGG	PEX13	-0.537172	0.00533554	0.0976398	1321.06	805.235	1260.18	969.425
CAAGTCCCGAGGCTACGTGA	RPS10	-0.537072	0.210053	0.756102	67.2163	60.2376	156.479	87.9012
GAAGTCAGGGAGGCTCCGAG	RFX1	-0.536863	0.00012602	0.00451414	2524.06	1629.96	2433.77	1783.14
ACCCTTGTGTCTAGACCTGG	DNAJC17	-0.536695	0.0744739	0.51736	423.118	217.918	590.447	477.178
CCTTTGATAGATCTCTGCCG	TARS	-0.536606	0.204149	0.74861	82.7277	54.9225	166.911	111.76
CTAGGTACCTTAGCATTGAG	TMTC4	-0.536452	0.0320156	0.330617	754.891	471.271	574.799	439.506
AGTACACAGAATGGCGACCA	PNKD	-0.536035	0.014342	0.200205	885.876	657.298	991.033	630.377
CCGTTTCCAGAACTACATGG	ATG9A	-0.535453	3.66085e-05	0.00155304	2811.02	2061.37	3128.53	2029.26
TGAAGATCTCATCCTCCATG	CNOT3	-0.535338	0.0481538	0.41455	683.366	509.362	506.992	303.887
TACTCATTGCATAACTGTAG	BIRC2	-0.535252	0.00236277	0.0513916	1724.36	1036.44	1427.09	1133.93
TATGAGGATTAACAATGTAC	FAM49B	-0.535117	0.00841691	0.137351	1115.1	765.372	1111	764.741
CCAAATGGGGCAAAGTATAC	MORN2	-0.534802	0.0385317	0.36694	532.56	400.403	776.135	497.27
TACATACGTAGTATTGGGCC	LEMD1	-0.534657	0.0185422	0.23781	849.683	554.54	849.159	612.797
GGACGTGTACTTCCCACGAC	LGALSL	-0.534589	0.0526077	0.434532	408.468	289.672	526.812	350.349
TACCCAACCATAATGAGCCA	OR6B1	-0.534543	0.00567063	0.102366	1165.94	896.477	1378.06	852.642
TTTGTGATAAATATGCGACC	CNOT6	-0.534524	0.0381409	0.365153	536.007	387.115	743.796	490.991
CCCTGAAACTCAATCAGTGG	KLHL38	-0.534458	0.0364033	0.356662	580.818	386.229	572.713	404.346
GGTACAGATTATTAAAGACA	TXNDC8	-0.534451	0.057847	0.456408	380.031	301.188	426.666	248.635
AGGCTGTTAAACGGTATCGG	CREBZF	-0.534075	0.00487818	0.0909288	1228.85	886.733	1384.32	911.661
AGACGGCAATGTCCGCCACC	APLN	-0.533112	0.210852	0.756994	105.133	85.0413	84.4986	38.9277
CTGTCTGACTCACTTAACAC	C18orf8	-0.532918	0.000779041	0.0209052	2337.06	1359.78	1802.64	1498.09
TCACAAAGTACACTAGGACT	GPR180	-0.532261	0.00167663	0.0391029	1896.71	1087.82	1645.11	1358.7
GAGTCCTAACCCAGTTGATG	C2orf47	-0.532206	0.008521	0.138501	1068.57	759.171	1362.41	916.684
TAAACTTGAAATCAGTGAGA	TPTE2	-0.532137	0.000894541	0.0233562	1868.27	1322.57	1821.41	1221.83
AGGTGGAGTGAGCGCCCGGT	C19orf73	-0.531689	0.0626703	0.475703	827.277	541.253	428.752	320.212
TCTCAGGGAGAGAAGTACGC	USP17L10	-0.531281	0.362352	0.858191	0.861747	10.6302	54.246	21.3474
GTGGCATTATAAAACGCTCA	CBLL1	-0.530997	0.0150806	0.207009	940.166	635.152	1281.04	897.848
TCTCACCCAGAAATGTCCTG	LIPI	-0.530901	0.213172	0.758714	8.61747	5.31508	18.7775	7.53439
CTTGTGTTGAGACTTCGTGG	RPS27A	-0.530794	0.235146	0.781062	77.5572	44.2923	53.2028	40.1834
ATGGTCATGACTCTCCCTTG	PCBP1	-0.530558	0.0797327	0.534665	300.75	198.43	309.828	218.497
GAAGCAGGGAAAGAAAACGG	RSRC2	-0.530556	0.0816087	0.540489	270.589	228.549	340.081	187.104
TGCAGAGATAACCCTCAATG	ADNP2	-0.530347	0.0180986	0.234101	822.107	733.481	1096.4	586.427
GGTCTGGTGACGACCGATGG	DDX17	-0.530326	0.00348523	0.0699551	1638.18	1121.48	1354.06	943.055
ACAGAATACATAGGGACCCG	ZBTB38	-0.530227	0.00650073	0.113797	1260.74	885.847	1194.46	807.435
AGGCACCCCCAGGAACATCG	ACVRL1	-0.530125	0.0136221	0.193053	925.517	653.755	1155.86	782.321
CAAGCGCCACGAGATGACAG	MPP4	-0.529785	0.0110659	0.166402	1085.8	908.879	1184.02	654.236
AGGCGCTGGAGACCTTACGA	MCL1	-0.529751	0.0697669	0.500719	304.197	264.868	450.659	251.146
TGTTGTCACTGTTGTACTGA	RAET1E	-0.529578	0.00632392	0.111406	1218.51	800.806	1361.37	981.982
TTAATAGTGAAATTAAATGG	SNRPG	-0.529354	0.262116	0.801961	26.7142	31.0046	58.4188	21.3474
CATGGTTTGTGATGATCCGG	DDX24	-0.529056	0.0521574	0.43258	575.647	372.056	416.234	308.91
CCGGCAGCATAGAGTACGAC	CALR3	-0.528924	0.0289144	0.311852	659.237	650.212	1229.92	651.725
GCTGTTCGGGACTATCACAT	VPS16	-0.528772	0.00771986	0.129125	1133.2	790.176	1228.88	841.34
TCTCATTCTCAGGAGCACAT	C3orf62	-0.527056	0.27872	0.812218	25.8524	12.4019	1.04319	0
GGCAACCTTTCAGTTCACTG	USP7	-0.527046	0.000125677	0.00450394	2890.3	1822.19	3220.34	2417.28
GAAAGCAAGGAATCCTCCAA	SLC7A7	-0.526937	0.0158651	0.214017	896.217	620.979	1093.27	754.695
AAGGTGTGTGATGAAGATCT	ELAC1	-0.526916	0.00414173	0.0799574	1427.92	1049.73	1374.93	887.802
GCGGCCGCGGACCCCGAACA	FAM120AOS	-0.52678	0.00598148	0.106637	1194.38	923.053	1378.06	855.153
CCGCACCAACCACGCCAGCG	KLHL30	-0.526672	0.0260748	0.293634	910.867	503.161	1120.39	904.127
GGAGGTTCGAGATCACATGC	ZMYM2	-0.525948	0.000204233	0.00679346	2577.49	1767.26	2309.63	1619.89
TGTCACTAATATATATCCAG	RAB3GAP1	-0.524897	0.0750374	0.518742	364.519	329.535	406.845	198.406
AAAGGGAAAACAGGCCGAAG	HMGN1	-0.524749	0.174487	0.715301	123.23	75.297	192.991	139.386
TCTAAGTTGTAACAAAAGCT	KLF6	-0.524506	0.0237548	0.278099	935.857	521.764	774.049	663.026
CTTAAGTACGCTGAGACTAG	RPP25	-0.524466	0.0181418	0.234365	936.719	573.143	937.83	725.813
GGTGGACACCTGTATAAATG	TUFT1	-0.524416	0.100874	0.590201	240.427	162.996	266.014	183.337
ATTGAATACTACATATGTCG	PPAP2A	-0.52418	0.00116815	0.029161	1750.21	1513.03	2308.59	1299.68
GTGGCGCGTTCAATCCTCAG	ARFGAP1	-0.523933	0.0954306	0.579121	240.427	192.229	371.377	227.287
TCGGAATCAGAATTAAAACA	CYLC2	-0.523805	0.0169833	0.224136	1043.58	680.33	858.548	636.656
GGTAAAGGTTTAGGAAAGGG	HIST1H4F	-0.523681	0.0376012	0.362433	644.587	428.75	577.929	415.647
TCACGTGGTACAGGACCGAG	CERS4	-0.523175	0.0181763	0.234675	919.484	592.632	901.318	669.305
TGAATCTGAAAAAAGAGAGT	EIF1AY	-0.522489	0.0252739	0.288546	835.895	496.074	926.355	727.069
TGGAACGCTATACAGTGGAG	KIRREL	-0.522405	5.20733e-05	0.00209653	2898.92	1993.16	2988.75	2100.84
GTGGTAGAGCAATCCCAAAG	DPAGT1	-0.52218	0.189023	0.733592	123.23	69.9819	104.319	82.8783
CATACCTGTAGAGGATTGGG	POU6F2	-0.521908	0.00248392	0.0535842	1859.65	1218.04	1481.33	1102.53
CATCTCCTACTAAGCCTCTG	CDCA5	-0.521594	0.0417056	0.383975	646.31	374.713	550.806	454.575
CGATACGTGCGCCATCTGCA	RNF7	-0.521574	0.00232367	0.0507828	1582.17	1098.45	1587.74	1103.79
TGATGGGTACGCTAAAAAGG	SOCS6	-0.521512	0.00239627	0.0520125	1695.06	1033.78	1653.46	1295.92
CCACATTTATATGCACTCCG	ADAMTS3	-0.521188	0.0124441	0.180833	1508.06	895.591	961.824	819.993
TGGTGCCTGCGATAGCTCCG	TJP3	-0.521058	0.00782831	0.130478	1232.3	884.961	1188.2	794.878
CATCAAGGTCTTTCCCAACG	UBE2S	-0.520895	0.0304872	0.322114	926.378	540.367	643.65	548.755
TGAACAGCATACACTAACGA	SLC35A1	-0.520892	0.0173864	0.227669	1556.32	975.318	908.621	735.859
GGAAATGGAATGGTAGAACA	ADAM10	-0.520426	0.000684983	0.0188087	1982.88	1531.63	2137.5	1332.33
ATGGTGAACCATAAGGATTG	EP300	-0.520415	1.64366e-05	0.000774623	3858.9	2791.3	3657.43	2439.89
AAAACTGAAGCAATTAATGG	ZMAT1	-0.520137	0.013974	0.196529	957.401	691.847	1261.22	850.13
GCTGGAGAACCTGACCGCCG	PYCARD	-0.5201	0.0840062	0.547417	374.86	309.161	339.038	180.825
CGGGGAGTACACTCCCCCTG	LMTK3	-0.519187	0.0429081	0.389198	541.177	411.033	600.879	379.231
GAATGTTCTTGACGTCATGG	PREP	-0.518826	0.00924369	0.146372	1071.15	822.066	1412.48	905.383
TGTGCATTGATATTCAACGG	MKLN1	-0.51851	0.0227978	0.271207	925.517	618.321	780.308	566.335
TTACACAGAATGCTGCCACA	N4BP1	-0.518314	2.47362e-05	0.00110707	3396.15	2320.92	3576.06	2542.86
TGTGGATTTCAAGACCTATG	NXT1	-0.518072	0.00858802	0.139298	1136.64	807.007	1264.35	863.943
AGGAATTACCTGTAATCGAG	UBFD1	-0.517994	0.0558355	0.448477	456.726	341.051	467.35	297.608
CACGGCACCAAAAACAAGCG	CHMP4B	-0.517966	0.0478136	0.413019	565.306	339.279	527.856	419.414
TGACAGGAAAAAACAATCGA	CNOT7	-0.517733	0.0021547	0.04772	2089.74	1272.96	1548.1	1263.27
GTTGGTCATCCATGCCTGGT	TNIK	-0.517623	0.00828453	0.136059	1100.45	910.651	1589.83	961.89
AGTCCTCATAGTGGTAGCAT	TEX26	-0.516985	0.00558357	0.101033	1333.12	1016.07	1371.8	866.455
CTTGGAAATAGGGTTTACAC	ERBB2IP	-0.516822	0.0468518	0.408261	560.997	344.594	549.763	426.949
ACACGGAGCGAACTTTCTCA	SART3	-0.516691	0.0180191	0.233386	903.973	617.435	1016.07	719.534
AGCTGGTCTTGTAAATCCTA	CHMP5	-0.516289	0.00149338	0.0355802	1746.76	1218.04	1799.51	1255.73
TTTCAGTGTGAAATATGAGT	GAGE12I	-0.516275	0.088831	0.561314	296.441	190.457	344.254	252.402
GCTGGATGTTACGCACCAAG	HS6ST2	-0.516061	0.0159967	0.215079	977.221	752.084	1013.98	632.889
TAGGTGCAATATGATGTCCG	MYO10	-0.515183	0.0208292	0.256182	904.835	574.029	1053.62	792.367
AAGGTCAAGATCACCACATG	RBM12	-0.515112	0.000211206	0.0069923	2428.4	1693.74	2514.09	1759.28
TATAACTAGGAAACTCAGCG	DDX50	-0.514995	0.0227959	0.271207	829.001	586.431	862.72	591.45
GCAGAGATGCACTCGTAGCG	KCND3	-0.514499	0.017029	0.224458	1395.17	890.276	906.534	714.511
AATGGCCTCGTAATCATACA	HCK	-0.514459	0.00830007	0.136256	1343.46	944.313	1165.25	804.924
GAAGTTGCAGAAGGCGCCAA	AWAT1	-0.514453	0.00382339	0.0751435	1383.97	1215.38	1944.51	1106.3
GATATAGCATCCCCTAACGC	TPP2	-0.514264	0.0397581	0.373653	624.767	404.832	675.989	501.037
CATAATGCTCAGAATCACAA	TMEM212	-0.514078	0.00794615	0.131959	1278.83	897.363	1195.5	828.783
CTGCTCTTCGCACAGAAGAG	SLC35A2	-0.513763	0.0168321	0.222673	1223.68	819.408	909.664	668.049
AGAGCAATCCCAATTGAATG	DAW1	-0.513567	0.0457499	0.403974	610.979	450.896	1035.89	698.187
CTACTCCAAAAATGCCACAG	PEX2	-0.513511	0.00185259	0.0423314	1828.63	1172.86	1665.98	1270.8
GGCTGACGCACGAGGCACAC	METRNL	-0.513495	0.00705194	0.120739	1289.17	1001.89	1324.85	821.249
CACGGAAGTACTTTGCTACA	TPRG1	-0.513322	0.0336755	0.341153	868.641	725.509	803.258	436.995
TTATGACATCAGGAGAACAG	GALNT1	-0.513309	0.0177817	0.231201	1013.41	667.043	905.491	671.816
CCAACACCGAGTATGACGAG	TMEM189	-0.513299	0.00186877	0.0426453	1722.63	1143.63	1865.23	1366.24
GGCACAAACAGCCCGACTGG	ZAR1L	-0.51256	0.000162732	0.00557112	2846.35	1811.56	2516.18	1943.87
GATGCTTTCACAATACCAAA	ZNF638	-0.512381	0.000484664	0.0141497	2194.87	1483.79	2407.69	1739.19
TTCTTTAGGCTCTTCATCAG	XAGE2	-0.512331	0.0034092	0.0687502	1417.57	1096.68	1748.39	1116.35
CATTCAGGGACGGTTAAAGA	RNF146	-0.512196	0.0215066	0.261521	852.268	615.664	913.837	616.564
CACCATCTTGGGTACCACGG	OR52I1	-0.511344	0.00504893	0.0933736	1330.54	1117.05	1612.78	939.287
TGACAGCGCCCTGATAGAGT	AAAS	-0.511222	0.0781881	0.529458	361.072	234.749	465.264	340.303
GAAATCGCCAGGCAGTTCGG	VPS52	-0.510527	0.00692665	0.119041	1195.24	927.482	1553.31	995.795
TATGTGACCTTCATTCTACC	DEFB114	-0.510122	0.0273492	0.301258	1296.07	945.199	872.109	568.846
CGAGGGCGATGACAAGCCAG	PEX16	-0.510075	0.0589414	0.460647	553.242	321.562	426.666	361.651
GAACACGAGTACACCCATGT	FARP2	-0.509777	0.00696581	0.119555	1404.65	862.815	1263.31	1007.1
AAAGAAAGAAACTTTCAACC	ZNF75A	-0.509669	0.0278855	0.304883	717.835	610.349	1047.37	622.843
ACAGCCAGAAAGAGTACTCG	C10orf12	-0.509571	0.0289073	0.311852	826.416	501.389	803.258	639.167
CGGGTGCTTACCGTCCACAC	FAM19A5	-0.509465	0.014138	0.198366	991.009	721.965	1185.07	801.157
ACTCTACGAATGGTTACCGA	PSMD12	-0.509048	0.161469	0.697659	223.193	133.763	134.572	111.76
GGAGCTATGAACTTCCTGAT	ACTBL2	-0.508769	0.0219254	0.264448	903.973	608.577	877.325	637.912
ATTCTAGACGTAGTAGAGTG	OR56A4	-0.50867	0.00670076	0.116453	1287.45	898.249	1343.63	945.566
GATGTCAGACTATTGCCTCA	CSDE1	-0.508497	0.00394151	0.0768014	1518.4	994.806	1505.33	1126.39
GGAGGGGCAACATACCAATG	VPS16	-0.50829	0.0136148	0.192985	1107.35	845.984	1089.09	690.652
TGATGCACTAGTGATAGGAG	ATAT1	-0.508276	0.0329774	0.336728	822.107	517.335	674.946	529.919
AAAAGCTGGCAATGTCAAGA	PCP4L1	-0.508228	0.00505295	0.093421	1379.66	975.318	1425	990.772
GTGGCATAGTAGTTGTAGTG	DRD2	-0.508221	0.0151675	0.207833	1064.26	807.007	1044.24	668.049
CTTTCACATAGAGAGTGCGC	PCDHAC2	-0.508164	0.046583	0.407255	592.882	408.375	840.813	595.217
GGTGGCTGATAATTACCTCA	APPL2	-0.50812	0.21883	0.765173	75.8338	79.7262	201.336	109.249
TACAGGACTACACTTATAGG	C9orf24	-0.508006	0.0243648	0.282308	946.198	699.819	839.77	548.755
GAGCCCCAAAGGCTCCCGAA	TP53I11	-0.507723	0.0401705	0.375564	839.342	559.855	605.052	449.552
GAAGTGGCTCTTCACTAATA	RBM43	-0.507667	0.00604746	0.107614	1365.01	894.705	1384.32	1034.72
GGACGATGCGACTCCTGCCG	FBXL13	-0.506747	0.00786553	0.130948	1203	882.304	1373.88	925.474
TCTCACCTGGAAGAGGCATC	DEFB4A	-0.505821	0.307946	0.831463	6.89398	4.42923	32.339	17.5802
ATGTAAAGTTCTGCCCCGTG	NFATC2	-0.504864	0.00103958	0.0264728	2072.5	1365.09	1923.65	1446.6
TACTGAGCAAAGTCAACTAG	HELB	-0.504759	0.00946209	0.148613	1396.03	948.742	1142.3	833.806
GGTGGGCAGCGCGTACACGG	GALR1	-0.504548	0.031268	0.326616	830.724	698.047	850.202	478.434
TGGTGAGCGGTGCGGCCGGG	SAP30	-0.504279	0.00197211	0.0444535	1971.68	1422.67	1736.92	1184.15
CTGCTACCAATGCCAAAGCC	ZDHHC24	-0.503972	0.0202251	0.251646	917.761	632.495	1123.52	802.413
TGCCATCTCAGACAATACTA	MAPK7	-0.503967	0.0184514	0.237039	946.198	704.248	1016.07	673.072
GGCCGCGGCAGCGACCACTG	SAP30	-0.503563	0.028607	0.309858	805.734	587.317	803.258	541.22
CCAGCCGCCAGTCTTACCAG	PPP1R10	-0.503487	0.0329499	0.336625	692.845	580.23	867.936	513.594
GGCCCGGAAAGGCTACCGAC	CBR4	-0.503314	0.0466109	0.40727	654.066	388.001	605.052	496.014
ATCAGCTGCCATACGAAGAA	PDCD10	-0.502815	3.4335e-05	0.00146962	4371.64	2898.49	3641.79	2751.31
CAAGAGTCGCAGTGGTTTCG	STOX2	-0.502585	0.0113562	0.169414	1127.17	876.989	1226.79	777.298
TGTCGACCATAGTCTCCCAG	CENPW	-0.502424	0.0565793	0.450961	617.011	362.311	470.48	400.578
GTATGTCGAGAGTACCAACG	MBNL1	-0.502374	0.0337866	0.341947	793.669	493.417	972.256	749.672
CTGATGACAGGAGCCTTTCG	MORC2	-0.50201	0.0160937	0.21582	960.848	760.057	1182.98	747.16
AGAATGACTTTGGACAAGTG	ANKRD22	-0.501644	0.0229918	0.272801	997.903	696.276	857.504	607.774
TGGAGTCCAACACTGAGTCC	NR2E3	-0.501611	0.0217491	0.26333	918.623	613.006	1085.96	798.645
GTTGAGAATAAGAGTCACGT	GABRG3	-0.501362	0.0302043	0.320251	724.729	585.545	945.133	587.682
GGGGAGAATGCACATGCAGT	RNF148	-0.501342	0.00383745	0.0752667	1450.32	1114.4	1702.49	1106.3
TCATACATACCAGAGTAGCA	TMEFF1	-0.501302	0.0247507	0.285225	816.936	639.582	1171.51	759.718
GAATCCGTTGCAGTGCCGGT	ATG4B	-0.501264	0.0547016	0.444049	512.74	478.357	669.73	349.093
GGTACTAGCACAGGAGCCCG	TRIP12	-0.501038	0.00484237	0.0903703	1630.43	1327	1606.52	950.589
AGGAACGGACATGTTCCGTG	MTMR3	-0.500967	0.00363905	0.0723106	2026.83	1427.99	1568.96	1105.04
CAGTTGTAGAATCTCAAGAG	ZFYVE16	-0.500758	0.0304252	0.321843	755.752	549.225	839.77	572.614
CTGAAGAGGATACTGGCCGA	USP28	-0.500615	0.0076027	0.127764	1539.94	1226.9	1408.31	847.619
CCCCTCCGACGAAAAGACGC	PGR	-0.50058	0.0160375	0.215535	1259.87	876.103	993.119	709.488
TGACATGACCCAGTAACGAG	TSC1	-0.500445	0.0520272	0.432137	690.26	428.75	510.121	414.391
TGCAGCACTCTGAAGGCTAC	NDE1	-0.500358	0.0572888	0.454042	887.6	724.623	661.384	361.651
GGCCCGAGACTCATACACGG	ATP9B	-0.500331	0.0246749	0.284625	878.12	596.175	890.887	649.213
ATATGACCAATAGTAACCAA	PDS5B	-0.500212	0.00149278	0.035577	1820.87	1311.94	2119.77	1469.21
CAAACTGGTTGGTGGAACGC	PRMT9	-0.500069	0.000163468	0.00558892	2710.19	1877.11	2797.84	2012.94
TGGGGCTGATAGCCATTGCG	MEPCE	-0.499699	0.0897832	0.563359	331.773	235.635	501.776	349.093
CCTCCACTGGAAGACACGGT	ZNF281	-0.499621	0.0543692	0.442745	491.196	407.49	655.125	396.811
AAAATTGCGGAGAAGATATG	SPINT4	-0.49946	0.0252649	0.288486	1005.66	619.207	813.69	663.026
CGTATCGTACACGCCGAAGT	SLC25A6	-0.499376	0.0405985	0.378079	688.536	550.111	708.328	430.716
GGTGCAGAGAAACCGGCATG	TFDP1	-0.498987	0.211735	0.757589	88.76	88.5847	139.788	66.5538
GACACAGCTGGATCTTTCCG	PRPF31	-0.498754	0.0510026	0.427622	684.227	540.367	602.965	362.906
CCTGAACCTGAACAAGACAA	ANAPC13	-0.498625	0.0634941	0.478836	425.703	347.252	614.44	382.998
CTCTACATCGAGATCCCGGG	OAZ1	-0.498456	0.000594967	0.0167625	2234.51	1622.87	2240.78	1538.27
ATCTCCCACAGCCATAGAGG	TMEM79	-0.498365	0.0130584	0.187192	1214.2	863.701	1090.14	760.973
AGTGGCTGTTCTTACCACGT	UBXN6	-0.497771	0.0237998	0.278457	913.452	623.636	900.275	655.492
CTGCGCTGCTACACGCAGGT	SIRT2	-0.497512	0.0348243	0.34734	754.891	504.047	948.262	698.187
GCGAAATATGTACGGCGGCG	PINLYP	-0.49726	0.0731235	0.512567	531.698	349.024	385.981	295.097
GGGGAATCTTGACCCAAACA	STK31	-0.497097	0.0241477	0.280782	975.498	628.951	858.548	665.538
GCTGAGTTCACCACGCCCGA	SERPINE1	-0.497016	0.0504966	0.425518	553.242	453.554	653.039	394.3
CCAGCTCGGATCAGTTCGAA	PRKACG	-0.496905	0.0388901	0.3689	841.927	602.376	677.032	467.132
TCTCTGGCTTAGATTCACGG	ZFYVE1	-0.496599	0.283218	0.815074	26.7142	22.1462	29.2094	11.3016
TCCTGGACAGAAATAAAACT	TMEM167A	-0.496591	0.0534885	0.438717	512.74	456.211	721.889	411.88
GGCACGGCGAACCCCCCACG	FIGNL2	-0.496263	0.0163375	0.217993	1149.57	712.221	1410.4	1100.02
CAGAGCTCTTGGATGACTAG	TIGD1	-0.496247	0.0235037	0.276289	853.13	708.678	1059.88	640.423
TTTGCATAAAACAAAAGTAG	USP53	-0.496162	0.0456473	0.403581	692.845	467.727	596.706	440.762
CCGAACCGGACGACATCCTG	UBIAD1	-0.49545	0.0388338	0.368547	695.43	479.243	746.926	538.709
AGGGACTGGAGAAGGCTACG	MYO9B	-0.494948	0.000603583	0.0169619	2672.28	1704.37	2168.8	1726.63
ACTGGAACAGAACTGAGATG	CWC27	-0.494764	0.0280885	0.306473	897.941	621.865	814.733	587.682
GCTGCTGACAGATCCAAGCA	CLIP4	-0.494267	0.0110947	0.166769	1277.97	949.628	1196.54	799.901
CCAGTTTAAAAAACATGAGG	CNOT7	-0.494262	0.0278519	0.304686	868.641	620.093	842.9	588.938
GACAAGGAGTAGGAGTCGGT	RSRC2	-0.493988	0.0943132	0.575876	327.464	225.005	455.875	326.49
TGTCTCAAGACCTCAACCAA	FAF2	-0.493929	0.00155538	0.0367631	2414.62	1795.61	2022.75	1346.14
GCGTCTTGGTCTAGGCCGAT	GAGE10	-0.493811	0.0445871	0.397678	679.057	432.293	682.248	529.919
TATTTACTAATTGGGTCGGG	PDK4	-0.493662	0.0584942	0.459046	498.952	505.819	791.783	403.09
CGACTTCAACAGACGCCACA	CDYL	-0.49361	3.25144e-05	0.00140826	3822.71	2586.67	3816	2835.44
CTGAGAACTCCAGTGCAGGG	RNF185	-0.493579	0.0204179	0.253171	981.53	699.819	987.903	693.164
GCACTGCTCAGTTCTCGTCA	ARIH2	-0.493275	0.0155569	0.211352	1098.73	773.344	1079.7	768.508
ATTGATGAAAGCTCATTGAC	ATP2B1	-0.492761	0.000801884	0.0214141	2207.8	1487.34	2194.88	1637.47
AAACCATCTGAAGAAGAGAC	PYHIN1	-0.492542	0.329052	0.843313	6.03223	4.42923	34.4254	18.836
GTGGCCTATAGCCCCCAACG	R3HDM2	-0.492467	0.0390174	0.369305	694.568	502.275	753.185	521.129
ACTATTAAGGACTATAGTGT	GRAMD1C	-0.492446	0.0301311	0.31965	811.766	563.399	878.368	632.889
GGGGGCTTCGAAGTGATGAA	ABHD3	-0.492301	0.00522471	0.0959542	1637.32	1037.33	1415.61	1128.9
ATTCATCGATAGACTCAGAT	BCLAF1	-0.492103	0.00216026	0.0478158	1780.37	1256.13	2083.26	1486.79
TGGATAAAGTGGCTGCCGAG	DIS3L2	-0.491934	0.0225133	0.269231	991.009	685.646	924.269	670.561
CCACGCTGAACCGAAGTAGT	FAM166B	-0.49187	0.01319	0.188729	1405.51	944.313	1080.75	817.481
AGCCCACTCGCAGTACTATG	AMOTL2	-0.491806	0.00656628	0.114683	1356.39	965.573	1602.34	1133.93
CAAGGATCGAATATAAGCAC	TMEM167A	-0.491635	0.0533252	0.437979	544.624	400.403	679.118	464.621
TAAATACTCGATAAAACAAG	EI24	-0.491481	0.0379423	0.363991	852.268	586.431	690.594	504.804
TTTATTCTGGCCATTATTGG	RCOR1	-0.490908	0.0114394	0.170165	1206.45	1048.84	1404.14	799.901
CTAAGAGCCAGGCAACAGGT	CST1	-0.490515	0.0380239	0.364403	698.015	717.536	1140.21	582.66
TGGAAGAACAGACATAGAGT	ZNF207	-0.490405	0.116329	0.623609	252.492	194	314.001	203.429
CTGGTGTGAAGCATGCCACG	AOX1	-0.490365	0.0790765	0.532428	411.053	277.27	405.802	298.864
ACGTCGTACAGGCGCTTGGA	CFD	-0.490365	0.00970289	0.151076	1259.01	888.505	1626.34	1161.55
TCTGGAGCACAAACCAGCTA	PEX12	-0.490288	0.020103	0.250576	1483.93	997.464	976.428	747.16
AGTGGCAGCTCGTATGAATG	SPTAN1	-0.490236	0.0114237	0.169964	1586.48	1034.67	1132.91	895.337
AAGTTACTGACAATCTATCA	SMCHD1	-0.490155	4.68541e-05	0.00191925	3925.26	2768.27	4444	3187.05
GGTAGTTCATGGTAGTGGGG	MAGEA3	-0.489787	0.0808511	0.537993	460.173	261.325	518.467	431.972
TCCTGGTACACTTCTACCAG	SEC14L3	-0.489753	0.0198921	0.248851	1289.17	1030.24	1097.44	660.515
AGAGGAAGTGAAATCCAGGT	KCTD4	-0.489665	0.00277035	0.0583392	1857.93	1193.24	1695.19	1333.59
AATGCCATACGTGAATTGGG	ARMCX1	-0.489533	0.00654725	0.114454	1386.55	978.861	1463.6	1046.02
CCTGCAGGATCTAGTAGAGT	LNX2	-0.489368	0.0186851	0.238933	1000.49	797.262	1114.13	701.954
CCAATCCAACCAAAATGTCC	KLRF2	-0.489283	0.00247765	0.0534787	1812.25	1231.33	1757.78	1307.22
TGCCTGCAGCAGTGAGTACA	IER3IP1	-0.489264	0.000148034	0.00515233	2871.34	2213.73	3400.81	2247.76
CACCAGAAGTAATTTCAGGA	PRKAA1	-0.489018	0.00660591	0.115115	1367.59	1049.73	1871.49	1253.22
CTGCCAGCGAGACAGGTCCA	FAM53C	-0.488953	0.0163507	0.218095	1015.14	808.778	1234.1	787.344
GGCGGCATCTAGTAGAAAAG	CXCR2	-0.488472	0.126911	0.642165	235.257	168.311	323.39	224.776
CCAAATGTAGAGACACAATG	BLOC1S5	-0.488364	0.0124541	0.180909	1272.8	892.934	1147.51	826.271
GAGGCTCCGCGACCAAAGCG	TSPYL1	-0.488157	0.011031	0.165941	1262.46	831.81	1276.87	974.448
ATTAGCCAGGCCCACCATGT	PRPF3	-0.488056	0.0162582	0.217245	1116.82	729.052	1160.03	890.314
TGGGACCTCTCTGATAGACT	PEX6	-0.487618	0.00205549	0.0459969	2050.96	1342.06	1770.3	1378.79
TCGGCGAGCTCCTGAAATGC	FAM195A	-0.487318	0.0666735	0.490285	533.422	358.768	457.962	342.815
TGGCATGGGGTAGTAGCGCT	COX4I2	-0.487016	0.0766026	0.524452	668.716	406.604	396.413	347.838
GGCAGTAGAACAGCTCGATG	USP7	-0.486878	0.00347269	0.0697397	1977.71	1437.73	1661.81	1151.51
TCTCCCACGATAGAGGCCCA	LRMP	-0.486677	0.0850963	0.550433	10.341	1.77169	0	0
GAATAGGAATATATGCCTTA	TMCO2	-0.486341	0.00577212	0.103741	1711.43	1269.42	1478.2	999.562
ATGATGAACACGCATACAAG	BBOX1	-0.48631	0.00465904	0.0877749	1659.73	1063.02	1546.01	1221.83
GCCCCAAAGCTATTGCCACA	KLRG1	-0.486284	0.0163592	0.218133	1201.28	790.176	1641.99	1236.9
AAGCCCACTTCAGACAAACC	ACSL4	-0.486132	7.05344e-05	0.00273019	4031.25	2515.81	3619.88	2945.95
GCTGCCGTAATAGACTGACG	NKAP	-0.485995	0.115117	0.621747	310.229	271.069	311.915	165.757
GTCAACCCAAAATTGGCACC	CNN1	-0.485974	0.0279237	0.305148	1145.26	680.33	817.863	717.023
CGTGACATTGACCACTGGTG	HLA-DRA	-0.485871	0.0272509	0.300816	917.761	626.294	895.059	663.026
CCAACAGCGCGATGCCCCGG	ZSWIM6	-0.485661	0.0579256	0.456703	516.187	422.549	674.946	421.926
TTTGCACTCTTTGCACGTGC	MT1M	-0.485258	0.0155795	0.211464	1115.1	940.77	1253.92	743.393
ACCTCGCTCACGCACGAAGT	NFIC	-0.484928	0.000907442	0.0236372	2357.74	1527.2	2153.15	1692.73
TGGATGCTGAGACATATACT	CDK15	-0.484809	0.00504711	0.0933736	1769.17	1113.51	1455.25	1186.67
ATGGATGTGGATACCCCGAG	RBX1	-0.484615	0.021001	0.257312	1007.38	687.417	1232.01	909.15
GCGCACCAGCTCCGCGCACA	IGFBP3	-0.484454	0.0260508	0.293546	869.503	702.477	1037.98	654.236
CCCGAATCATTATATTCAAA	ZNF705B	-0.48428	0.00174449	0.0403571	1956.17	1377.49	1929.91	1395.12
GGGAAGCCTCGAAGGCCAGG	FAM209B	-0.483686	0.0420008	0.385454	668.716	549.225	976.428	621.587
TGACGGTGTTTGGACTCCTA	FRG2	-0.483576	0.0782441	0.529576	436.044	521.764	849.159	389.277
ACACCGGCGAAGTGTCACTG	FAM122A	-0.483034	0.000141598	0.00497536	3665.01	2312.06	3086.81	2516.49
CGTAAGGTATACAACATCCG	RASD2	-0.482815	0.0402566	0.375897	697.153	551.883	830.381	534.942
TGTGCAGGTTATGTCACCAA	PRKRA	-0.482437	0.0787376	0.53117	448.109	329.535	695.81	484.712
TCCATGGCGGAACCAGAACG	DNAJB12	-0.482402	0.0549152	0.444937	655.79	426.978	575.842	449.552
CAGGCGGCCGACTTAGCCGG	KNSTRN	-0.482179	0.0465245	0.406882	747.997	515.563	646.779	477.178
GCACCTGGAGAAGATCACAT	CFAP52	-0.481976	0.016317	0.217834	1051.33	835.354	1259.13	812.458
TTTCTACACTGAGATGAATG	LGALS16	-0.481936	0.0192412	0.24365	981.53	774.23	1265.39	828.783
TACTTGGGGGAAAGCACCGG	NAA35	-0.481879	0.0955167	0.579325	482.578	303.846	321.303	266.215
CAGCTATGGAAGAAGAAGCG	PHLDA2	-0.481802	0.0801754	0.536146	744.55	535.937	461.091	320.212
CCAGATGCGAAACTGGACAT	STOML1	-0.481552	0.0403978	0.376733	1016.86	519.992	785.524	768.508
CGGCGCCCGGGTCCCTACTG	TMEM229A	-0.48129	0.0176944	0.230492	1095.28	916.852	1203.84	722.046
CTTTGCCCAGAACTCATCGA	MCF2L	-0.481187	0.0357223	0.3531	869.503	547.453	1063.01	833.806
TGTGGTTACAGTGGTTACAA	OR5H6	-0.481085	0.06579	0.486937	472.237	388.887	657.211	414.391
GGCTGGTCACTAACTACAAG	HNRNPU	-0.481028	0.106489	0.602717	303.335	228.549	459.005	312.677
CGAGTGTGCAAGAACGACGT	SEMA6B	-0.48071	0.0746801	0.517674	473.099	453.554	586.274	297.608
CAACCTGAATTGGGAACGTG	STX18	-0.480123	0.00361638	0.0719156	1789.85	1241.07	1635.73	1209.27
GCAGACTAATGTGTTAAGCA	RINT1	-0.479959	0.00559521	0.10122	1527.02	1139.2	1543.93	1056.07
AAATTCGGCAGCGACCACAC	C19orf66	-0.479907	0.0342797	0.344431	779.881	597.061	919.053	615.309
TATGGTTTCCAATATCGACA	BOD1L1	-0.479409	0.00130907	0.0319872	2299.14	1443.93	2303.37	1855.97
TGGAGTTACTCTCACTGGAG	B4GALNT1	-0.47837	0.0312172	0.326205	900.526	632.495	859.591	625.354
ACAACAGCTCTAGCCCAACT	PITPNC1	-0.478137	0.00847589	0.138081	1588.2	1138.31	1336.33	954.356
GCTCAGACACCTATTACCAG	MBD1	-0.477731	0.00206916	0.0462093	1956.17	1381.92	1902.78	1383.82
CAGCACCCGAGCTTCGTGCG	HSF4	-0.477627	0.0636047	0.479291	666.992	368.512	679.118	595.217
ATGAGTAGAATCTACTATCG	RAB24	-0.477208	0.01847	0.237159	1126.3	758.285	1096.4	833.806
TCAAAGGAGTGCGTAGTCAC	CAV2	-0.47677	0.0318701	0.329951	907.42	610.349	1189.24	892.825
TCTCCCTGGATGAACAACTC	URM1	-0.476595	0.153543	NA	3.44699	0	9.38873	3.7672
GTTTCCTGACTGACCGATCG	CBLL1	-0.476366	0.0034643	0.0696254	2069.92	1526.31	1750.48	1211.78
CTGACTATGGTTATACTCAG	ZFR	-0.476238	0.00339129	0.0684718	1858.79	1413.81	1766.13	1184.15
AATACGACTAGTCATCACAT	CDH19	-0.475711	0.000283056	0.00897529	2938.56	2141.09	2757.16	1947.64
CTAGCCCATATGGTCGTGGT	PRR3	-0.475451	0.0135859	0.19268	1319.33	987.719	1209.06	823.76
GGTGCTCGAACATAAAACTT	GALK2	-0.475425	0.116305	0.623609	268.865	232.092	426.666	262.448
GACAAAAGCGAATTTCTGGC	C6orf141	-0.47509	0.0583682	0.458649	722.144	420.777	587.317	517.361
CCCACAAGAGCCCATTAGAG	C20orf78	-0.475019	0.0113711	0.169443	1278.83	912.422	1319.64	951.845
CTTTAATGCAGCCACCAAGG	ZNF438	-0.474882	0.010837	0.163724	1670.93	971.774	1240.36	1120.11
GGAGAGGGATCTTGACCCGG	ADORA1	-0.474868	0.0180366	0.233533	1291.76	766.258	1098.48	950.589
ACTCGCGCCCTGACTCCGTG	MST1	-0.47465	0.0421092	0.385747	831.586	653.755	776.135	496.014
AAAGGACAACTACTCAAAAG	TIPARP	-0.474612	0.00833531	0.136582	1446.87	1136.54	1455.25	944.31
GGAAGTGCGAAATCTGTGCG	LRRC8D	-0.474575	0.0038684	0.0757011	1623.53	1241.96	1940.34	1317.26
CTGTATGGGAACCATGTAGT	NKIRAS2	-0.47418	0.0627953	0.476118	747.997	473.928	524.726	436.995
ACTATGCTTGGTACTCCGTA	KIAA0907	-0.474165	0.00330929	0.0671028	1894.12	1394.32	1746.3	1219.32
GTCTAATATAAAACACACCG	FTO	-0.474149	0.0666689	0.490285	629.075	359.654	616.527	533.686
CCGAGGTTGGACTTACAGGT	SLIT3	-0.473723	0.0116368	0.172471	1579.58	1122.37	1242.44	902.871
TGGGGGAGACCTTTCTGACG	MTMR3	-0.473211	0.0461665	0.405429	751.444	566.942	720.846	487.224
CTGAAGCATTGCCAAAAGTG	TMPRSS15	-0.473166	0.0337565	0.34172	1128.03	790.176	830.381	614.053
TATTTGCCAATAGGTCAAGG	GSR	-0.473036	0.0259504	0.293107	1139.23	659.956	997.292	876.501
GCTGGGGCGCATGCGCAAAG	PTRHD1	-0.472805	0.0160876	0.215776	1120.27	830.924	1281.04	894.081
GGGCGATGGTGACATTCCAC	LINC01272	-0.472532	0.054244	0.442238	752.305	574.915	650.952	429.46
CCTGCCCAAACAGGACAGAG	ABCB8	-0.472251	0.00379397	0.0746981	2032	1521	1754.65	1200.48
GGTGTGGTTGCAAGACCCAT	CNOT7	-0.471913	0.0147064	0.203425	1297.79	841.555	1182.98	943.055
AATACAAAGCTGACTTCCTG	ASB14	-0.471825	0.010228	0.157156	1443.43	1062.13	1315.47	920.451
GAATGTGGAGATCCAAGCTG	CCDC33	-0.471658	0.0411601	0.380662	819.522	636.038	792.826	519.873
GATGCCTGGAGCTTTAGTGG	CCDC168	-0.471644	0.0225027	0.269145	1128.89	723.737	1019.2	821.249
CAGGCGGTACAAGCCCTCAA	GUCA1C	-0.47162	0.0240432	0.280115	1022.89	857.5	1112.04	674.328
ATGTTATAACGAAAACAGAC	GLT6D1	-0.471258	0.0174612	0.228416	1452.91	1035.56	1109.96	806.18
TGAACATTACTAACAAGCCT	ZNF518A	-0.471168	0.00114437	0.0286785	2153.51	1618.44	2328.41	1608.59
GGATGTAAAATCATGGTCCG	QKI	-0.470754	0.00108356	0.0273675	2944.59	1976.32	2238.69	1758.02
AGAAGCTACCAAGCACCTAG	FXR2	-0.470614	0.00650084	0.113797	2590.41	1531.63	1567.92	1465.44
ACAGGGGGCTCTGACATGAG	ARHGAP9	-0.470611	0.0424995	0.387479	732.485	552.769	855.418	587.682
AGAGCGGAAAAGCCCCCCGG	FOXO3	-0.470514	0.00249025	0.053683	1916.53	1459.88	1946.6	1321.03
TCACACAGGTATGCACCTGT	SLC1A6	-0.470379	0.00925005	0.146382	1340.02	985.948	1613.82	1141.46
CTACCAGCAGTGCATAAACG	COPE	-0.470195	0.110936	0.612424	309.367	352.567	677.032	352.861
ACACGGTAGTGATGCATGGG	KRT85	-0.470104	0.0119179	0.175494	1338.29	1088.71	1375.97	862.688
GCTGTGGCCGGGACCGAGGG	FAM216A	-0.470102	0.0480257	0.41388	749.72	568.714	716.673	483.457
GTTATCAACCACAATATCCC	RBX1	-0.470093	0.219541	0.765847	171.488	73.5253	166.911	167.012
ACGCGGCAAGCAAGGCGGAA	HIST1H2AD	-0.469991	0.0136638	0.193503	1167.67	1008.09	1484.46	899.104
CCGGGACACATGCTCGCGCT	TRIB1	-0.469894	0.0834924	0.545959	561.859	465.07	489.257	286.307
CCGGGAAGACTACCTCGTGG	IST1	-0.469822	0.00305986	0.063121	1748.49	1434.19	2307.54	1488.04
CTCACGCAGACGGTGCTCTG	TERT	-0.469674	0.0462138	0.405633	886.738	672.358	737.537	493.503
TAGCCGCAATGTGCTACACA	CDK5	-0.469651	0.0478284	0.413055	725.591	496.074	752.142	566.335
CAGTGATGAGATCGTACCAG	ATP13A1	-0.469342	0.0416697	0.383781	834.171	615.664	770.919	537.453
GCTGCTGGTCTTTATCGTGG	APOL2	-0.469241	0.0402644	0.375897	772.125	563.399	951.392	676.839
CCAGACCTCTGATTGAGCCA	CLEC17A	-0.469184	0.0245617	0.283808	1065.98	691.847	1257.05	983.238
GGTCCCTCTCCTTACCCCGG	PNKD	-0.469062	0.090069	0.564387	464.482	322.448	396.413	293.841
ATGACAACTAAAGCACCGCA	XIAP	-0.468905	0.0102275	0.157156	1471.86	976.203	1301.9	1023.42
GACCTCAGCTTACCCAACAT	MVK	-0.468881	0.106244	0.602079	503.26	301.188	315.044	285.051
ACATCATAAAGGGAGATGAT	PSG1	-0.46882	0.00969223	0.151018	1514.09	1009.87	1313.38	1028.44
TGATTGTAACAGGAACGGGC	FUBP1	-0.468705	0.00821268	0.135195	1510.64	1025.81	1416.66	1084.95
CCGCTACCGGCCCGGCACCG	HIST2H3D	-0.468282	0.298464	0.825617	63.7693	43.4065	45.9005	30.1376
TGCCACCCAAAAACCAAGCA	TTC39B	-0.468252	0.0113384	0.169281	1340.02	1001.01	1332.16	924.219
ATCACGTGGCAAATTGTGAG	KCNJ3	-0.468043	0.00305376	0.0630712	1856.2	1283.59	1915.3	1439.07
CAAAGTCCTCATCTGCACGC	PALD1	-0.468018	0.0225609	0.269633	997.903	876.989	1264.35	750.928
GAAGGAGGTAGACCATTACT	ST5	-0.46767	0.0487149	0.416893	667.854	606.805	1072.4	645.446
TGGGCGGTGATGGAGATGCG	DLGAP3	-0.467623	0.00701402	0.120196	1632.15	1070.99	1470.9	1169.09
GGAGTGTATTCAACTCAAGT	MSRA	-0.467545	0.00232009	0.0507291	2110.42	1539.6	1920.52	1368.75
CAGCCTCTATATGAGAAACA	FRMPD2	-0.467415	0.0250408	0.287029	1064.26	751.198	994.163	732.092
TGAATGCTATGTCATCCCCG	FSD2	-0.467404	0.0425759	0.387695	735.07	572.257	912.794	614.053
GTGATTATACTCTTACACTA	PIK3R1	-0.467024	0.00147426	0.0352005	2213.83	1498.85	2352.4	1801.97
ACTGTGGACACTTTGATGGT	SPRR2F	-0.466856	0.00742309	0.125263	2258.64	1473.16	1500.11	1240.66
CTGTGAGCAAAGTAATTGAG	TP53TG5	-0.466798	0.0167028	0.221645	1154.74	830.924	1275.82	922.963
GGTACAAACAGAGCAAACAC	UBAC2	-0.466678	0.0248596	0.285973	1105.62	815.865	1002.51	703.21
CAGGTAAGGTGTGAACTCTG	F3	-0.466626	0.00811607	0.133994	1646.8	1243.73	1463.6	999.562
CCAGCACCGAGTAGCACACG	RBCK1	-0.466291	0.0574931	0.455008	633.384	449.124	734.408	536.197
TGAGGCACAGACACTTGGTG	CDRT15	-0.466212	0.0152449	0.208314	1447.74	997.464	1152.73	879.012
TGCAGACCTACGTCTACCAG	SLC35E1	-0.465983	0.0540636	0.441418	844.512	461.526	883.584	787.344
CTCGTCGCCCGAAAACGTGG	FCHO1	-0.465814	0.0351484	0.349348	829.863	706.02	1015.03	622.843
CATCCTACCCACCATACCAC	DLG1	-0.465806	0.0182771	0.235504	1067.7	894.705	1397.88	884.035
AATTGCTGTCATTATCACAC	DYNAP	-0.465344	0.000189083	0.00636619	3110.91	2343.95	3341.35	2323.1
TCTCGATGTTCATCTCGTCA	ATP6V0D1	-0.465305	0.316393	0.836506	24.1289	28.3471	45.9005	16.3245
ACTGTGGTGGCATTACTGAA	FAAH2	-0.464922	0.272266	0.80842	65.4928	61.1234	135.615	79.1111
CTTAATCAGTGAGGCCACAA	REG1A	-0.464836	0.0273048	0.301022	967.742	715.764	1048.41	739.626
CTGAATGGGTGAGACCATGC	2021-03-05	-0.464784	0.00994607	0.153778	1407.23	1053.27	1399.96	974.448
GTTCTCAAGTAAGCCAAGTG	ACAT2	-0.464765	0.0379832	0.364184	945.337	651.983	804.302	610.286
CTGCAAGAAGCTACCATCGT	SUGP1	-0.464762	0.147115	0.673858	301.612	219.69	228.459	158.222
GGCCCTTGTGCAATCCCCCG	RIN2	-0.464588	0.028734	0.311015	928.102	694.504	1099.53	769.764
TGAGGTCCATACTTCTAGAC	CCNE2	-0.464545	0.0134646	0.191402	1235.75	907.993	1384.32	985.749
GCTTCAGAAAGACCACCGGG	C6orf118	-0.46449	0.0110303	0.165941	1280.56	1004.55	1500.11	1004.59
CGGGACGACTGTCCCTTGAG	RBMXL2	-0.464367	0.0345687	0.346064	910.005	729.938	1506.37	1017.14
GGAATCAGAGGAATCAGAAG	PPIG	-0.464246	0.126545	0.64166	469.652	460.64	439.184	189.615
AAAGCAATCGTTCTGAAGAC	POPDC3	-0.464187	0.0435735	0.392207	819.522	532.394	852.288	675.584
GGAGCTGAACTAAAAGACTG	SPG20	-0.464045	0.0276301	0.303056	998.765	694.504	1022.33	765.996
ACAAGTTCAAGGGACGCGTG	IFNLR1	-0.463954	0.0344623	0.345471	1045.3	738.796	853.332	631.633
TGAGCGCCGGGAGCTAACAG	EIF4ENIF1	-0.463925	0.0501135	0.423937	691.121	548.339	785.524	516.106
ACCAGAGCAGTAACCCCCGA	KLHDC3	-0.463844	0.061232	0.470342	683.366	438.494	613.397	497.27
CGGCAGCACGTGCCGCACGG	ASCL2	-0.463833	0.0135608	0.192396	1276.25	915.08	1637.81	1194.2
GACAAGTGCCTACCAGTGGA	NBAS	-0.463352	0.108116	0.60709	380.031	338.394	399.543	219.753
ACCATGTAGTTCGTTTCACG	NRXN1	-0.463189	0.00807447	0.133545	1824.32	1259.67	1425	1091.23
GGCACGCTTAACATGGACCG	CSRP2	-0.463179	0.0150788	0.207009	1392.58	970.002	1179.85	890.314
AGGGAGCCAGGGTCCTACAC	HTR2A	-0.463013	0.0509554	0.427406	1022.89	649.326	668.687	572.614
GAACTGGGACGCCGTCAGCT	CALB2	-0.462957	0.00538505	0.098269	1596.82	1342.94	1887.14	1176.62
AGGGCACGGACGCCACACCC	WDR34	-0.462938	0.099807	0.588231	351.593	315.362	536.201	322.723
ACAGTTAAACGCCGCACACC	NUF2	-0.462819	0.264565	0.803845	97.3774	76.1828	97.0169	59.0194
TCTCTGATGTCTAACAAATG	ZNF548	-0.462451	0.248594	0.792249	118.059	73.5253	95.9737	76.5996
GAACTGGAGGAACCTGATCG	F7	-0.462447	0.0343807	0.344953	1109.93	865.473	930.528	607.774
TCTCGTTGGCACGAGCACCA	DDX31	-0.462356	0.434418	0.890108	0.861747	0.885847	38.5981	22.6032
CGTGCAGCGGGACATAGTAC	MISP	-0.462232	0.0437605	0.393337	885.014	581.116	754.228	604.007
GGCATCCAAAGATTGCAAGA	DYRK3	-0.461849	0.0360676	0.354971	1024.62	636.924	843.943	715.767
ATTACCTATAGTCCGAAACA	CFLAR	-0.461749	0.0219326	0.264495	1012.55	909.765	1465.69	882.779
ACTGCAGAGGAAGTTCGGTG	COPE	-0.461635	0.126923	0.642165	343.837	263.982	287.921	188.36
TTGCTACTGAACGGCGACGG	THBD	-0.461498	0.0365805	0.357743	823.83	651.983	1051.54	704.465
GGGGGCTCGGAATATGATCG	TRIO	-0.46103	0.0233495	0.275223	1011.69	809.664	1222.62	807.435
TCAGTGATGTCTTAGAACCC	GSR	-0.460838	0.0441053	0.395119	1153.02	687.417	737.537	681.862
CATCATATAGATGGTTACCG	GPR18	-0.460828	0.0684516	0.496654	577.371	473.042	618.613	389.277
CCCTGGCACAGGGACCACGA	TRAF7	-0.460626	0.0779989	0.528995	534.283	566.942	768.833	371.697
CTATCAATCAGTCCACACCC	KLHL29	-0.460596	0.0236724	0.277513	1256.43	1059.47	1188.2	708.233
CTTGAGGTGAATCAGACGGT	WDR11	-0.460545	0.0785398	0.530377	483.44	364.083	610.268	425.693
TGAGGACGGAATATCAGGCT	DONSON	-0.460393	0.0518134	0.431334	753.167	502.275	730.235	571.358
TCAGAGTAACTCATTCTCGT	ZMAT3	-0.460388	0.0590599	0.461272	642.863	712.221	1106.83	551.266
ATCAAATTACCACAGAACTG	TRAPPC13	-0.460177	0.0264829	0.296055	1161.64	753.856	973.299	793.622
CCAGGGTAATCATTTCCCGT	ATP6V0A4	-0.459965	0.0378543	0.363669	1030.65	830.039	918.01	578.892
CTCACCCGGCAGTGGCCGGT	SPX	-0.459619	0.0719547	0.508383	840.204	419.006	955.565	885.291
CAAGTCACTATCTTCCACAT	LRRC8D	-0.459459	0.000735431	0.0199425	2485.28	1819.53	2591.29	1867.27
GCCCCTCTCTAACCTCGGTG	RGP1	-0.459098	0.0317627	0.329193	1020.31	644.011	1043.19	853.898
TTGGTGATTTCTCCGCTCTG	MOCS2	-0.45881	0.0392799	0.370959	944.475	625.408	824.122	656.748
TACAACAGATCGTGTAATGA	HDAC2	-0.458603	0.0515253	0.430145	754.029	509.362	751.099	581.404
CGAAAATCTGGGCTAAGTGC	MBD2	-0.458548	0.00165922	0.038814	2199.18	1601.61	2169.84	1572.18
CAGTGCCACCCCCAAAACTG	TUBA3C	-0.458398	0.00131048	0.0319917	2842.9	1748.66	2260.6	1963.96
CTGCAGTATCAACTCGAGGG	KIAA0907	-0.458308	0.066913	0.491112	720.421	473.928	562.281	454.575
GCCCATGGGAGGCTACCATG	CLDN25	-0.45819	0.0420607	0.385546	861.747	568.714	877.325	693.164
CTGGGCATTAGTGATAATGG	AKT1S1	-0.458065	0.0734864	0.513993	1009.11	765.372	647.823	433.227
AATGGTCAGATTGATGTACC	CD55	-0.457941	0.00663853	0.115475	1869.99	1177.29	1536.62	1299.68
GCAGATGCTCCTTTCGAGCC	SIGLEC5	-0.457924	0.0247455	0.285207	1175.42	739.682	1063.01	886.547
ACAAATCTGTACAGATGATG	SERPINB4	-0.457917	0.0059051	0.105688	1711.43	1164.89	1643.03	1273.31
CCTGTCCATTGATGTGAAAG	ZNF333	-0.457877	0.0261044	0.293638	1078.91	718.422	1091.18	857.665
TTTGGATGGGCAAATAACCA	HS3ST4	-0.457766	0.0537288	0.439986	710.08	497.846	841.857	627.866
TTGGGTTCGGGTAATGACTT	TRIM55	-0.457606	0.00445119	0.0847051	1714.02	1288.91	1872.53	1317.26
GTAGTCTCGAGAGATAGACC	SLC11A1	-0.457451	0.055871	0.448521	711.803	497.846	706.241	529.919
CCAGACCCCTGTCATGACAG	BRD4	-0.457292	0.05941	0.462325	879.844	698.933	712.501	453.319
CTCTGATACTCACTGAGGCG	ATP6V1B2	-0.456888	0.200707	0.74611	249.907	118.703	146.047	165.757
TAAATATTGATATCATTACG	PIK3R4	-0.456787	0.147815	0.674917	314.538	173.626	424.579	361.651
TCTCCACCAAGGAGCCCTCG	ADM5	-0.456779	0.339271	0.848146	6.89398	7.97262	35.4686	17.5802
CACGAACCAGCGCCGGTGGT	FAM109A	-0.456477	0.0235672	0.276657	1258.15	889.39	1042.15	781.065
CCAGCCACACAAGAGATGTG	IGFL1	-0.45627	0.052978	0.436286	736.794	518.22	745.883	557.545
TGTGGCAGCTTCTGCAGACT	KRTAP19-2	-0.456256	0.0301066	0.319454	1156.46	826.495	947.219	700.698
CGCATTCAGATTCGCCGCCG	MZT1	-0.456136	0.0208465	0.256312	1157.33	815.865	1172.55	877.756
AGGATCTGCACCATAGTGAC	LHFP	-0.456083	0.0454649	0.402302	820.383	645.782	827.252	548.755
CCACCCCCCCACATAACCGG	RALGAPB	-0.456048	0.0227267	0.270721	1240.92	833.582	1054.67	835.062
GGCTGATTATAGTGCTCATG	CBLL1	-0.455864	0.00742469	0.125263	1505.47	1210.95	2009.19	1346.14
CTCGGATGCCCTAATCGACG	SUGT1	-0.455498	0.11992	0.629188	356.763	224.119	366.161	298.864
TGACATTAACCATTATACCA	CCDC132	-0.455111	0.00941006	0.147981	1668.34	1461.65	1734.83	1010.86
CGACGGTGGCGTTTGACGTG	MYDGF	-0.455038	0.0151451	0.2076	1431.36	1131.23	1314.42	863.943
AAAACTCAAACGATAAAACA	UROS	-0.455024	0.00714741	0.121861	1628.7	1157.8	1567.92	1169.09
CAAAAGTGTAGTGCTTGTCG	DNAJA2	-0.454846	0.0456512	0.403581	939.304	552.769	1034.85	885.291
CTCCTTAATGACTACGCCAA	ASMT	-0.454787	0.00577645	0.103795	1631.29	1225.13	1969.55	1397.63
TGCTCTAGATAACCGAACCC	CDC16	-0.454724	0.295677	0.823095	120.645	60.2376	56.3324	64.0423
TTTATTATTGTTACACAGAG	ATAD5	-0.45447	0.0306634	0.323037	1116.82	795.491	948.262	705.721
GTCGTCCAGGATGTCGAACA	SAPCD2	-0.454461	0.0880744	0.559001	499.813	325.106	485.085	389.277
GTGGGATCAAGTGAAAAAGG	NBPF15	-0.454304	0.35862	0.856528	52.5666	51.3791	38.5981	8.79012
TTAGTGTGTTGATTATTGCG	DCUN1D1	-0.454091	0.0332397	0.338409	963.433	680.33	989.99	740.882
GCTGCTCCAGAAGAGCCTGC	PYDC2	-0.453942	0.0803781	0.536712	548.933	536.823	687.464	357.884
GTAGTCAGCAAACATGCGCA	COPE	-0.453817	0.139504	0.661934	276.621	189.571	340.081	256.169
CCGTCCCAAGAACGCCACCA	IRX3	-0.453701	0.0213339	0.260113	1073.74	894.705	1517.85	992.028
TGAATAACTTACCAACACAA	2021-09-11	-0.453644	0.0269021	0.298369	1139.23	839.783	1758.82	1273.31
GAGTACGTACGCGCACGCGG	SLC12A7	-0.453529	0.0427498	0.388775	901.388	619.207	819.949	632.889
AACCCATTGTAAGAGAGTCA	GPALPP1	-0.453383	0.00201523	0.0452006	2282.77	1519.23	2433.77	1923.78
GTGGCGAGATGTACCCACAT	HIVEP3	-0.453214	0.363342	0.858847	27.5759	18.6028	69.8939	47.7178
TATAGTTTGGGATCTCCCCG	ANOS1	-0.453138	0.0335671	0.340402	1016	709.563	933.657	709.488
CATGTGGACATCATTCGCCG	TMEM43	-0.453038	0.00896893	0.143371	1483.93	1071.87	1581.48	1162.81
GCCCGAGACAGTGTACCGGG	GSK3A	-0.452975	0.0450709	0.400144	850.544	646.668	825.165	571.358
TCCCAATCCTCATTTAACGG	PCLO	-0.452974	0.0209528	0.257047	1327.09	1009.87	1154.81	796.134
ATAGACCCAGAAAATAATCG	SMG6	-0.452779	0.00968722	0.151014	1699.37	1168.43	1398.92	1089.98
GAAGCATATAAATGACTGGG	SERPINB8	-0.45269	0.0103578	0.158465	1460.66	1013.41	1517.85	1159.04
TCATGAAGAAGCTTTGCGTG	MS4A1	-0.452494	0.0347512	0.347061	1141.82	894.705	969.126	640.423
GGTGATAAGTAACCAGCCAC	TPH1	-0.452211	0.094994	0.578104	463.62	306.503	567.497	443.273
CTGGTAGTAATCTCCTAACA	EIF3L	-0.452023	0.074467	0.51736	546.348	429.636	614.44	413.136
TCTCCAATGACCACAGCAGT	GDF2	-0.451918	0.367593	0.859914	130.124	85.9272	28.1662	23.8589
GATGTATGTGTGCAACAAGG	COLGALT1	-0.451901	0.0295006	0.315742	997.903	825.609	1113.09	710.744
GCTCCGCCTCTCGAATGAAA	SOX4	-0.451794	0.0198344	0.248464	1159.91	861.929	1264.35	905.383
GTCGCGTACATCCTAAGTCT	NAA60	-0.451624	0.0409471	0.379795	1674.37	887.619	860.634	963.146
AATGTTCACACAGAGAACTG	SCFD2	-0.451565	0.000888049	0.0232102	2540.43	1794.73	2613.2	1970.24
TGAGTGTTCATAGCATACTG	SP140	-0.451393	0.0292132	0.313787	1005.66	773.344	1079.7	745.905
AGACGTGTCCCTATGACATG	GRM4	-0.451375	0.206719	0.751871	174.073	113.388	154.393	121.806
GGTGCTCAAACAGTGACTTG	PPFIA4	-0.451265	0.00456542	0.0863688	1869.13	1262.33	1978.94	1549.57
CCTGGGATAGCAGGACACCG	COLQ	-0.451043	0.0731172	0.512567	845.374	622.75	598.793	426.949
AGCCATCTCCACAGCCTCTG	KRTAP19-2	-0.450968	0.00875195	0.140911	1574.41	1171.09	1517.85	1084.95
CCGGTACCAGAACAGCTGCG	NKX3-2	-0.450911	0.0140605	0.197529	1295.21	1027.58	1417.7	950.589
AGGAGCCGGAGATATTTGGC	WDR93	-0.450518	0.068911	0.498421	650.619	448.239	615.484	473.411
ACATTGGAAGAAAGAACACG	NFATC2	-0.45017	0.0311056	0.325699	1089.25	686.531	1064.06	886.547
GGACCTGGCACTCGCCGATG	SIRT6	-0.450067	0.000117529	0.00425028	3901.99	2991.51	4136.26	2885.67
GCCATCAGTATGAAGTCGGG	VCPKMT	-0.449988	0.0746351	0.517674	579.094	469.499	611.311	395.555
ACATCAGATAAGATACGATG	VEZT	-0.449985	0.159511	0.69409	321.432	225.891	659.298	488.48
GAAACGGTGAAACGAAAACT	CCDC102B	-0.449952	0.09037	0.565446	460.173	341.051	528.899	377.975
CCTGTTTCTAGGCTTCTACG	OR8B8	-0.449795	0.00657185	0.114703	1598.54	1226.01	1795.33	1253.22
CATGTCTGACAAACCTGGTA	TMSB4Y	-0.449667	0.0416441	0.383636	984.977	593.517	981.644	843.852
GCTATGCCTTCGAGAACCTG	PHF7	-0.449571	0.0880421	0.558951	462.758	388.887	670.773	435.739
AGACGGAGTCTATCGACAAG	OPHN1	-0.449558	0.373808	0.862805	45.6726	12.4019	35.4686	42.6949
CATCTTCCCTAGGAGCCAGG	MSL3	-0.449361	0.0639055	0.480251	730.762	454.44	795.956	660.515
AAGAAGGACGAGCCCAAGAG	ITM2B	-0.449225	0.00927508	0.146658	1697.64	1189.69	1447.95	1108.81
TGAAAGGCCACATCGGCTCG	LGALS8	-0.449179	0.00939886	0.14786	1552.87	1125.03	1991.45	1467.95
CTGCGCGCTTAGAAGCCCGG	DRC1	-0.449067	0.117422	0.625469	454.141	307.389	774.049	588.938
TGACTCTTGGATTGACCATG	FRMD6	-0.448897	9.24928e-05	0.00344728	5074.83	4007.57	5137.72	3464.56
GGACAATGCAATGCCCAAAG	YIPF3	-0.448372	0.0585147	0.459054	661.822	591.746	898.189	544.988
GAAGCATTACCTTTGCATCG	MCF2L2	-0.448324	0.0201137	0.25065	1163.36	920.395	1288.34	870.222
GGCCACTGTACACCCCGCGG	CAPS	-0.448301	0.0139002	0.195911	1383.1	937.226	1486.55	1162.81
TTCCACAAATCAAAGGCAGC	MSMO1	-0.448289	0.0375893	0.362384	959.125	668.814	934.701	714.511
TCTCCTCCCAACACACTGCA	HGC6.3	-0.448279	0.275675	0.81021	108.58	98.329	95.9737	45.2063
CTCACATGGTACATAGACGT	USB1	-0.448232	0.0299333	0.318132	1250.4	724.623	1040.06	951.845
CCTGAACGCTCTCCACACAG	PLXNB1	-0.448074	0.0307123	0.323508	1259.01	957.601	1023.37	708.233
TAGGCTGCAGGATTCAGCAT	SPIN1	-0.448035	0.000253589	0.00818864	3459.92	2449.37	3272.5	2481.33
CAGGCCAATCATGCCCAACA	UGT1A3	-0.448011	0.0119618	0.175887	1365.87	1031.13	1539.75	1093.74
GGGGACGATCAGCATGACGA	TMEM110-MUSTN1	-0.447967	0.0436428	0.392603	837.618	710.449	959.737	600.24
TGCGGACAACAGCTGCGTGT	PFN3	-0.447816	0.013034	0.187049	1446.01	981.518	1372.84	1081.18
CCATACCGGGAGACAACCAG	GPR141	-0.447345	0.0306233	0.322988	1155.6	819.408	979.558	740.882
ATGATGTTTGATGACCGTCG	HNRNPK	-0.44724	0.148894	0.676635	343.837	174.512	302.526	296.353
CCTTGAAGATGGCGTCTGTG	PCBP3	-0.44711	0.0173205	0.227075	1351.22	1031.13	1265.39	881.524
AGCCTTGACAGCGTCCACAG	LMF1	-0.446911	0.0198714	0.248675	1133.2	928.368	1480.29	983.238
AAACAGTAGAGTGTACCACG	SACS	-0.446664	0.00967633	0.150905	1888.09	1310.17	1459.43	1140.2
CGTTGACAAGCCCATCAATG	KIAA0195	-0.446456	0.0230554	0.27322	1074.6	895.591	1389.53	906.638
AGTGATTGTGTGTCCTACCA	DDX42	-0.446441	0.138231	0.659839	364.519	327.763	345.297	185.848
AGTTGGGTTGGTGTAATGAG	PIK3C3	-0.446401	0.00405878	0.0786899	2142.3	1342.94	1960.16	1666.36
GCTGTGTTGCAGGTCAAAAG	FAM71F1	-0.446334	0.00497981	0.0924001	1944.1	1447.47	1780.73	1279.59
TGGGATGGGATCACTAGAGG	ATF7IP	-0.445988	0.000427335	0.0127258	3179.85	2349.27	3723.15	2714.89
ATGGATATACTCAGTTAACA	XIAP	-0.445703	0.0218434	0.263935	1703.67	1373.95	1339.46	851.386
GAACACTGACTCTATCGAGC	ARHGAP29	-0.445667	0.0764618	0.523906	663.545	441.152	923.226	720.79
AACTAGAGGAGCTTGTAGCA	SPTLC2	-0.445434	0.012578	0.181991	1452.04	981.518	1525.15	1201.74
TGGACTGCGATGCGGGCACA	MXD3	-0.445336	0.0151876	0.208071	1526.15	1284.48	1467.77	905.383
CCTGTACCCGTACCTGCGTG	TSHZ1	-0.445312	0.0410521	0.380149	974.636	682.988	1398.92	1057.33
GAAGCAGTATAAAACAGGAG	TIPARP	-0.445292	0.0106002	0.160995	1626.12	1169.32	1432.3	1071.14
CCTACTACTGTAGCCAACAA	PIK3R1	-0.445251	0.00118059	0.0294432	2437.02	1775.24	2655.97	1961.45
TCTAGTCCGTGAGATCGCGC	HIST1H3D	-0.445208	0.117847	0.625955	342.114	286.129	505.948	331.513
GGAGTAGGATGCATCCAGTA	OR4N5	-0.445182	0.0634089	0.478705	766.093	481.015	906.534	744.649
TGGAAGGTGTCTACCATCGA	CLDN10	-0.445099	0.0682687	0.4957	673.025	600.604	747.969	435.739
AGAGCACAGTCAGAAGAGGG	LCE3C	-0.445097	0.0777664	0.528136	634.246	560.741	662.427	384.254
ACCGGCAGCGTCAAACACCC	TFDP1	-0.444962	0.0796788	0.534408	623.043	466.841	553.935	391.788
GTCATAGAGCGCGGTAACGG	C7orf26	-0.444914	0.163549	0.700858	393.818	239.179	213.855	202.173
CTTGATGTAATAATTTGTGT	GPR22	-0.444861	0.0474102	0.41105	946.198	687.417	804.302	592.705
GGGAGACTTATAGTCCCCAG	MLLT6	-0.44438	0.102597	0.594212	393.818	346.366	557.065	346.582
GCCATCTTCAGATCCAGATG	RAB44	-0.444274	0.0382108	0.365324	1178.87	669.7	945.133	889.058
CCGTAGCCGTAGGTGTACCC	MYO15A	-0.444201	0.0315551	0.327876	975.498	758.285	1238.27	863.943
AGAGGTTCAATAAAGTACGG	TTN	-0.444161	0.0986801	0.585173	423.118	334.85	570.626	390.533
AACACTGTTATGCCATGCAG	POPDC3	-0.444137	0.000727732	0.0197893	2647.29	2084.4	2958.49	2029.26
CCGGCACCAGTACAACTACG	LRRC8A	-0.443713	0.00298904	0.0620906	2212.11	1628.19	2014.41	1472.97
GGTGGAATTCCTCACAATTG	DAZAP1	-0.44363	0.0488563	0.417595	794.531	649.326	906.534	595.217
GCTCTCGGACGGGAGGAACG	JUN	-0.443546	0.0522919	0.433312	842.789	548.339	833.511	680.607
TCTACACTAAAGCTTTCGGA	PLEKHH2	-0.443494	0.0942789	0.575791	716.112	411.033	452.746	444.529
TTGAGGGGACCTAATTCATG	CCDC69	-0.443086	0.00161458	0.0378729	2680.03	1899.26	2279.38	1742.96
CTTACTCAAATGGGTCGCTG	GALNT10	-0.442932	0.00836001	0.136861	1734.7	1317.25	1598.17	1127.65
TGTGGAAAAGCGTTTAATCG	ZNF420	-0.442814	0.0919684	0.570021	529.975	406.604	493.43	340.303
ATGAAACAATGTCCCCAACG	FAF2	-0.442635	0.00304474	0.0629433	2038.89	1712.34	2791.58	1835.88
AGCTTGAGTCAATTAACCGG	GREB1L	-0.442634	0.00391196	0.0763602	2057.85	1703.48	2109.34	1353.68
TCTCCGGAATTTAAGCACGG	COX18	-0.442466	0.417918	0.883803	47.3961	32.7763	8.34554	2.51146
GGGGCGCAGCCATATACAGA	RDH11	-0.442401	0.140251	0.663155	392.095	231.206	274.36	254.914
ACTTTGGTCATATGGCGTGG	GBF1	-0.442342	0.0143598	0.200223	1375.35	993.92	1397.88	1042.26
AGGACACTTACCCGACACGG	PIK3IP1	-0.441927	0.037841	0.363632	1103.04	725.509	903.405	747.16
GGAGCGAGACCAGAAGCTGT	VAMP2	-0.441916	0.0838672	0.547022	599.776	435.837	532.028	391.788
TTTCATTACAGAGTTCTTCG	TPMT	-0.441878	0.0244494	0.28283	1390.86	1007.21	1109.96	827.527
GCACGTGTGGAGTGAGAGCG	MTURN	-0.44143	0.0331572	0.337857	994.456	734.367	1114.13	813.714
AGAAATTATTGAAGACAACG	RNF17	-0.441289	0.0586941	0.45985	707.494	550.997	898.189	626.61
TTTCAACAGTCTTTGCCTAA	HAUS2	-0.441087	0.0124137	0.180493	1402.92	1055.04	1716.05	1238.15
TGCCATCTTATACACAGCCT	WNT5B	-0.441085	0.00172048	0.0399331	2293.97	1730.95	2682.05	1930.06
TCAGATAAGGATAGCCCATG	F8	-0.441081	0.0268488	0.298124	1198.69	835.354	1080.75	838.829
GATTATGTGGAGGAGAATCG	NLRP1	-0.441066	0.0259026	0.292741	1164.22	844.212	1127.69	838.829
TTCCGGCGCAGTGTGGTCCG	NR1H2	-0.441041	0.000208046	0.0069084	4033.84	3142.99	3944.31	2724.94
CAACCAGGCAGCTGGCCAAG	PCP4L1	-0.440807	0.0321661	0.331523	1466.69	1116.17	1079.7	752.183
AACAAACAAGAGGACTGTGT	RNF7	-0.440628	0.0496836	0.421638	838.48	602.376	856.461	641.679
CAGCATCACGCGCCCCAACG	SSH1	-0.440594	0.02174	0.26328	1307.27	860.157	1577.31	1263.27
AGTAACCGTATTGTGACCTG	ARPC1B	-0.440035	0.0247955	0.285486	1226.27	807.007	1427.09	1146.48
TTTCGGTCCTTCTTTCGAGG	PHF23	-0.439851	0.0377922	0.363433	904.835	759.171	1290.43	853.898
TTCCTGCTTACTCTAAAAGA	SPTLC1	-0.439503	0.038924	0.369124	980.668	755.627	970.169	676.839
TACATGAGTTGCTCTAGCCA	MED23	-0.43945	0.0367032	0.358526	1062.53	705.134	970.169	789.855
ACTTAAGGCCCAAAGAACTC	CCDC65	-0.439439	0.0264781	0.296044	1147.85	866.358	1143.34	817.481
AACAATATGTCCAGAAACCG	PLOD2	-0.439404	0.0347523	0.347061	1104.76	779.545	969.126	744.649
TATGGCTAAACGAGAAGATC	HEMGN	-0.439388	0.0759969	0.522481	592.882	460.64	684.334	475.922
AGCCTGGTTTGTGCTCACGC	PLEKHH3	-0.439156	0.00600214	0.106931	1803.64	1263.22	1863.14	1437.81
CATCGACACTAAAAGTAAGC	RAB9A	-0.439066	0.0821738	0.542289	704.047	402.175	741.71	661.771
GTGGCGTATAGCGTGCCCCC	EIF4EBP3	-0.438979	0.233183	0.778976	11.2027	8.85847	8.34554	0
AGGCAACATGTAGCCGCTGG	PEX10	-0.43879	0.00207323	0.0462601	2379.28	1615.78	2434.81	1933.83
TCATCACAGGACCTTATGGG	BCAR3	-0.438784	0.0193368	0.244439	1502.03	1253.47	1383.27	866.455
ATATGTTTATCGGAGAATAT	SLC46A3	-0.438728	0.00116715	0.0291457	2677.45	1842.56	2528.7	1995.36
CTTGAGATCCTTGGTAGTAG	ARL15	-0.438453	0.0172363	0.226355	1772.61	1369.52	1392.66	958.123
GATGTGTACAAGTCACTGCA	PIAS2	-0.43835	0.000101148	0.00372499	4984.35	3883.55	5302.55	3700.64
AGACGGGACTTATCACGGTG	FAT4	-0.438225	0.344085	0.849946	30.1612	14.1736	6.25916	7.53439
AAAGCTCTAATGAATCATTG	SCFD2	-0.438135	0.00774773	0.129498	1719.19	1182.61	1745.26	1371.26
AATAGTATGCTTACGTCACA	G3BP2	-0.437981	0.0239659	0.279471	2206.07	1614.9	1382.23	1025.93
TACTCGAAACAGCTCCCGTG	SORBS1	-0.437837	0.0263677	0.29545	1198.69	849.527	1120.39	857.665
CCAATTCAAAAACTCCTAGC	GNRH1	-0.437815	0.0246485	0.284492	1105.62	903.564	1329.03	887.802
ATCTGGGACCTGAATAAACA	WSB2	-0.4378	0.00504236	0.0933368	1894.98	1423.56	1871.49	1351.17
TGAATGGCCACAGGAGGGTT	MTRNR2L7	-0.437634	0.0253646	0.289371	1227.13	881.418	1131.86	855.153
CCTTACCACTAATACTTGAG	SMG7	-0.437491	0.0221717	0.266505	1153.02	939.884	1372.84	919.196
CCAGCGCCAGTACTTCAAGG	RPS6KA4	-0.437381	0.0907701	0.566496	503.26	467.727	647.823	375.464
CGAGTTACACGAGCCTTGCG	SPTLC1	-0.437237	0.0492904	0.419433	788.499	720.194	1191.33	735.859
GTGGTCGGGGAGTTTCTCCG	CPEB2	-0.437119	0.295952	0.823406	83.5895	56.6942	116.838	86.6455
GGAACTCGCGAATCCCCTGT	NCKAP5L	-0.437031	0.0657366	0.486728	713.527	581.116	744.84	489.735
GATAGCGACGATTCACAGTG	SNX19	-0.436982	0.0301085	0.319454	1329.68	1049.73	1118.3	750.928
GGTGGCTCCTGTGCCTGCGC	MT1B	-0.436936	0.195503	0.740312	268.003	161.224	174.213	160.734
TTGATGGCGTGTGAGAAGCC	COA7	-0.436712	0.0354158	0.351103	1359.84	956.715	973.299	760.973
CCAGCTCATACTAATCGGGT	ARHGAP21	-0.43635	0.00168975	0.0393616	2905.81	1923.17	2331.54	1943.87
GGACACAGAGTTACCCCCGG	NCKIPSD	-0.436319	0.0875551	0.557417	534.283	434.065	594.62	394.3
AATGTACTCTTATGTCACAG	ESD	-0.4361	0.0115093	0.170943	1861.37	1243.73	1431.26	1185.41
GATAATCCAGTACCAAGAGA	SLC44A2	-0.435917	0.0668147	0.490764	683.366	526.193	754.228	531.175
TGAGTGTGGACCCTAACACC	GSDMD	-0.435852	0.037722	0.362939	985.839	890.276	1154.81	684.374
CAGCCCATAGTGGAGAGCCT	TMEM59L	-0.435703	0.014664	0.203057	1356.39	1035.56	1522.02	1087.46
CCAGGCGCTCTCCGATCTTG	TONSL	-0.435606	0.0145483	0.201996	1988.91	1385.46	1403.09	1116.35
CCATTAACAAGATTCTGTGG	LLGL1	-0.435552	0.00325852	0.0662994	2383.59	1536.94	2063.44	1749.23
CACCCTCGCCGAGCGCATAG	DOK7	-0.435537	0.0362053	0.355619	1206.45	704.248	1054.67	965.658
TCGGCTCAATAGTTCCCACG	DSTYK	-0.435315	0.0284943	0.309243	1237.47	900.021	1080.75	808.691
TACAGCTGTGGAGGCTTCGG	KRTAP19-1	-0.435143	0.048372	0.415512	959.125	659.956	837.684	664.282
TCGGAACCAAACAAAAATGG	SLC35G1	-0.435044	0.13202	0.65062	338.667	350.795	699.982	411.88
TCCCGGCAGGAGGCTCCAAT	LEAP2	-0.434988	0.0105796	0.160827	1563.21	1339.4	1739	1095
ACCGGGGAAGTTTCTCAACT	SIRT5	-0.434942	0.0466703	0.407517	929.825	636.924	904.448	715.767
TATGAAGGCAATACACAACA	2021-09-02	-0.43476	0.00596228	0.106392	1964.78	1606.04	1931.99	1268.29
AAAATGGCCAAAAACTGGAG	NAPA	-0.434729	0.127109	0.642546	355.902	264.868	389.111	281.284
AAGCCGGGCTATGTGTCCCG	APOH	-0.43449	0.0300225	0.318804	1058.23	806.121	1234.1	885.291
GCTACAACCACTGAGCGTGC	GABRA1	-0.434348	0.0130286	0.187006	1547.7	1187.92	1464.64	1034.72
AGAAGGCGCAGAGGTAAAGT	CMIP	-0.434314	0.0125586	0.18179	1552.01	1291.56	1588.78	1024.68
CCATAGGGAGCAGGATAACG	PATL1	-0.434087	0.0561853	0.449876	895.355	564.285	1049.45	872.734
AATGGTCTGGTTGTATACTG	ETF1	-0.434072	0.367506	0.859914	55.1518	30.1188	22.9502	22.6032
CTGAATGTGACATCTACAGG	MAF1	-0.434049	0.0491764	0.418886	1073.74	760.943	827.252	640.423
ATCTGGTGGAGCTACTGGCG	C18orf8	-0.433796	0.014221	0.199114	1627.84	1213.61	1401.01	1022.17
GTTCCAAGAGAAATCGGCCA	GLMP	-0.433592	0.0816441	0.540557	648.896	439.38	596.706	478.434
AAGAGTAAGTTATTTGACGT	ATG5	-0.43343	0.0879257	0.558514	838.48	504.047	527.856	503.548
TTCTCTCGAAAGCCACCCGG	SLC18B1	-0.433225	0.0627473	0.475868	774.711	552.769	747.969	570.102
AGGACTATGTGCTTAGACTG	2021-03-05	-0.433073	0.00900147	0.143772	1571.83	1269.42	1820.37	1236.9
AGCATGTGCTGAGCACCAGT	MYLK3	-0.433035	0.0156686	0.212244	1338.29	1094.02	1524.1	1019.65
GACACACTGGACGCTCTGGT	PRSS50	-0.433015	0.0731572	0.512664	746.273	462.412	719.803	620.331
CCTTGTCCTGCTCCGTGACG	CHMP6	-0.432843	0.207286	0.752355	200.787	131.105	311.915	244.868
TACCTAAAAAACCAGAAGTC	LOC100505841	-0.432783	0.0596324	0.463171	943.613	620.093	725.019	611.541
CCCCAAATTCCGAAGGCCTG	USP3	-0.432772	0.0177988	0.231385	1286.59	1126.8	1918.43	1241.92
GTACCACCCATTACCTATTG	EIF2AK3	-0.432724	0.00197215	0.0444535	2310.34	1982.53	2952.24	1908.71
CCTTGCCAAAAAACCCTGGA	NAT8	-0.432638	0.0379911	0.364214	1069.43	729.938	1393.71	1092.49
TCTCCCGCTTCTCCACTCCG	LOC100130357	-0.432597	0.0954066	NA	0	0.885847	8.34554	0
CACAGTAATAAGCCACCACA	VTA1	-0.432548	0.0477779	0.412889	1029.79	858.386	952.435	602.751
GGGAGATCATGGACACCGAG	SPATA13	-0.432537	0.0674131	0.492819	738.517	508.476	906.534	706.977
TGGTGGACGAGGAGTCACAG	ZNF581	-0.432512	0.0823901	0.543067	723.006	449.124	583.145	514.85
GCAAAGCTGAGCAACTCCTG	NT5C2	-0.432186	0.02929	0.314306	1137.51	1029.35	1311.29	777.298
GTTGTCCGAGGAACTAGCAA	FRYL	-0.432167	0.000459302	0.0135267	3555.57	2495.43	3882.76	3016.27
ATATGATCATGCACGCCGGA	ZNF556	-0.432028	0.00350438	0.0702484	2450.81	1777.89	2051.96	1553.34
GGCAGAGCATCAAGACAAGG	BCAS1	-0.432004	0.0892423	0.561939	598.914	444.695	553.935	404.346
ATTCTAAACTAGGCACATGA	SAMSN1	-0.431811	0.000659182	0.0181874	3195.36	2191.59	3193.21	2542.86
TGGAGATTATCCACTTACCA	STAG2	-0.431804	0.0175438	0.22911	1594.23	1012.52	1288.34	1121.37
GGAGGCAGGACCAGTAACCC	GPBAR1	-0.431643	0.118626	0.627124	419.671	303.846	406.845	303.887
GGCCACAGTCCATCCGCCGT	MBD1	-0.431501	0.0150663	0.206887	1383.1	1043.53	1691.02	1231.87
ATGCTTCTTCGGATCATCAA	KLRC4	-0.431377	0.00543716	0.0990329	2196.59	1381.92	1892.35	1648.78
CAAGAAAATACGCTTTGTGG	IL26	-0.431353	0.0292105	0.313787	1128.03	878.76	1167.33	817.481
TCTGGACAAGTTTACCAGAC	PSMA2	-0.431114	0.0240337	0.280054	1433.95	1008.98	1152.73	904.127
ACGGCAACATCTTCTATACC	EEA1	-0.431082	0.0245315	0.283538	1155.6	925.71	1331.11	912.917
GCTGTCCTGGAGAACAATCT	MAT2B	-0.431057	0.0707331	0.503849	649.757	537.709	846.029	566.335
GGTTCCTGGTATGGAAACCT	SAYSD1	-0.430971	0.0608376	0.468658	804.872	606.805	774.049	558.801
AGGAATCCCCCATAACCCCA	GLS2	-0.430895	0.0391862	0.370384	998.765	754.742	1021.29	738.37
TCTGCTGGCGAACCACAACA	SIDT1	-0.430814	0.0405985	0.378079	1103.04	711.335	952.435	809.947
TGATATTTGTTCCACCACGA	CSNK2A2	-0.430778	0.000514124	0.0148527	3263.44	2457.34	3183.82	2319.34
CAAGTGTAACGACTGCAACA	CTCFL	-0.430651	0.0524533	0.433951	988.424	676.787	805.345	649.213
ACCCTACCTGGTATCTACTG	YKT6	-0.430449	0.0594186	0.462346	765.232	598.833	851.245	595.217
ACAGTGTATTGCTTTGAAAG	LOC100133267	-0.43021	0.020773	0.255777	1227.99	994.806	1416.66	961.89
CTTCCAACTGACATGAAGGC	NUF2	-0.430194	0.265474	0.804456	130.124	77.9545	148.133	124.317
CACAGAGATTCCGACCCTTG	BRIP1	-0.430181	0.0648951	0.484431	810.904	885.847	1136.04	550.01
GAGGAAGAGGCACAGCAAGT	KRTAP10-1	-0.430086	0.00952708	0.149451	1574.41	1229.56	1809.94	1277.08
GGAAAAAAAAGAGGGATCCG	OR51E2	-0.429772	0.0826417	0.543961	645.449	507.59	624.872	429.46
CTGCAGTTTACGGGTAGCAA	MYLIP	-0.429669	0.00962403	0.150453	1595.96	1312.83	2169.84	1478
ATAACACAAATACAACTCAC	SAV1	-0.429571	0.00109343	0.0275986	2630.91	2075.54	3030.47	2122.19
GTTCTGGTGAAAGAAAGTAG	PRR30	-0.429478	0.064887	0.484431	867.779	719.308	793.87	507.316
ATCCTCTGCCATCATTGCAC	GATAD1	-0.429413	0.00391661	0.0764264	2129.38	1498.85	2384.74	1850.95
GTTTAATAGGGTGATGACAA	MC4R	-0.429413	0.0434916	0.392009	1042.71	783.089	934.701	679.351
GACTCCCCATCAGAGCACAC	POU2F2	-0.429303	0.0575562	0.455182	867.779	585.545	810.561	656.748
CATCTATCGACTACCTACGC	DCAF12	-0.429171	0.0750313	0.518742	735.07	466.841	728.148	616.564
AAAGAAGTCAAGGAGTTACG	C10orf12	-0.42917	0.0098198	0.152294	1565.79	1282.71	1806.81	1215.55
AGAAATATCTTGCAGCAGTG	ZNF846	-0.428914	0.00189148	0.0430366	2621.44	2022.39	3393.51	2442.4
AAGGCCCGCATGGAACGTGA	FEM1A	-0.428894	0.0559347	0.448737	1203	872.559	827.252	629.122
AGGGAAGCCATCATACCACA	TRPC5	-0.428443	0.0259853	0.293254	1522.71	1015.18	1117.26	941.799
TCTCTGGCAGGAATTTGCAG	ATP8B4	-0.428275	0.355171	0.855004	113.751	38.9773	46.9437	76.5996
TCACCGCGTAGGACATGACG	TOLLIP	-0.428146	0.0927734	0.571729	600.638	392.43	561.238	467.132
GCAGACCCCAAGAAGACGCT	CFAP20	-0.427856	0.0466015	0.407255	907.42	682.102	1001.46	732.092
TATTATTTCCGGATCACTCC	MS4A1	-0.427762	0.120752	0.630606	458.45	295.873	592.533	482.201
ATCCGCCATACCAGGCAACG	TSG101	-0.427614	0.0178286	0.231687	1304.69	1039.1	1515.76	1052.3
AGCGGCGGCACTACCAACAA	TAF5	-0.427318	0.0591015	0.461332	767.817	616.55	1036.93	720.79
GGTGAACGAGAACCCGGAGT	CANT1	-0.427296	0.195298	0.740096	221.469	145.279	251.409	202.173
ATTTGTTGAAGGTTACAAGG	PI4K2B	-0.42728	0.00881649	0.141755	1631.29	1272.08	1869.4	1326.05
ACAAAGCACACACATCAGGT	COMMD3-BMI1	-0.427217	0.0406827	0.378477	924.655	796.376	1271.65	831.294
CCAAAAGCTGTACTACCATG	ARRB2	-0.427136	0.0374568	0.362054	1116.82	763.6	1012.94	816.226
GACGACGTCAGACAGACTCA	ZNF623	-0.427046	0.0728781	0.511774	757.476	641.353	749.012	472.155
CGGGCCATGGACTCACAGGG	PAH	-0.426886	0.0984542	0.584924	501.537	443.809	613.397	379.231
GATAGACAGCATATTCTGGC	CALN1	-0.426868	0.0233706	0.275269	1350.36	938.998	1214.28	964.402
CTTCAACTGCCGGTGCAAGG	THOP1	-0.426774	0.029281	0.314253	1256.43	1080.73	1262.26	784.832
ATTAACATAGGTAAACTCAA	TGDS	-0.426585	0.00703366	0.120506	2119.9	1638.82	1843.32	1302.19
ACAGGCCATTGTAGTCGGCG	BAHD1	-0.426489	0.0651487	0.484994	758.338	561.627	792.826	587.682
TGCTGCTGCTAGTTTCACAA	OR52A1	-0.426248	0.0115293	0.17114	1658	1165.77	1549.14	1216.8
AGGGATGGCTCATTGAACGA	MYBL1	-0.426154	0.0177567	0.231052	1419.3	1049.73	1366.58	1018.4
TCGTCGCCTTCCAAAGCGAA	MARCKS	-0.425816	0.0680843	0.49494	785.052	576.686	727.105	543.732
TCCGGATAATCGAAGAAGTC	C16orf92	-0.425669	0.165569	0.703539	368.828	259.553	250.366	195.894
GTGATTATTCCTACCCCAAG	TRAPPC8	-0.425655	0.191958	0.737213	212.852	176.284	247.237	160.734
ACACTTGCAGAAAAGAGCCG	ZRANB2	-0.425615	0.0208877	0.256568	1315.03	1017.84	1338.42	951.845
CCAGGTGCGGATGATCTCTG	LRWD1	-0.425434	0.0562062	0.449876	1008.24	743.226	815.777	609.03
GAGGAAAACCATTTCAGTAG	OR8S1	-0.425419	0.0461317	0.405258	1190.93	782.203	877.325	753.439
ATTGCAGCATGACTTTCCCA	N4BP2L1	-0.425375	0.00136548	0.0330834	2701.58	2022.39	2617.37	1932.57
GATAGGCATACACCCCAGAG	UBN1	-0.425359	0.06535	0.485679	835.895	531.508	839.77	713.256
CCAAGGAGCACGGTGACCCG	KLF9	-0.425249	0.0562395	0.449931	893.632	667.929	833.511	612.797
GATCCAAACAATGGTTCCGG	DLC1	-0.425158	0.0528598	0.435683	1159.05	804.349	830.381	671.816
ACGCCCGGGTCGGTACCTTG	WDR20	-0.425018	0.000290547	0.00918644	4117.43	3010.11	4440.87	3361.59
TGACCCAAACAAAGACATGG	SRPK2	-0.425011	0.124069	0.637343	822.969	630.723	493.43	342.815
CAGATCTTCGTATTTCAAGG	TPP2	-0.424999	0.0290847	0.312935	1246.09	1089.59	1296.69	796.134
TAACACTTACTACTCCACGA	UBE2J1	-0.424912	0.0767033	0.524477	1165.08	842.44	719.803	555.033
TGATTATTACGTCAAGCCCG	SAG	-0.424862	0.0232212	0.274554	1308.13	905.336	1540.8	1214.29
AGAGAGGAAAACTCTCCGAC	ABCC9	-0.424831	0.0099123	0.153394	1656.28	1224.24	1699.36	1270.8
GTATTTCCGTTTCGCCCGAG	GTF2IRD2B	-0.424704	0.0192815	0.243974	1731.25	1070.1	1283.13	1172.85
GATATGTGTGATGAGCTCGC	MX1	-0.424656	0.0351277	0.349187	1084.94	1018.72	1313.38	759.718
CGTTGCTCCAGGATCTGCGG	PRPF31	-0.424522	0.219415	0.765847	320.57	177.169	152.306	170.78
GGCGCTGGTGACCCACGGCG	CYP2D6	-0.424368	0.0985672	0.585066	526.528	442.038	582.102	377.975
CAACAGTAAACTCAATTTCT	CCDC126	-0.424366	0.00401062	0.077932	2188.84	1534.29	2079.08	1642.5
TCTCCTAATCATATCTCCCA	CTSC	-0.424212	0.374745	0.863119	31.0229	23.032	7.30235	0
CTGGTGTTCTGACCCCCCTG	CA14	-0.423856	0.0211295	0.258454	1413.27	975.318	1276.87	1025.93
AGAGCATACTCTGTTAATGG	BRWD3	-0.423801	0.0195723	0.246605	1439.12	999.235	1313.38	1048.54
CCAACTCACCAGGTTGCCAT	CRB3	-0.423781	0.0586108	0.459574	1022.89	704.248	779.265	634.145
TTATGTTTGATCATCGGCCA	TARS	-0.423745	0.00525122	0.0963497	1907.91	1470.51	2144.8	1545.81
AGGGAGACAGAGCATCTGCG	IQCG	-0.423639	0.0422885	0.386397	934.996	776.888	1167.33	784.832
AGACGTCCGACTGTACCCAG	MDP1	-0.423606	0.382322	0.867117	155.114	77.0687	27.123	53.9965
TTACCAGGACCACTTGTGGT	EIF2D	-0.423405	0.0375636	0.36232	1100.45	759.171	1071.36	856.409
CATCGTGCCTCGAATCGGAG	KIRREL	-0.423211	0.00383425	0.0752422	2124.21	1552.89	2336.75	1770.58
ATGGACTGGAGGGACATACT	ZSCAN12	-0.423177	0.00889659	0.142572	1939.79	1281.82	1675.37	1411.44
GACACAAAATCAAGTAGATG	VAMP3	-0.423038	0.0252151	0.288257	1600.26	1186.15	1224.71	914.173
TTTATGTAGGATAAGAAACA	FAM133B	-0.42301	0.0179416	0.232654	1528.74	987.719	1441.69	1225.59
ACTCACTAGTGTGCTCGTCA	MYBL1	-0.422851	0.0111169	0.166949	1685.58	1207.41	1597.13	1236.9
GTAAACACCCAGATAACCTA	SLC26A4	-0.422846	0.0702628	0.502303	897.079	567.828	695.81	616.564
TGGTCAACATAAGTGACCTG	PCDH9	-0.422728	0.00302854	0.0627338	2456.84	1643.25	2261.64	1874.81
TCCCACACAGCAAGGTACAA	RNLS	-0.42272	0.0254179	0.289684	1355.53	909.765	1206.97	998.307
CAGGCTGAATCGTATCACAC	GJA5	-0.422596	0.005115	0.0943876	1944.1	1645.9	2244.95	1471.72
CGATCTTCTGTCCATCGAGG	RGPD8	-0.422512	0.214969	0.76122	211.99	146.165	185.688	145.665
TCAGATTCTTGACCAAAATG	UBE2R2	-0.422503	0.0032863	0.0666931	2189.7	1731.83	2301.28	1612.36
TAAAGTGTTTCTCATATCTG	KLHL13	-0.422406	0.0215964	0.262251	1538.22	1016.95	1238.27	1051.05
ACCTGGTCAGAGAGTGTAAG	ACSL4	-0.422367	0.000267511	0.00855251	4143.28	3096.92	4046.54	3008.73
TGGGCTGGGATGACGAACTG	PRKAG3	-0.422351	0.0783227	0.529658	638.555	546.568	800.129	521.129
AATAGTGGGATGCGAGTCCA	ID2	-0.422325	0.0242878	0.28178	1221.96	1075.42	1445.87	907.894
GCAGAAGCTCGAGAAAAACA	MAP7D1	-0.422302	0.00136301	0.0330338	2966.13	2196.01	2653.88	1991.59
GCCCGTCGTAGACCATCCAC	CCBL1	-0.422095	0.0593118	0.461976	841.927	606.805	863.764	661.771
TGACACATTGATATTGACAC	EFEMP1	-0.42196	0.0617542	0.472286	876.397	589.088	806.388	663.026
TACCTCCTGTACAATAAGCT	TTPA	-0.421959	0.0352767	0.350217	1120.27	808.778	1101.61	845.107
TGTGTACAGTAGTCAAGGCG	TFE3	-0.421942	0.112793	0.61639	444.662	362.311	534.115	362.906
ACTTCTTATGACTTCTGGAG	CNOT7	-0.421928	0.000647235	0.0179409	3523.68	2681.46	3263.11	2377.1
GAAGATTCGGAGCCTTGATG	PRKAA1	-0.421878	0.0410408	0.380121	1402.92	1103.77	1073.45	737.115
TGCCAGCTCGGAGTAGAGAG	C1orf158	-0.421856	0.0258327	0.292148	1468.42	995.692	1160.03	961.89
AGATGGCAGTGTCTCTAGGG	AKAP11	-0.421852	0.0949845	0.578092	732.485	434.065	554.979	523.64
CTCGGCCTTAAAGGAAATGG	GTDC1	-0.421722	0.0906403	0.566223	715.25	433.179	606.095	550.01
AAGGTTATGCAAGGTCCCAG	CTNNB1	-0.42163	0.000205605	0.00683321	4764.6	3447.72	4518.07	3478.38
GGTAGCCCAAGAGCTATCAG	TSNAX	-0.421579	0.075436	0.52015	717.835	586.431	738.58	494.758
TGCAGGTGTTCAGTGCTCAG	PRICKLE1	-0.421479	0.0271451	0.30016	1234.88	898.249	1237.23	943.055
CATCGACACGCTCAACATGC	CNOT3	-0.421416	0.129121	0.645594	404.159	285.243	494.473	381.742
CCAGCCGCCTTCATCAACCA	SUV420H2	-0.421402	0.00288231	0.0602783	2667.97	1886.85	2225.13	1761.79
CAGGACGGTACTTACGTCTG	CREBBP	-0.421249	0.00275575	0.0581663	2606.79	1845.22	2239.73	1769.33
AGAACAGTAACCGGCGACGA	REC8	-0.421214	0.0904896	0.565685	593.744	442.923	736.494	546.243
TCTATTACTATGTCTCAAGG	TOX4	-0.4212	0.0203407	0.252462	1315.03	1024.92	1416.66	1009.61
TGCGTGACGTCGGGTCCGAG	CCDC102A	-0.421191	0.0495474	0.420805	878.982	712.221	1083.88	748.416
GATGAGGCCACACGCTACAT	ALDH3A2	-0.420866	0.0547712	0.444241	1271.94	806.121	819.949	752.183
CAATATAGTGCTTACCAGCG	WDR11	-0.420861	0.0642659	0.482069	790.222	684.76	883.584	558.801
TAAGTATCGACCTCGTCGGA	SRY	-0.420817	0.0213377	0.260118	1254.7	1055.04	1520.97	1012.12
TTTCCCACTAAAACATGCGG	PHKB	-0.420585	0.0167981	0.222337	1358.98	1142.74	1701.45	1137.69
AGGTATTCAGCATTGCACTG	2021-03-05	-0.420263	0.00453118	0.0858471	2267.26	1505.05	2327.36	1927.55
TGTGAAGCACTTCTCCCCAG	CRYAB	-0.420257	0.053963	0.440923	936.719	681.216	880.455	671.816
GTTAACTTCATTGAGTGGCG	FBXO25	-0.419968	0.0259201	0.292854	1484.79	1097.56	1204.89	906.638
GGTGATAAAGGCCATGACCA	ACOT13	-0.419861	0.0745802	0.51757	853.13	609.463	683.291	533.686
TGCGGCACATGTCATAAGTG	CD40LG	-0.419858	0.0713305	0.506138	795.393	534.166	754.228	620.331
GCCAATGGTGCGGATTATAG	KREMEN1	-0.419857	0.0926217	0.57142	585.126	434.065	671.816	501.037
CATCCACCCATCCTTCAAGA	SH3BP4	-0.419857	0.000371795	0.0113646	4026.94	3018.08	4491.99	3346.52
TGGAGGACCAGGCTCTAGCG	LRRC24	-0.419703	0.0175605	0.22925	1751.07	1358.89	1457.34	1032.21
AGCCCCAGGCTGAGACAGGT	NACA	-0.419633	0.421832	0.88504	46.5343	11.516	56.3324	61.5309
CATACACGTGTGTACAGCCA	SLC25A41	-0.419629	0.00458315	0.0866196	2118.17	1514.8	2103.08	1637.47
TCTCGGTGTAGATATTCGCA	FBN2	-0.419601	0.360367	0.857545	58.5988	77.0687	86.585	25.1146
TGGAACTTAGAGCGAACACT	ZDHHC15	-0.419533	0.0478817	0.413192	930.687	716.65	1033.8	747.16
TGGGTGCTGATTGACCGGAG	KCTD13	-0.419162	0.10648	0.60271	735.07	557.198	528.899	381.742
TTCTCCCTTCTCGGCCACCT	VCY1B	-0.418979	0.0142946	0.199825	1558.04	1243.73	1571.05	1089.98
CTTCATCTACAACGGGCGCG	IRF9	-0.418828	0.132704	0.651418	802.287	539.481	418.32	367.929
GCCACCTACCCCGTGGCTGG	LIMS2	-0.41877	0.0314092	0.327102	1143.54	982.404	1290.43	831.294
GTGCCCGATTCATCGTTGTG	SLC9A4	-0.418587	0.0444348	0.397094	942.751	780.431	1310.25	900.36
AAGACTCAGGAACTTTCAAG	CDH12	-0.418555	0.0204442	0.253275	1321.92	1014.29	1625.29	1186.67
CCAGACCGGGGAAATCGACG	SOGA3	-0.418477	0.0835585	0.546114	845.374	542.138	616.527	547.499
CGAGCGCTACGAGCCACTGG	C1orf115	-0.41846	0.1377	0.659141	392.095	289.672	584.188	436.995
CTACGTAACTGATTTAATTG	XKR9	-0.418378	0.00055796	0.0158672	3378.05	2514.92	3567.72	2678.48
CTGCCTGCTACCCTCCAGTG	SPACA3	-0.418331	0.0484258	0.415707	989.286	774.23	971.212	686.885
TGGTTCGAGTGAGAATTGAA	FXR1	-0.418262	0.0716182	0.507109	782.466	534.166	785.524	635.4
CAGCACTGTTTGGTCAACGC	STC2	-0.418155	0.0429766	0.389692	1038.41	740.568	1047.37	816.226
AGAGGGGCAGACACAAACTT	ASB7	-0.41811	0.0513909	0.429486	973.774	700.705	920.096	712
CAGCCAAGCAGAGAAACTGA	TRAF3	-0.41809	0.00856905	0.139048	2212.97	1550.23	1724.4	1391.35
GCCAGCAAATGGCCTCACTG	RPA2	-0.418052	0.0986828	0.585173	895.355	504.047	542.46	568.846
TGGGAGTAGTGAAGAATTCG	ZNF600	-0.417949	0.0649078	0.484431	786.775	592.632	986.86	730.836
GCCAATTATCCCGACTAATC	HIGD1C	-0.41783	0.0260236	0.293423	1503.75	1187.03	1277.91	887.802
GGGGTCCCACATAATCACAT	WSB2	-0.417773	0.0405819	0.378039	993.595	805.235	1336.33	934.264
TTGTACTTGGTATCACTAGG	CFAP52	-0.417532	0.00875297	0.140911	1716.6	1397.87	1935.12	1329.82
GCGGAACCGAACCCTATCCG	ARHGEF2	-0.417531	0.11723	0.625458	610.979	335.736	485.085	482.201
TGAGTTGCATTGTGAACGAG	IL6ST	-0.417464	0.00307035	0.0632615	2680.9	1904.57	2237.65	1773.09
CTCTAATTCTAGGTGCCAAT	IMMP1L	-0.417449	0.0158894	0.214213	1820.87	1198.55	1411.44	1218.06
CAGAGGGCGGAATGCAGATG	LRRC24	-0.417421	0.00562685	0.101721	2357.74	1500.62	1989.37	1753
TAAGAGTGCCAGCTACAAGG	TANC1	-0.417223	0.0463943	0.406388	949.645	732.595	1096.4	794.878
AGCCCCAAACCTATAACAGG	YEATS2	-0.416945	0.0658	0.486964	1034.1	690.961	747.969	639.167
CGCAGTCCGGGAAGGGACAG	KLF16	-0.416931	0.0849774	0.549995	666.992	551.883	699.982	465.876
TTTATCCACAAGTCCTAGTG	PRMT9	-0.416706	0.000477694	0.013999	3687.42	2821.42	4159.21	3052.68
AGTTCGATATTCAGATTCAG	C1orf146	-0.416664	0.0408597	0.379347	1286.59	840.669	980.601	853.898
AATAAGAGCTCGAGATCAGG	FAM81B	-0.416485	0.0475356	0.411656	1020.31	708.678	989.99	793.622
GGAGCCAGCGCAACACTACG	EPOR	-0.416288	0.0795888	0.534209	668.716	600.604	825.165	512.339
TCTCCAATAAGAACTCGTCC	PLEKHF2	-0.416133	0.43542	0.890259	63.7693	12.4019	94.9305	102.97
CCAGCGCTGGGATATGCAGG	CYP2D6	-0.415882	0.028641	0.310138	1269.35	863.701	1362.41	1106.3
CACACAAGTGTTCATCCTCA	DDIT4	-0.415873	0.000566389	0.0160509	3513.34	2852.43	3682.47	2532.81
GTCCTCATAGGCTTCATACG	PTPN23	-0.415754	0.0414869	0.382756	1512.37	980.633	982.688	885.291
TCAGGTCCAAGGAGGACTGG	RNF14	-0.41561	0.0256865	0.291379	1502.89	1007.21	1197.59	1013.38
GCAACCCACACACTTCGGAG	SRSF3	-0.415604	0.392963	0.872511	64.631	22.1462	23.9934	40.1834
CTGAGCGAGACCCGCCAATG	IGFL2	-0.415485	0.0232689	0.274866	1788.13	1208.3	1260.18	1072.39
GCAGCAATTTGCAAACTAGG	PTPDC1	-0.415304	0.0780171	0.528995	726.453	530.622	737.537	562.568
GTAGGGGATGTGATCAACCT	MBLAC2	-0.415303	0.127886	0.643401	773.849	694.504	596.706	325.235
GGAAGTAAACAAGTCAGTGA	RINT1	-0.415159	0.107343	0.605115	662.684	403.06	509.078	472.155
CATGACTGTCTCATAATCGG	PTPN14	-0.415032	0.0316842	0.328643	1211.62	875.217	1193.41	924.219
AAACCAAATGCATACAACAG	ZNF518A	-0.414966	0.000794497	0.0212535	3457.33	2724.87	3334.04	2360.78
CAGCGCAAGAAGACAAGGCT	VPS4B	-0.414906	0.0229859	0.272801	1477.03	951.4	1353.02	1169.09
GTTCTCCATAAACACCCCAG	CNTNAP3B	-0.414891	0.123104	0.635419	723.868	489.873	440.227	377.975
GGTGACTTCCACTAGAGTAG	MAGEA12	-0.414797	0.0876858	0.55784	758.338	467.727	664.514	596.473
AGCGTCCGACTCGACTCGGA	UBE2F	-0.414666	0.0145587	0.202005	1529.6	1140.97	1644.07	1235.64
GATCACAAGCAACTCTGGAT	ATG5	-0.414251	0.0970277	0.581941	593.744	457.983	833.511	609.03
TCATGATAATGACAGACGAC	LUC7L2	-0.414237	0.0829778	0.544631	646.31	605.919	862.72	519.873
AAATAAACACATCACCCACG	PHLPP2	-0.414227	0.0439693	0.394275	959.986	825.609	1225.75	808.691
AGTCACGCTGTTGCGACGAG	DLAT	-0.414186	0.000370304	0.0113329	4539.68	3338.76	4987.5	3808.63
AACTCCTTGACCATACCGGA	ORC1	-0.414141	0.166549	0.704731	423.98	422.549	412.061	197.15
GAAAACAGACTATATCGAGA	PURG	-0.413976	0.124812	0.638725	543.762	398.631	920.096	696.931
CCAGGGAAGATATGAATGTG	PXDNL	-0.413908	0.0225695	0.269658	1433.09	1001.89	1312.34	1054.81
GTGTGGCACAAAATGCAACA	DCAF12	-0.413855	0.00131979	0.0321577	2948.9	2173.87	2772.81	2115.91
TCGGCACTAATGATCTGGAA	SEC11A	-0.413813	0.00749538	0.126235	1828.63	1410.27	2085.34	1523.2
TTTGTGGAAAGACACCGTCA	BRINP1	-0.413741	0.065019	0.484756	1010.83	788.404	829.338	586.427
AACCTACCTGCAAAAACCTT	HACD4	-0.413623	0.00541794	0.0987526	2331.03	1767.26	2042.57	1509.39
TCCTCATACAGCAAAAAACC	CYP4A22	-0.413568	0.0723053	0.509944	1053.92	749.427	739.624	591.45
CAAGCGAAGATCCTCTAACC	MAGEB2	-0.413497	0.05108	0.427947	932.41	741.454	1324.85	949.333
AAGTGAGGACTACCTACACA	NIPBL	-0.413419	0.0728908	0.511818	824.692	556.312	762.574	631.633
AATGAAGAGAGAGTTCCCTA	C14orf28	-0.413177	0.057342	0.454185	948.784	639.582	1120.39	911.661
TACCCGGATTATACTTACAA	ZNF354A	-0.412798	0.0519905	0.431925	880.706	791.947	1196.54	762.229
TTCGTGTGCAGTGGCGCTCG	TRIM3	-0.412643	0.0386266	0.367302	1444.29	1097.56	1100.57	807.435
CCCTGGTGAAGACCACAGAG	UGT1A10	-0.412617	0.0897973	0.563369	835.033	559.855	605.052	517.361
TGGAGAAAAGGATGTCTGCT	BANF2	-0.412564	0.111723	0.61426	547.209	423.435	847.072	620.331
CAACGCTGTGTGAATGATGT	OR1D5	-0.412474	0.0103659	0.158557	1762.27	1290.68	1746.3	1341.12
ACAATAACTTGCCAATCCAC	SAT1	-0.412432	0.0313848	0.327089	1380.52	962.03	1136.04	924.219
GCAGCTCCACGATTCGTCGG	EDC4	-0.412338	0.00292653	0.061071	2454.26	1952.41	2448.37	1724.12
CATACTCCCCCAACAATAGG	ABI2	-0.412308	0.0486255	0.416337	1261.6	935.454	960.78	728.324
GTGACACATACTGATACCCA	MYBL1	-0.412286	0.0167161	0.221745	1515.81	1099.34	1760.91	1359.96
GCAGGCGGATCAAGCCCCTG	ZAR1L	-0.412279	0.0223417	0.267965	1335.71	1119.71	1471.94	983.238
CCTGCTCCACGTAGTCATTG	POLR2C	-0.412274	0.0796775	0.534408	675.61	563.399	909.664	622.843
GTTCAGCGTGGTGAGCGTCG	RTN1	-0.412183	0.0351089	0.349044	1876.02	1359.78	1209.06	951.845
GCAGGAATCCAGTGGCATCG	PREP	-0.41201	0.0492397	0.419204	985.839	801.692	1029.63	706.977
TCGTCAGCATATCCAAGTCA	LACTB	-0.411998	0.0209914	0.257277	1466.69	1038.21	1800.55	1415.21
AGAGCCATCGGAAATTTCCG	SETD1A	-0.411927	0.113099	0.617013	516.187	362.311	547.676	433.227
CCATGATTAGAGTCCCAGCT	CERS2	-0.411913	0.0408801	0.379446	1133.2	759.171	1181.94	978.215
CGACCACAAGAGGTTTACAC	LAMB4	-0.411722	0.0275498	0.302515	1393.45	891.162	1361.37	1177.88
ATGATGGCAAAGTAGATGTG	TAOK1	-0.411673	0.000313764	0.00980824	6066.7	4479.73	6770.32	5168.59
TTCAAAACAGTGAACTCGTG	WDR47	-0.411665	0.00264302	0.0562165	2468.91	1842.56	2812.45	2124.7
GATGTCGCAATACCACTGGT	ANAPC13	-0.411581	0.0156641	0.212244	1596.82	1219.81	1528.28	1123.88
GGGAACTGTGCTGGTCAACG	SLC22A1	-0.41157	0.0295349	0.315879	1450.32	968.231	1162.12	992.028
GTGCTGGTCCATCTTGACCG	APOBEC3A	-0.411478	0.0146691	0.20309	1667.48	1169.32	1542.88	1240.66
CCAGTACAGAAATTCGCCTG	STAG3	-0.411461	0.116325	0.623609	766.093	544.796	495.517	398.067
TTAATCCTAAGTGGACCAAG	PI4K2A	-0.411324	0.00140591	0.033872	3283.26	2165.9	3049.25	2595.6
AGAATACAATGATTGCTGCG	BRWD1	-0.411196	0.000484489	0.0141497	3835.64	2764.73	3707.51	2904.51
TATGTGTAGTAAGGACAGAG	ZNF737	-0.411149	0.0599296	0.464406	844.512	669.7	1092.22	782.321
TTACATATTATAGCAATCGT	ROCK1	-0.410791	0.0493396	0.419639	1002.21	706.906	1080.75	856.409
GAGGAGGGCGTCCAGCCCTG	OR10G4	-0.41057	0.0682067	0.495435	794.531	636.924	1130.82	807.435
GAACATTCGAAAGGACCTGG	CDC26	-0.410363	0.0434667	0.391838	1068.57	769.801	1096.4	855.153
GGATGGGAAGGAGTATCACC	GALM	-0.410233	0.0388893	0.3689	1122.86	795.491	1223.67	966.913
AGTTCCCCTCTACTGAACAA	TMPRSS11A	-0.410098	0.0120674	0.17672	1616.64	1333.2	1848.54	1268.29
CTACGACCGGCACCTTTGGG	ASL	-0.41009	0.0990296	0.586513	630.799	492.531	605.052	431.972
GAATGACAGCGAAACCAGTT	CDKN2C	-0.410054	0.0670743	0.491453	927.24	589.974	853.332	747.16
CCACGTCACGCCAACAACAG	CNOT2	-0.409756	0.00954462	0.149696	1956.17	1628.19	1919.47	1280.85
TATGTACAATGAAGGCTGAA	ZNF322	-0.409742	0.0376194	0.362448	1358.11	923.938	1057.8	890.314
GGGGTGGCAACGGTGTCGAG	NYAP1	-0.40968	0.163449	0.700777	319.708	244.494	336.951	244.868
TGATTATGGTCATTCTCGTC	RBMY1B	-0.40964	0.0233461	0.275223	1553.73	973.546	1605.47	1403.91
GATGCCATTACCAGTCTCCG	MMP13	-0.409634	0.0116584	0.172692	1664.03	1293.34	2034.23	1486.79
TTCAAGTCCTGTTAACCCCG	PPIH	-0.40935	0.0355763	0.352107	1219.37	886.733	1140.21	885.291
AAGGGCTACCAGACCTCGAG	P2RX1	-0.409316	0.0690398	0.498869	888.461	631.609	788.654	626.61
GCCAAGCCCTCGGACACCGG	EN1	-0.409277	0.102577	0.594187	590.297	491.645	617.57	411.88
AGAAATACATGGACAGCAGG	HM13	-0.409272	0.0827796	0.544428	784.19	663.499	756.315	489.735
AAATCCTACAAATATGAATG	ZNF493	-0.409228	0.0447297	0.398395	987.562	806.121	1223.67	853.898
CGCCGATGTCTTTGAGAAAA	S100A7	-0.409217	0.0408889	0.379483	1173.7	834.468	1060.93	843.852
ACTGGCAGTTATAACTCGGG	CATSPERD	-0.409188	0.149356	0.677123	408.468	325.106	721.889	522.384
TGCACCGGGTGATCGGACTG	TMEM87B	-0.409067	0.0331988	0.338139	1344.33	963.802	1139.17	901.615
CATCATGTCCACAACAACAG	PGLYRP4	-0.409051	0.06906	0.498869	842.789	631.609	817.863	614.053
CCAGGCGGGTGCCGAAATGG	WIF1	-0.409047	0.059031	0.461093	907.42	660.842	957.651	739.626
AGACGTACAGAAACAGCCCG	MDM1	-0.40898	0.34786	0.851932	55.1518	62.8951	87.6282	38.9277
GCTGGGAATTCACCAGCTCG	TMEM218	-0.408872	0.0991332	0.58672	591.159	458.869	661.384	479.69
GGTGACATGCTTCTACGGCG	SUV420H2	-0.408856	0.0581527	0.45778	1088.39	680.33	1368.67	1169.09
CAATTGGATAGAGGGTACCC	PVRL1	-0.408706	0.0548028	0.444358	1117.69	925.71	991.033	655.492
GAAGCCCACGGCATGGAGCG	GPR78	-0.408706	0.0835157	0.545972	713.527	520.878	752.142	578.892
ACACTGTGTGCAGGAATGTG	HLA-DMA	-0.408694	0.0268921	0.298344	1819.15	1259.67	1257.05	1052.3
AGTGGCTAATAAGAACAACC	SFMBT2	-0.408663	0.0346334	0.346545	1208.17	985.948	1219.49	836.317
AGTGTAGAGTCCAAACACCG	SLC26A10	-0.408559	0.145142	0.672122	405.883	289.672	388.068	303.887
CCAGTACACCAAAAACGCAA	CCDC168	-0.408554	0.0753562	0.51997	904.835	721.079	779.265	541.22
AGATATGGGTAGCTCAGATG	KIAA0319	-0.408533	0.0532553	0.437683	937.581	709.563	1169.42	873.989
TAATGATCACTGTTCCTATT	VMA21	-0.40844	0.0174035	0.227777	1469.28	1203.87	1969.55	1382.56
CCTGCTCACAGCCCGACGAA	RPL38	-0.40837	0.173856	0.714171	278.344	294.101	559.151	331.513
ACTAGCAGTTGTAACGTGAC	ATP11B	-0.408214	0.0849485	0.549941	732.485	574.915	1134.99	828.783
ACAGCCGAGGCAGTCGTACT	KNG1	-0.4082	0.0976512	0.583035	716.112	460.64	608.181	533.686
CAGTGATCCCCTGGACATCG	KIR3DL1	-0.40803	0.00869061	0.140461	1849.31	1498.85	1952.86	1359.96
TCAGAATGGGACCACAAACG	PDE3A	-0.407919	0.101541	0.591887	563.583	468.613	731.278	502.293
TCCTGTCTCCCAGCGTTATG	ALKBH7	-0.407845	0.0571339	0.453512	1202.14	915.08	920.096	678.095
GCTCTCTCGGAATAAGACAG	MGLL	-0.407809	0.0435602	0.392186	1113.38	892.934	1089.09	760.973
AAAAAGTAGACTGACCTGGT	EWSR1	-0.407764	0.0248693	0.285996	1349.5	1035.56	1354.06	997.051
ACAGATCCGCATCTCCCTTG	C6orf120	-0.407758	0.00611341	0.108464	2481.83	1566.18	2062.39	1858.48
GGGGCACTGTTATCTGCACG	PDE5A	-0.407744	0.0397145	0.373331	1340.88	864.587	1746.3	1461.67
CAATATCATACTTTCTTAAG	NUDT7	-0.407669	0.048593	0.41633	1278.83	875.217	946.176	797.39
GTGTGAAAGAATTTCTTATG	DCAF10	-0.40765	0.0204225	0.253171	1459.8	1169.32	1474.03	1035.98
GACCCCTGGATGCAGGATTG	OR52L1	-0.407529	0.00827432	0.13592	2412.03	1799.16	1920.52	1460.42
CGTGGTAAAAGTACTCAGCA	SH3D21	-0.4075	0.125557	0.639786	461.897	492.531	662.427	347.838
CTTCCATTAAGTCAAGTGAG	CFAP53	-0.407469	0.0248644	0.285982	1260.74	1120.6	1636.77	1057.33
TACAGGACTTGATCGATATG	UBN1	-0.407395	0.0696911	0.500386	891.047	721.965	837.684	575.125
GAGGTGGGCCCCACTATGGT	GCHFR	-0.407363	0.0694122	0.499798	841.065	611.234	839.77	651.725
AGACCATATCAAAGTGACCC	CBL	-0.407346	0.0682811	0.495743	1115.1	802.577	801.172	636.656
TTTCCTAGATACACCCTCCG	PIK3R1	-0.407261	0.00677262	0.117337	1960.47	1660.08	2209.48	1476.74
GGCTTAAGGAGCAAAAGTAG	OR51F1	-0.407193	0.0512895	0.429098	1153.02	808.778	931.571	758.462
CCAGAAAATATTCCCCGGTG	ATG7	-0.407036	0.0194397	0.245334	1614.05	1188.81	1414.57	1089.98
GCTGAGGGTGATCACGCAAG	PEX5	-0.407015	0.00964559	0.150608	1815.7	1356.23	2131.24	1617.38
TATGTCCATTTAAGGCTGCG	ANKS1B	-0.407012	0.0378597	0.363676	1371.9	1025.81	1106.83	837.573
GGCCCTAAGTGGCCCCAGTG	CRX	-0.407005	0.120455	0.630167	475.684	508.476	862.72	494.758
TTCGGTTACTGATGCAAGGT	N4BP1	-0.406907	0.0489803	0.418054	958.263	809.664	1371.8	943.055
AGCTGGCCACGAAATACGAG	FAM49B	-0.406905	0.00920139	0.145941	1926.01	1414.7	1808.9	1397.63
CTCCACTACTTCAATGCACG	GSTA1	-0.406821	0.033323	0.338825	1154.74	984.176	1348.85	897.848
ACATAGTGTGATGGACACCT	MYRIP	-0.406771	0.0105744	0.160793	1750.21	1311.05	1945.55	1472.97
TCAGAGTTGATATTAATACT	SLK	-0.406764	0.0320302	0.330723	1637.32	1090.48	1147.51	1005.84
AATAAAATGTCTTCCTGATC	DEFB105B	-0.406642	0.0043878	0.0838704	2164.71	1846.11	2724.82	1835.88
CTCCGAGCGGCAGTACACAA	SERINC3	-0.406546	0.0316056	0.328199	1386.55	1012.52	1180.89	919.196
GGTTCCCAATCCCGACTGTG	C17orf74	-0.406472	0.0454724	0.402322	1004.8	811.436	1177.76	830.039
CAGAGAAACCCTTTGTCGGG	CASP10	-0.406447	0.092634	0.57142	656.651	485.444	719.803	548.755
GCAATTGCCAGGTGTCACGT	SUN5	-0.406436	0.060093	0.464974	1047.88	913.308	998.335	622.843
GACACACGTTTATGTCGCTG	SEMA6B	-0.406432	0.111682	0.61426	549.795	421.663	543.503	398.067
TCCGGACTCAAAGAAAGCAA	KIAA1715	-0.406358	0.00383214	0.0752389	2296.56	1801.81	2371.18	1714.07
TGAGGCGCGTCACCTCGATG	LRP5	-0.406354	0.212949	0.758455	264.556	150.594	244.107	229.799
GCAGGTAAAATAAATAACTG	SLC25A40	-0.406346	0.0816489	0.540557	790.222	552.769	721.889	583.915
GGAGCCCAGCTCTAGAGGAG	HIST1H2AM	-0.406341	0.12304	0.635216	515.325	358.768	651.995	518.617
CGCAAGTTCTACTCCATCCG	RASD1	-0.406246	0.0936232	0.573872	636.831	504.047	872.109	630.377
GAGACAGAGTTGCGACCGCG	EIF2AK3	-0.406228	0.00120291	0.0298842	3544.37	2520.23	3037.78	2442.4
TGCAGTCGGTCCACTCTGAG	HDAC7	-0.406196	0.116817	0.624739	547.209	447.353	904.448	644.19
GGCAAGGCAACTACACATTG	IFT172	-0.406114	0.0735206	0.514172	764.37	617.435	879.411	617.82
CACCGACACCCCGTGCAGAG	TMEM108	-0.406053	0.0431403	0.39046	1163.36	948.742	1111	760.973
AGTCAAATGACGTTTCACGA	RAN	-0.406046	0.355209	0.855004	66.3545	45.1782	64.6779	48.9735
CGGTCCAGGGACAACAGCCT	EIF4E2	-0.405952	0.0310168	0.32521	1324.51	879.646	1372.84	1154.02
ACTAGAAGACCTTATCATTG	COPS7B	-0.405939	0.0892071	0.561928	770.402	483.672	754.228	664.282
GATTGCAGCATTAACTAGTG	CROT	-0.405932	0.0498696	0.422567	1037.54	723.737	1075.53	867.711
ATCCACACAGCAAGAATGAG	NSF	-0.405802	0.15073	0.678904	339.528	315.362	465.264	286.307
TGTATTTGGAGTAATAATGG	ANLN	-0.405393	0.191252	0.736395	244.736	196.658	372.42	264.959
TCACGAAGACCTTTCTGAGT	SPAG16	-0.405384	0.0428645	0.388966	1228.85	1021.38	1138.12	758.462
GCAGCAGTCTGATTCCCCAA	ALG11	-0.405276	0.20272	0.747528	239.566	173.626	354.686	271.238
ATGCTATGTCAGAACACCGG	BIRC2	-0.405168	0.016836	0.222686	2217.28	1746.89	1715.01	1214.29
GAGACCGAGGTGTATCACCA	STAT3	-0.404962	0.0246925	0.284766	1312.44	1078.08	1472.99	1019.65
CCGAGTCCGAGCTCACCGAC	EN2	-0.40488	0.0400724	0.375098	1384.83	985.062	1065.1	860.176
TCAGACCAGTCTGTTTACCC	ENTPD4	-0.404856	0.0275368	0.302416	1293.48	1146.29	1476.12	938.032
ATGGCGTCACGTTCACGCAG	NEURL1B	-0.404812	0.0557949	0.448266	955.678	693.618	1051.54	818.737
CTTGGTTCTAATCACAAACG	GUCY1A2	-0.404704	0.0615658	0.471369	844.512	737.911	1085.96	714.511
CCAGCCTCAGTTTCTCGGTG	FAM167A	-0.404682	0.0021589	0.0477993	2745.53	1978.1	2926.16	2304.27
TCGTAGGGGTCGACGACCGG	FOSB	-0.404607	0.0147053	0.203425	1752.79	1351.8	1610.69	1182.9
GGTAAAACCCCCCGCCAGCG	PPP1R3F	-0.404429	0.0409296	0.379723	1078.91	999.235	1340.5	821.249
AAGTTTCGAAGAGTGAGGGA	FAM57A	-0.404285	0.0151169	0.207433	1550.28	1241.96	1775.51	1265.78
GGGGCATTGACGTCAAAGCG	YIF1B	-0.40421	0.0730108	0.512195	758.338	725.509	1224.71	767.252
CGACCATCTTCGCCAACGCG	LPPR2	-0.404159	0.0752241	0.519485	853.13	561.627	890.887	753.439
ATCACACATAGCGACGAAGT	MED14	-0.404103	0.296526	0.823933	117.198	87.6989	154.393	113.016
GCGGGCACAAGGGTACCTAC	DNMT3A	-0.404052	0.113282	0.617614	661.822	419.891	518.467	468.388
ATGTGTCTAATGAACTGCCA	NSUN2	-0.404038	0.00424329	0.0815312	2217.28	1738.03	2473.41	1801.97
CTCGGCAGTCACGTTCCGGT	F12	-0.403943	0.00939005	0.147772	1781.23	1488.22	2093.69	1434.05
CAGCGCTGAGGTCTACACGG	PRKAR1A	-0.403899	0.168658	0.707056	610.117	309.161	316.087	388.021
GTAACCGGAAGACTCCTGGT	TVP23A	-0.403724	0.0680043	0.494835	1003.94	645.782	819.949	729.58
CATCATGAAGATCGGCATCG	MCOLN1	-0.403718	0.00208228	0.046395	2668.83	2021.5	2872.95	2163.63
AAGTATTCATCCGGGCCACA	TNFRSF11A	-0.403686	0.00285561	0.059817	2817.05	2126.92	3509.3	2653.36
CTCACGCATTAACGTGCTGA	TMEM110	-0.403661	0.0690838	0.498975	989.286	637.81	1285.21	1079.93
GGGTACCGTTGACCCCCTTG	C1QTNF2	-0.403418	0.00799797	0.132591	1894.12	1466.96	2128.11	1569.66
CGAGGCGCGGTACAAAGGCA	SLC25A31	-0.403365	0.0539205	0.440768	1137.51	730.824	952.435	846.363
TCAAAGCCCCGCATTACCCA	SORBS2	-0.403251	0.0276414	0.303134	1419.3	963.802	1300.86	1089.98
GTGGCATTCCCTCTAATGTG	ADAMTS20	-0.40317	0.107122	0.604489	683.366	463.298	963.91	779.809
GCTTCAGGGCCAAAACAGGT	ANGPT4	-0.403119	0.0895735	0.562945	1102.17	668.814	657.211	658.003
GAGATCGAAAGACCCATACT	NDRG3	-0.402763	0.0829408	0.544626	909.143	578.458	705.198	639.167
CTCTAAAGGAGATTGTTGAA	THEMIS	-0.402615	0.0309388	0.324852	1262.46	937.226	1557.49	1192.95
GTGTGCACTACTTTGAGTGG	IGF2R	-0.402491	0.0635291	0.478958	862.609	698.047	993.119	700.698
TCTCAGCCTTTCATGCGGGA	OSBPL9	-0.402087	0.478667	0.906521	6.89398	0.885847	36.5117	27.6261
TCCCTGGGGAGTCGGCACCG	ZNF697	-0.402036	0.00918345	0.145788	2278.46	1657.42	1845.41	1457.9
TGTGCGCAAATACATGCAGA	KIAA0895L	-0.401916	0.183172	0.727939	352.455	204.631	411.018	370.441
TTGCAATATGGATGTCAATG	ANGPT1	-0.40187	0.0134588	0.191402	1682.13	1245.5	1832.89	1411.44
ACTACGACCTGAATGCTGTG	RELA	-0.401861	0.039195	0.370384	1121.13	958.486	1697.27	1170.34
CCTGAAGAGGCAGTGAAATG	RGS18	-0.401764	0.0782633	0.529576	757.476	658.184	878.368	573.869
CAGATTGCCATATACTCAAG	PDS5B	-0.401759	0.0621784	0.473576	1008.24	654.641	1163.16	987.005
GAAGAGCGTCAGTGTCATGA	LPCAT1	-0.401685	0.039941	0.374671	1296.93	935.454	1093.27	868.966
CTCTCTCCAGCTCTTCACAG	PRR3	-0.401666	0.0162006	0.21669	1732.11	1291.56	1555.4	1191.69
GCAGGTGAAGTAAAGCCACA	DOCK11	-0.401587	0.0990768	0.58661	706.633	673.244	778.222	443.273
AATCATTTAAGAATAGAGCC	SETD9	-0.401327	0.12556	0.639786	476.546	393.316	690.594	485.968
CAGCCCTAGAGAAACGTGCG	FIGF	-0.401158	0.0943426	0.575953	828.139	569.6	633.218	532.43
TGGCCGTAGATGAGCCCACG	CSPG4	-0.401079	0.0848408	0.549612	753.167	654.641	806.388	519.873
AAGAATTGAGAATACACTAA	ZNF493	-0.401062	0.050203	0.424429	1077.18	819.408	1026.5	768.508
AAAGTTGTACTTATTCCAGT	IQUB	-0.400954	0.0982303	0.584552	621.32	501.389	801.172	571.358
TGGGAAGCACGACTTCCATG	SMIM3	-0.400933	0.0355585	0.351976	1128.89	985.948	1454.21	964.402
TGGCGGAGCTTAATCCACAC	GPC5	-0.400761	0.118048	0.62599	744.55	574.915	549.763	399.323
CTCAACTACGAAATCATAGA	SNRNP48	-0.400757	0.0272591	0.300819	1558.04	1143.63	1285.21	1004.59
CACAGCGCCATCCTCAAGCG	WNT10B	-0.400705	0.0828403	0.544531	842.789	543.024	778.222	681.862
AACCCTACCATAAAGGACAA	MPZL3	-0.400503	0.046599	0.407255	1050.47	803.463	1334.24	999.562
TGAGTTCTATAAGCAGTCCT	GPRASP2	-0.400452	0.111764	0.61426	666.131	467.727	542.46	443.273
ATATATCCGTAATACATCAA	NLRP13	-0.400418	0.0631175	0.477484	955.678	651.098	1009.81	835.062
ATGCTGTAAATATCCTCGTG	CPM	-0.400333	0.0729168	0.51185	993.595	624.522	807.431	737.115
CCACACCTCCTGCATCACAC	IFNA6	-0.400257	0.0278831	0.304883	1265.04	1091.36	1517.85	1010.86
TTCTTGTGTTCGATGCACAC	NPRL2	-0.399965	0.0531445	0.437002	949.645	798.148	1169.42	802.413
GTGGAACAGGAAGGTCTCCG	CXCR5	-0.399918	0.0617827	0.472286	888.461	701.591	1109.96	808.691
AGAGCTAATTACAACTTTCG	STAU2	-0.39982	0.0676674	0.49368	905.696	776.002	942.003	617.82
TGGGTCCAGAACACTGACCG	ACYP1	-0.399791	0.0566626	0.451392	939.304	753.856	1069.27	763.485
CCTGGTGCGAGAAATAGCTC	HIST1H3E	-0.399757	0.101481	0.591736	745.411	461.526	847.072	743.393
TCGGCCATGGTGTCGCGGCG	NPTXR	-0.399701	0.0208938	0.256568	1651.11	1327.88	1511.59	1062.35
CGAGTACATAGATCGGAATG	ZDHHC23	-0.399602	0.0952502	0.578753	1214.2	888.505	728.148	577.637
CCGCAGGTCAGCTCCGCCGA	HMGN1	-0.399514	0.0591308	0.461332	934.996	702.477	1093.27	831.294
GAGAACATCTCTCAACCACG	EGF	-0.399501	0.00777424	0.129829	2001.84	1618.44	2078.04	1467.95
AGCATTCAGCACAAGCATGG	ACOT12	-0.399404	0.0192382	0.24365	1494.27	1151.6	1607.56	1195.46
CAGAGGAACTGCTTAATGCT	MSL3	-0.399404	0.065937	0.487347	1104.76	721.079	836.641	747.16
CAAGGGTCTCGGATTATAGG	TMPRSS12	-0.399331	0.0199091	0.248983	1438.26	1184.38	1696.23	1186.67
GCTCCGCACTCACCCACGCG	RARRES1	-0.399314	0.0379673	0.364167	1223.68	879.646	1198.63	953.1
ACACCAGGATTACCTCAGTG	DCP2	-0.399306	0.00271917	0.0575514	2935.11	2030.36	2540.17	2118.42
ACGTGCCTTAAGGGCTACGC	MFGE8	-0.399156	0.0889944	0.56173	1352.08	906.221	737.537	673.072
CGTATGCTCTATATGCACAG	SETD1A	-0.399155	0.20093	0.746385	292.994	179.827	293.137	261.192
CATCGCTGATAATAACCGAA	PDS5A	-0.39915	0.116508	0.624076	799.701	411.033	697.896	723.301
GCTTGATAGGGGTAATACCA	BCLAF1	-0.399082	0.0486846	0.416697	1072.88	768.029	1143.34	909.15
GAGGTGGCAACAAGTCGAGG	HERC1	-0.399047	0.0237399	0.278051	1414.13	1101.99	1458.38	1071.14
CTGAGTAATACATCCCCGAA	OR4F15	-0.399013	0.101472	0.591732	686.813	457.983	717.717	604.007
TTGGAAGTCTCCTCTCAAGG	CRISP1	-0.39892	0.0126468	0.182817	1717.46	1314.6	1849.58	1386.33
GATTCTATCTGCAGTCGAAG	KATNAL1	-0.398741	0.0618055	0.472286	995.318	717.536	1375.97	1078.67
AGCTATCTAGAACAACTCAA	VPS45	-0.39865	0.0619282	0.472734	1110.79	688.303	922.182	851.386
CAATTTGAGGTGGCTCAATG	C10orf90	-0.398623	0.178332	0.721698	377.445	350.795	358.858	200.917
CAAGCTACTATGTTCCAAGG	BIRC2	-0.398525	0.0208609	0.256367	1694.2	1164.89	1421.87	1195.46
CCTGCGTGCGGATGGACTTG	NEFL	-0.398517	0.0230466	0.273192	1766.58	1064.79	1742.13	1597.29
CAGTGACCGGCATTCGTGTG	SARDH	-0.398252	0.0413405	0.381848	1209.89	818.523	1273.74	1063.6
GAAGCTAGACTAGTGAACAG	PPP2R1B	-0.398236	0.00123778	0.0305933	3337.55	2419.25	3495.74	2763.87
GCTATCCGTCAGGTGTCATG	NEK9	-0.398147	0.00678539	0.117475	2078.53	1827.5	2853.13	1908.71
TCTGATTGAGGAATGTTGTG	LCLAT1	-0.398033	0.0150957	0.207179	1624.39	1399.64	2255.38	1539.53
GAGCAGAAAGCCGAAGGACA	RAET1G	-0.397978	0.0163334	0.217993	1785.54	1276.51	1561.66	1259.5
TTGCGTGTGTCCACAAACCC	FAM193A	-0.39797	0.000782697	0.0209814	3872.69	2966.7	4342.81	3264.9
CCAAAGCCTCCATAGCTCTG	DDX46	-0.39791	0.216688	0.762974	301.612	178.055	215.941	210.963
GAAAGTGGTCTAGCAAAGTG	C12orf79	-0.397683	0.0931545	0.57258	689.398	579.344	1061.97	745.905
GGCGTCACGCGACAGCGACG	CHKB	-0.397669	0.140031	0.662766	451.556	333.964	610.268	468.388
AAGTAATTGTCAAAGAAACA	ZDBF2	-0.397628	0.0101995	0.156788	1838.11	1404.07	2095.77	1578.45
CATGTATAACCAGTGTATGG	TPST1	-0.397584	0.0671735	0.491811	845.374	692.732	1069.27	755.95
ATCAGTGCAATTGGATGTCT	YIPF5	-0.397544	0.013327	0.190195	1809.67	1307.51	1710.84	1361.21
GCTATTGAAGTATCTCACAT	CFTR	-0.397398	0.0628289	0.476233	1286.59	845.984	866.893	784.832
TCGCTGCGAAACCTCAACAT	PTPN21	-0.397368	0.104118	0.597603	699.739	516.449	615.484	477.178
TTTGGCTCCCATTATGGCTG	KRTAP21-1	-0.397364	0.0271436	0.30016	1583.89	1033.78	1317.55	1166.57
GAGTGACACAGATGACCTGT	PACRG	-0.397168	0.0407702	0.378926	1430.5	923.053	1092.22	989.517
TGCAGTCAAGATGCCCACAG	SERPINB13	-0.397131	0.14993	0.677731	436.906	441.152	915.923	581.404
AGCGGCCAGATTTGCCGTCG	KCNC2	-0.397128	0.00155426	0.0367478	3217.76	2346.61	3497.83	2751.31
ACTTTACACTGAAGCACGTG	PPIF	-0.397113	0.0143024	0.199838	1940.65	1249.04	1971.63	1721.61
CCTTCCTCACCAACTAGCAC	SCAF11	-0.397104	0.0531632	0.437066	1319.33	929.254	965.996	801.157
GACCCATTAGGGTACACAGT	FUT6	-0.397079	0.0473784	0.41082	1421.02	990.377	1022.33	860.176
TGGGCAGGTAAAAGGAAGTG	RASSF1	-0.39706	0.0233032	0.275061	1699.37	1289.79	1417.7	1071.14
AGTGGTGCGAGAGAATTGCT	ACMSD	-0.397043	0.0948791	0.577958	693.707	526.193	722.933	544.988
GAAGAATGCGATGTAAAATG	ANO4	-0.396902	0.014735	0.203676	1813.98	1224.24	1840.19	1549.57
AAGGAACTCTCATATCCACA	CPA5	-0.396876	0.0109038	0.164412	1768.31	1486.45	2231.39	1545.81
TATCACGATACCATGAGTCT	NAA60	-0.396856	0.00213761	0.0473958	3659.84	2486.57	2889.64	2485.09
CCGAATGAAGGGCGGCCGCG	ADCK3	-0.396833	0.105768	0.601005	604.947	475.7	725.019	529.919
AACCTGACATCTTGATGCCG	L3MBTL2	-0.39661	0.00284477	0.0596707	2559.39	1990.5	2720.65	2015.45
TGCTGATAATCACAATGTGA	N4BP2L2	-0.396606	0.0822652	0.542581	866.918	558.084	953.478	822.504
GAGGCGTCTTGTTGCCGCTG	TMEM189	-0.3966	0.0074018	0.124931	2139.72	1521.89	2075.95	1677.66
CAGCGAGGTGGCGTAAAGCA	SLC35E4	-0.396356	0.0591419	0.461332	955.678	747.655	1026.5	753.439
AGTGTCATTACGCTCAAACA	RIMS2	-0.396347	0.0482211	0.414871	1058.23	838.897	1460.47	1071.14
TGTGAATGCAGCCGGCATTT	THAP6	-0.396307	0.065304	0.485383	1055.64	716.65	871.066	743.393
GGAGCCCGAAGGCGTCATCG	EIF4A1	-0.396135	0.193815	0.739152	332.634	230.32	260.798	215.986
GGATCCTGGCGATTCAACAT	ATP6V1H	-0.396092	0.0308748	0.32438	1312.44	990.377	1335.29	1017.14
TTCATGTCTTAAGGTCGAAG	HNRNPA1	-0.396061	0.0170774	0.224803	1545.97	1260.56	1815.16	1288.38
CGTGCTGTTGTATTCCGTCT	STOML3	-0.396023	0.00327451	0.0665372	2823.95	1940	2491.14	2097.07
CTCCCAAACTGACCTCTAGG	DGKA	-0.396015	0.0760195	0.522496	841.065	769.801	954.521	587.682
TGAGGATATAGGCACAACTG	ZBTB39	-0.395896	0.0871841	0.556201	733.347	563.399	928.441	695.675
TGAGACCAAAAAGCTATACA	MALT1	-0.395856	0.0948892	0.577967	727.315	503.161	817.863	668.049
CAGCAGTCTAGGCGTTCAAG	TRA2B	-0.395751	0.172342	0.712413	355.04	278.156	331.735	238.589
CAGGGACACCCGTTCCCAGA	CXorf49	-0.395742	0.125539	0.639786	592.02	379.143	514.294	458.342
ATCATCGGACGCCCCAAAGG	ZBTB7A	-0.395648	0.00170118	0.0395801	3015.25	2243.85	3116.02	2413.52
CAGACGCACCGCGGCGCCCA	F8A3	-0.395489	0.155884	0.688325	461.035	401.289	417.277	259.936
TGCCGCCTGGACTACTGCGG	SHB	-0.395461	0.00872712	0.140698	2019.94	1620.21	2022.75	1446.6
CCGGTGCTGCTACCGCAATG	TMEM190	-0.395335	0.0100009	0.154471	2296.56	1595.41	1831.85	1539.53
ACAGACACCACAAGAGCGAG	FAR1	-0.39533	0.013417	0.191091	2100.08	1575.92	1726.48	1327.31
GCAGCCTGCTATGACCTACT	C11orf42	-0.395027	0.0438218	0.39348	1327.95	915.966	1072.4	905.383
CAGCCCACGATGTTCCCCCG	SPIN3	-0.395023	0.0413517	0.381898	1192.66	957.601	1195.5	852.642
AACTTATGAACAGATAAAGG	RPRD1A	-0.394962	0.0780554	0.529013	780.743	631.609	983.731	705.721
CCACATACACATAAACAACG	ZNF563	-0.39491	0.0171319	0.22529	1564.93	1247.27	1875.66	1364.98
AAAATACAGAATGAATACCT	PEX2	-0.394841	0.0406175	0.378178	1372.76	1037.33	1141.25	868.966
GGTTGACCTTAAGCCGAGGG	GPR31	-0.394841	0.108008	0.606962	745.411	733.481	799.086	433.227
GCCGAGAAGACTATTACCCG	PRICKLE2	-0.394723	0.0861169	0.553294	933.272	654.641	717.717	596.473
GCAAGTTTACAAAAACCTGC	CYP2B6	-0.394651	0.0315689	0.327898	1388.27	943.427	1339.46	1128.9
TGTGAATTGGGATGTCTGAG	GUCY1A3	-0.394648	0.0560112	0.449117	1323.64	1008.09	1000.42	753.439
CCACATTAGCAAACGAAGAG	DSPP	-0.394588	0.0726653	0.511208	835.033	651.983	998.335	738.37
TCACCTGGGCCCAAAAAGTG	INSIG2	-0.394571	0.065944	0.487347	880.706	721.965	1219.49	871.478
TACCCAGTGATTATGAACAG	OR10A3	-0.394499	0.020185	0.251336	1604.57	1126.8	1769.25	1437.81
AGATCAGTAGGATGTAAACA	CMAS	-0.394493	0.00195226	0.0441081	3773.59	2498.97	3033.6	2678.48
AGGACGGAGGCGCCTCGGAG	MKX	-0.394393	0.0457807	0.404047	1072.88	884.961	1233.05	863.943
TGAATTCTGCACAATAACGT	ATG10	-0.394374	0.00672915	0.116817	2104.39	1745.12	2281.46	1584.73
TCTAAGCAACCTGCTAACTG	TMCO6	-0.394056	0.0922789	0.570752	746.273	587.317	735.451	534.942
CGTCACTGGCAACCTGACGC	YIPF2	-0.393998	0.0692691	0.499531	933.272	664.385	911.75	735.859
AGTCATCGCTGACCCACAGT	IARS	-0.393993	0.396602	0.873264	28.4377	22.1462	47.9869	31.3933
TGCCCCAGACCGTGCCCATG	YAP1	-0.393982	0.116906	0.624777	631.661	413.691	632.175	544.988
GGCCTTCTTTGAGTTCGGTG	BCL2	-0.393822	0.111743	0.61426	741.964	588.202	611.311	435.739
GTATGTAGAGAGTTCCAGAG	MBNL1	-0.393744	0.0600452	0.464838	1327.95	902.678	914.88	799.901
GTATAATCTCTCCTACCACC	PIAS2	-0.393679	0.00170262	0.0396017	3600.38	2824.08	3238.07	2373.33
GCTGTTTAACTACACTCCTG	RIC1	-0.393673	0.0113777	0.169508	2384.45	1533.4	1806.81	1655.05
AGCTTCGGGATGAATCACCA	SPATA31A7	-0.393618	0.145031	0.672077	407.606	341.937	547.676	380.487
GAAGATCCGAAAGAAATACC	GABARAP	-0.393466	0.151989	0.68102	514.463	312.704	403.716	382.998
CAGGTACGCTCTGAAAAGGC	SND1	-0.393391	0.000950237	0.0245453	3596.07	2850.66	4056.98	2971.06
CGGCTGTGTCCACGCCCCCG	LAGE3	-0.393327	0.052596	0.434528	992.733	821.18	1232.01	867.711
TGTAGCGACATACCAATGAG	CEP78	-0.393243	0.117558	0.625495	625.628	684.76	844.986	426.949
GCTCACCAGACTTGTGTATG	FANCL	-0.393207	0.055999	0.449113	1099.59	742.34	1317.55	1096.25
GAGAGGCAAGAGAAAGCTCT	LENG1	-0.393111	0.160353	0.695097	428.288	356.11	390.154	261.192
GGCATTCAGAATAGTCCACT	TSPAN19	-0.393099	0.0263851	0.295516	1345.19	1250.82	1946.6	1249.45
GCCACAGTCCAGGATTCTAA	KRTAP20-3	-0.392933	0.0164572	0.219063	1635.6	1290.68	1726.48	1264.52
CTTCGAATGACAGTAAGACA	AURKA	-0.392925	0.411537	0.8802	141.327	77.0687	30.2526	48.9735
TAAGGTTGGACAGATGACCC	GOLGA3	-0.392869	0.0466564	0.407517	1282.28	950.514	1072.4	837.573
AGAGAGATATTCGAATCTCC	OR6M1	-0.392563	0.0833614	0.545538	796.254	625.408	820.993	601.495
TCTTCATAAATAATCAGACG	PAXIP1	-0.392532	0.0993591	0.587158	804.872	582.887	654.082	523.64
TCCTGAAGGGACCAGGACTG	CDIP1	-0.392523	0.123472	0.636173	600.638	401.289	553.935	474.667
TACGTCCAGTCGGCATACAG	TECR	-0.392503	0.0833198	0.545538	744.55	646.668	1042.15	709.488
CTCACCTTTCTCGGCCGCGG	MARCKS	-0.392427	0.0826235	0.54391	774.711	682.102	903.405	590.194
CAAGATGGGAAGTAAGCCTC	FRMD6	-0.392405	0.0791302	0.532428	780.743	716.65	997.292	631.633
TGGTCAAGTTCAAGTCACAC	ERMARD	-0.392402	0.0553582	0.44653	1098.73	915.966	1068.23	728.324
CCAGAGCATCCAAAAGAGTG	IFNG	-0.392367	0.00450227	0.0854249	2367.22	1785.87	2544.35	1952.66
CTTAGGTGAATGTAAATGCG	ADAM22	-0.392337	0.0903391	0.565438	740.241	630.723	807.431	542.476
CCCAGCAAACCCCATCCCAT	OR8B12	-0.392104	0.00583511	0.104654	2364.63	2151.72	3397.68	2232.69
GGAGCTCATTGTAGAATGTG	ACTBL2	-0.392088	0.0501417	0.424105	1146.12	808.778	1081.79	885.291
AGGCCTTCATGATCACAGAC	CLEC19A	-0.391978	0.00207028	0.046221	3437.51	2727.52	3126.45	2266.6
CCTTACCCTATACGACCTGG	SMCR8	-0.391948	0.00225104	0.0495341	3004.05	2190.7	2785.32	2217.62
TCTCAGCTATAGCTTTGGAT	HTR1F	-0.3919	0.512079	0.916636	0	0	35.4686	22.6032
GTGCGGATACAGTTCAAGCA	KHSRP	-0.391882	0.0755861	0.520766	1065.12	802.577	832.468	637.912
GCCTATGGTTTAGATAAAGG	HSPA1L	-0.39188	0.0695306	0.500085	870.365	690.075	1113.09	817.481
TAGACGTAATATTAATAAGT	SERPINB7	-0.39183	0.0959517	0.580482	672.163	566.056	833.511	576.381
CAAGATAATTGCGAAAGGTA	MRRF	-0.391722	0.0874614	0.557258	889.323	570.485	762.574	685.63
ACTCGACTACGGCGTCACCG	NFKB2	-0.391664	0.0141908	0.198853	1739.01	1423.56	2311.72	1660.08
GCACTTCAGTGCCATACAGC	CLIC1	-0.39163	0.0239073	0.27904	1524.43	1109.97	1842.28	1454.14
AGGGGCAGCACCTTCCACCA	C16orf91	-0.391457	0.0680644	0.49494	910.005	744.111	974.342	686.885
GGCAAACTCAAAGAGCGCGT	ZNF251	-0.391431	0.144506	0.671213	734.209	544.796	467.35	365.418
TCTCCCTCAATGGTACACGA	ERN1	-0.39138	0.0625526	NA	6.03223	0	0	0
GGACACAAGGCTCACTATGT	PSAP	-0.391369	0.0351741	0.349513	1187.49	1040.87	1549.14	1039.75
CGGGTCCAGGATGAACCGAG	NCR1	-0.391291	0.060157	0.465376	1152.16	704.248	1151.68	1051.05
CCCAAAATAGCCTGCAAGAA	RNASE7	-0.39125	0.0382789	0.365704	1221.1	928.368	1558.53	1187.92
TATGACTTACGTGCAACTTT	OCIAD2	-0.391187	0.0230494	0.273192	1781.23	1268.53	1425	1171.6
CACAAAAACTGGTAGTGTGG	ZNF177	-0.39114	0.0580366	0.457344	1001.35	755.627	1078.66	826.271
GGCAACAGAACAAGGATCAG	IL7	-0.391034	0.034163	0.343895	1525.29	1178.18	1269.57	946.822
ACAGCTCGGCCATCGACAAG	MAPK13	-0.390984	0.0542285	0.442238	1175.42	779.545	1029.63	899.104
TTCGAACTGCAATATATCAG	EGFL6	-0.390942	0.0928745	0.571863	695.43	718.422	1052.58	607.774
TCAACCTTGTGCTCATCGGG	KIAA0195	-0.390908	0.0237905	0.278392	1399.48	1218.04	1756.74	1182.9
CCAATTGAAACAGCTACAAA	IMPA1	-0.390873	0.00872047	0.140679	2427.54	1665.39	1951.81	1671.38
CCTAACCATATGCCTATGCA	SS18	-0.39083	0.0378711	0.363696	1271.08	910.651	1523.06	1218.06
TGATGTTAATAAAAAACACA	MFGE8	-0.390817	0.0827443	0.544334	922.07	576.686	943.046	843.852
ACCGAGACTTAAGGACCGTG	SPCS1	-0.390785	0.130268	0.647552	662.684	408.375	494.473	470.899
GCAATGAAGTATAGATGGTG	C12orf66	-0.390581	0.0503412	0.424655	1015.14	917.737	1459.43	964.402
CGTGTAATGGCAGACTCCGG	TJP1	-0.39046	0.139086	0.661335	467.929	364.083	592.533	440.762
CTGGGAGTCGAATTGGTGCG	PARVA	-0.390278	0.08446	0.54881	927.24	777.774	836.641	561.312
CATCAAAGGAGCGGATCGAG	PDGFB	-0.390268	0.121239	0.63124	617.873	450.896	877.325	686.885
AGGAGGACTTCATCGAAAAG	SNX33	-0.390214	0.0500193	0.423339	1308.99	878.76	1030.67	902.871
CTGCTGAATATACCGGTCTG	MTA2	-0.389999	0.00494547	0.0919172	2783.44	1964.81	2290.85	1903.69
GCTGGCGCCCAAAATAAAGA	HTATIP2	-0.389994	0.0974034	0.58277	722.144	563.399	730.235	539.965
GGGACTGTATTGTACAGACG	PSME4	-0.389978	0.013466	0.191402	1771.75	1483.79	2378.48	1678.91
CAGCCGGGGGACATATGTCT	USB1	-0.389946	0.0444987	0.397436	1128.03	867.244	1324.85	1000.82
GATTATGAGGAGTATCATGG	AQP9	-0.38979	0.0263035	0.294859	1520.98	1068.33	1422.91	1175.36
CCTGGGTCCTTCAAACACTT	GMNC	-0.389781	0.0628486	0.476261	1185.76	737.025	946.176	887.802
GGAGTCCTACCGGCCAGACA	CCNY	-0.389754	0.073915	0.515545	884.153	724.623	923.226	649.213
TTCTTATAGAAAGAACATAC	C11orf58	-0.389734	0.127673	0.643289	560.136	441.152	544.547	396.811
AGGTTGCAAGAGCACGCGGT	SLITRK5	-0.389448	0.0229492	0.272546	1583.89	1124.14	1828.72	1479.25
GAGCGAACACGAACCATCCA	ATG12	-0.389416	0.100414	0.589339	683.366	694.504	920.096	522.384
CTGCTGAGTTATCTCGTGGG	TTLL2	-0.38939	0.0382621	0.365621	1274.52	916.852	1274.78	1025.93
ACCACCGAGGAGAAGCCACG	PRAP1	-0.389357	0.0540004	0.441126	1079.77	793.719	1381.19	1082.44
CCACATAAAAGACCCGCCCG	HECW1	-0.389351	0.0867261	0.555089	976.36	679.445	738.58	625.354
GCAGAGCTGGACGGGCGTTG	AARD	-0.389322	0.0347358	0.34703	1223.68	1063.9	1474.03	989.517
AATACTGCATAGCTTCAATG	UBAC2	-0.389296	0.00307462	0.0633071	2861	2166.78	2628.85	2019.22
ATGAATCGATACCTTACCAC	WDR49	-0.389271	0.0580953	0.457688	1277.97	1076.3	1092.22	725.813
GACTCCCAGTGTACGCAAGT	ZNF821	-0.389217	0.0894408	0.562476	976.36	646.668	1447.95	1202.99
GCAGCACCAGCACCGCGACG	PMP22	-0.38918	0.0992229	0.586909	697.153	534.166	900.275	681.862
GCGAATCCACAACAACAGGG	WNT10B	-0.389167	0.0665031	0.489731	903.111	809.664	1096.4	710.744
TACAGGCATCTCAGGCAGCG	PSORS1C2	-0.389136	0.0437961	0.393387	1172.84	861.929	1379.1	1083.7
TGGAAGGGTCAGGCATTAAG	PRKRA	-0.389112	0.0400877	0.375108	1332.26	1064.79	1221.58	879.012
TGATGCCAAAGGCTTACAGG	MYOF	-0.38888	0.00352157	0.0704994	3147.96	2220.82	2556.87	2132.23
TCGGGTAGGTCGTCTTGTCA	TSTA3	-0.388859	0.0882667	0.559522	834.171	588.202	1087.01	876.501
CCACACCGCAGGCACCGGTA	ZNF517	-0.388747	0.0909358	0.56689	897.079	564.285	1070.32	936.776
CAAGACGCAATATCACCTGG	TG	-0.388567	0.071336	0.506138	1132.34	771.573	848.116	737.115
AGAGCTTCTTGGAAGCTAGA	OTOR	-0.388536	0.00102674	0.026215	3595.21	2919.75	3855.64	2765.12
CTACTGGATAGGCGACGGCG	LHFPL3	-0.388505	0.123604	0.63643	619.596	470.385	950.349	725.813
GTTCTACTACCAGTACCTGC	SPTSSA	-0.388446	0.0666252	0.490256	913.452	822.066	1093.27	704.465
CTTAAGAATGAGGTGCGGAG	TIAF1	-0.388386	0.0289541	0.312046	1376.21	1159.57	1489.68	1023.42
AGTATGATTACACCATCGAT	SLC26A4	-0.388331	0.00295456	0.0615716	2912.71	2657.54	3483.22	2218.88
ACTCCATCCACCCACTTAGG	STX16	-0.388224	0.0203469	0.252498	1989.77	1306.62	1516.8	1370
CCTGACAGTGCACCAGACCG	IGDCC3	-0.388202	0.0047708	0.0894446	2419.79	2188.93	3184.87	2085.77
AATATTCTAATAACTAAGCA	CDKL4	-0.387995	0.0468181	0.408179	1202.14	1120.6	1333.2	808.691
CCTGGCAAAACATTAGTGGT	TXNRD3	-0.387987	0.0642891	0.482181	975.498	740.568	1006.68	769.764
TGGCCTTGGAAGAATAGGTG	PEX13	-0.387844	0.0884008	0.559642	737.656	621.865	959.737	670.561
ATCAGCATCTGCATCCGGGA	RLN3	-0.387837	0.0175293	0.228997	2167.29	1638.82	1691.02	1303.45
CAAACTCCATGTATTTCTCT	AIF1	-0.387798	0.0148841	0.20493	2117.31	1746.89	1882.96	1302.19
GGAGCATCCATTCGACATCA	GPR108	-0.387742	0.00552376	0.100284	2639.53	1858.51	2245.99	1872.3
TTACATTATACAGTTGGCTG	IER3IP1	-0.387631	0.0073074	0.123851	2487.86	1642.36	2557.91	2215.11
AGAATCCTTACCTTCATAAG	UBE2J2	-0.387579	0.0930404	0.572142	735.07	585.545	812.647	592.705
TACAGCTAATGGTGAAAAAT	CNEP1R1	-0.387503	0.0147746	0.204076	1714.88	1354.46	2015.45	1493.06
TGCCGGTGGTGGGGTCGTAG	C1QL3	-0.387499	0.00182851	0.0418997	3139.35	2418.36	3119.15	2360.78
GCAGCAGTAGCGGAAGACGG	DCUN1D5	-0.38738	0.00935709	0.147533	2404.27	1528.09	2274.16	2049.35
GGGACGCACAAGCCTTCGAG	ITGB7	-0.387376	0.0505418	0.425651	1153.02	936.34	1130.82	803.668
CAGGGTGGACCCAAACCGTG	R3HCC1	-0.387263	0.194259	0.739515	281.791	251.581	336.951	215.986
AATCCAAGCCACACCACCAA	TMEM263	-0.387184	0.0455031	0.402502	1208.17	863.701	1495.94	1201.74
CACCGTCACCGCGAACAGCG	HNRNPU	-0.387159	0.230943	0.776993	204.234	194.886	352.599	226.032
TCTGGGAAAACTCCGCACAT	MEI1	-0.387131	0.076636	0.524477	922.931	659.07	875.239	712
TTACATCGACATGCAACCAA	GAD1	-0.387037	0.0261224	0.293638	1429.64	1102.88	1547.05	1169.09
GAGGCTGCAAGACTTCAACC	AMOTL2	-0.386938	0.0485721	0.41627	1180.59	898.249	1123.52	858.92
CCTCAACATGGTAGGAAGGG	OR51A7	-0.386824	0.069407	0.499798	904.835	833.582	1095.35	689.397
AAAGTGACACTGAGCAGATA	ZNF138	-0.386799	0.00247289	0.0534058	3013.53	2655.77	3433.15	2265.34
TCTCAAGGACCTACTTCCCA	RAD9B	-0.386754	0.432483	0.889358	37.0551	28.3471	102.233	74.0882
TCCTCCGATTACCTCCTCGG	RRM2	-0.386741	0.410878	0.879865	73.2485	28.3471	101.19	101.714
TGAGACCACATAAGGCGGAA	PABPC5	-0.386689	0.0517876	0.431212	1115.96	862.815	1115.17	838.829
CGTCTACTACATCATTGTGT	SLC6A13	-0.386681	0.0171199	0.22517	2105.25	1650.33	1737.96	1282.1
TCAACATCTCACTTCCGAAC	C11orf58	-0.386629	0.0836675	0.546344	891.908	591.746	912.794	786.088
ATAGAAAGGGAAACCCTGCA	SNRPA	-0.386614	0.0396961	0.373289	1228.85	1099.34	1391.62	897.848
GATCCACTGGCAAGCAACCA	ELL3	-0.386496	0.0777881	0.528173	1265.04	916.852	850.202	695.675
CAGATGAGGAGCTCCGCCGG	SLC9A3R2	-0.386469	0.116748	0.62465	638.555	462.412	631.132	504.804
GGAATACGATGAATCAGCCG	SUPT6H	-0.386352	0.082074	0.541907	850.544	613.006	977.472	782.321
GAGGAGAATCAAGAGCTCCG	IKBKG	-0.386348	0.0969501	0.581814	1139.23	783.089	711.457	627.866
GTTTACAGTGCCAGTAAAGG	CBR4	-0.386323	0.0849252	0.549888	1097	680.33	767.79	743.393
GTGAAGAAACTCGACGATGT	SH3BP4	-0.386319	0.00373725	0.0737505	3405.62	2410.39	2662.23	2227.67
GCATGTAAATCATGTCCTTG	C16orf87	-0.386269	0.0591062	0.461332	1084.94	774.23	1402.05	1126.39
GAGTTTCTGGTAAACACTAG	N6AMT2	-0.386105	0.0785851	0.530454	891.908	853.071	1036.93	615.309
TACAGGGTATAGTCCCCCAG	GGT5	-0.386064	0.13104	0.649007	503.26	456.211	728.148	480.945
GATTGACCTTGAAAATACAT	CCDC6	-0.386024	0.0216845	0.262921	1518.4	1273.85	1706.66	1187.92
CCAATGTCCAGCTTTCATCG	TCF12	-0.386024	0.007445	0.12555	2150.92	1628.19	2303.37	1776.86
AGTGCATTGAACACTACCGC	KDM5D	-0.385912	0.0656771	0.486616	1040.99	779.545	950.349	739.626
ATTAGACCATGAACGAGCCA	EIF4G2	-0.385834	0.0606559	0.467781	1124.58	778.66	983.731	831.294
CTGCTAAGCGCAAAGCGACG	HIST1H1B	-0.38578	0.0371234	0.360067	1255.57	1015.18	1347.8	971.936
AACTATATTGAAGAACGTTC	GNG11	-0.385748	0.0486866	0.416697	1159.05	834.468	1371.8	1100.02
TGTGCACCTTGGATGCCAGT	TNIP1	-0.38573	0.0649468	0.484545	1062.53	787.518	950.349	748.416
TGTATGAATAGCCGTTAGAG	AFF4	-0.385641	0.186191	0.730449	465.343	272.841	305.655	313.933
GTTGAGAAGGACCGCCACAA	TAB1	-0.385533	0.0549936	0.445167	1100.45	785.746	1303.99	1052.3
CTAACTCCTTGGTCTCCAAG	LY6G5C	-0.385158	0.10498	0.599712	776.434	535.937	666.6	565.079
GACTCCCCAGTAGAACTGGT	RTL1	-0.385111	0.00264885	0.0563249	3175.54	2278.4	2798.89	2292.97
TAATGGTCAATACAGGCTCA	NSUN7	-0.385083	0.0239145	0.27904	1683.85	1163.12	1474.03	1251.96
CCAACTTACGGCCAACATAG	CRLF1	-0.384982	0.0218018	0.263698	1782.95	1167.55	1598.17	1420.23
CAGCACAACACAGACACTGG	RREB1	-0.384932	0.101894	0.592648	761.785	626.294	1273.74	929.241
CTGGGTGCCTGGATCAAGTG	FLVCR1	-0.384888	0.0455673	0.402977	1261.6	906.221	1151.68	938.032
TTAAAAAAATGATCCAAACG	INTU	-0.384824	0.063052	0.477316	983.254	759.171	1074.49	812.458
CTGGAGAGATCTCCGGCGCA	FAM64A	-0.384753	0.117121	0.625277	889.323	715.764	660.341	464.621
ACCTACCCTTGCAAAATCAA	DCUN1D5	-0.384681	0.00343139	0.0691076	3266.88	2151.72	2759.24	2463.75
TGTTATAAAATCTGTTCATG	RECK	-0.384636	0.0362193	0.355692	1286.59	968.231	1520.97	1179.13
TCAGATAGTTCAAACCAGCA	NFIX	-0.384562	0.0760724	0.522581	965.157	771.573	897.146	649.213
ACCCTAGAGATATCACCTGT	MMP8	-0.384542	0.0143701	0.200255	1902.74	1451.9	1779.69	1363.72
TTTGCGTAACTTATTGAGCA	ORC2	-0.384495	0.0059573	0.106353	2593	1787.64	2271.03	1936.34
TGTAACTTGACATTAAGTGC	ZNF165	-0.38449	0.0742643	0.51677	985.839	652.869	982.688	852.642
CCGCTGGAAGTACGTGAACG	T	-0.384405	0.0321772	0.331533	1838.11	1289.79	1315.47	1121.37
CCCAGCAGAATTATATGTAG	NHLRC3	-0.384375	0.0354819	0.351398	1272.8	1024.92	1401.01	1018.4
TAAAGAAAAATACAAGTGGG	ITSN2	-0.38436	0.082121	0.542079	989.286	681.216	803.258	688.141
TCTCAAGTACCCATCTTGGA	MIR205HG	-0.384306	0.44037	0.892856	25.8524	32.7763	32.339	6.27866
AGTCATACCTGAACAACCCA	ROCK1	-0.38426	0.00104322	0.026548	3989.03	2917.98	3770.1	3023.8
CCCGTGTCCTATGCACACAC	SLC35E1	-0.384202	0.0698535	0.501044	904.835	858.386	1153.77	712
CAACACTGGAGTTCTCAGCG	KDM1B	-0.384196	0.00227174	0.0498552	3043.69	2377.61	3481.13	2618.2
TGATTGACTTGAATAACCGT	U2AF1	-0.38417	0.403535	0.87597	50.8431	46.064	55.2892	30.1376
TCGAGGACTAAGTCCCTGTT	SPANXN5	-0.383947	0.0185024	0.237537	1934.62	1702.6	1893.39	1221.83
CCACCGTGCTGCGAAAGACA	RNF31	-0.383937	0.00609715	0.108274	2400.83	1724.74	2550.61	2068.19
TCTCACCTCATTGGTCGCGG	COQ10A	-0.383799	0.391256	0.871878	6.03223	12.4019	28.1662	8.79012
GCGCCCGGTGACGTCGACCA	APCDD1L	-0.383772	0.130129	0.647552	585.988	448.239	550.806	418.159
GCTCCTTTGATAGCCAACAC	RPA1	-0.383696	0.347147	0.851468	129.262	86.813	83.4554	71.5767
ACAATATCAGTGATGGCCGA	RGP1	-0.383689	0.0295297	0.315879	1434.81	1039.98	1546.01	1241.92
AGCCGCGTCTACGGCTTCAT	S1PR4	-0.383538	0.0697218	0.5005	993.595	717.536	956.608	773.531
CAAACACGTCAAAGCTACTT	C1GALT1	-0.383495	0.0296653	0.316445	1471.86	1034.67	1486.55	1230.62
GGAACTCTGCTACACCACCG	OR10Q1	-0.383359	0.0389577	0.369209	1224.54	1129.45	1494.9	948.077
CTATCATTACTCCGGAGTCG	PSRC1	-0.383344	0.133551	0.65235	591.159	424.321	521.596	424.437
AGATATTATAGATACCCCAA	BRWD1	-0.383318	0.00367337	0.0727684	2910.98	2254.48	2645.54	1999.12
CCCAGTGGACCTTCTTACAT	PPP1R14D	-0.383292	0.00292313	0.0610164	3068.68	2189.81	3255.8	2658.38
CCTGGGCAACGTCAACACGT	LRFN3	-0.383268	0.0643782	0.482639	977.221	744.997	1136.04	871.478
TCACAGCTCTGCTAAAAAAC	PEX3	-0.383192	0.125782	0.640234	755.752	594.403	587.317	429.46
GCAGCCACTTTCAGCCCTCA	CCL8	-0.383092	0.0216645	0.262736	1873.44	1307.51	1516.8	1288.38
AGGGAAATCAAATCGTCATG	KIF5A	-0.382676	0.0875583	0.557417	916.899	739.682	823.079	588.938
GCCAGGAGGTCATCTTTGTA	LAPTM4A	-0.382665	0.0315472	0.327872	1508.92	1006.32	1527.23	1321.03
CCTTCAAACAGCTAATGTAT	MEIS2	-0.382372	0.0733633	0.513549	1502.03	1285.36	1117.26	715.767
CAGCGAGAGTCCAGGCGACG	PGRMC2	-0.382364	0.0724968	0.510607	916.899	698.933	1103.7	847.619
GGGTGCGATAAAAACATGAG	GP2	-0.382346	0.108458	0.607722	781.605	628.951	687.464	492.247
TCTTAAATAGGTGCGATGCA	IL6ST	-0.382315	0.0608625	0.468658	1128.89	915.966	1045.28	745.905
GCTGATCTGAGAGTTATCCA	LOC389602	-0.382274	0.0186152	0.238457	1646.8	1297.77	1777.6	1324.8
CTGGTGATCCCCAATGCGTG	ABHD15	-0.382242	0.116388	0.623732	752.305	593.517	634.261	464.621
CATGGATAATAATGGCAAAG	ARID4B	-0.382084	0.025028	0.286966	1862.24	1545.8	1627.38	1123.88
GTAGAAGGAGACTACGGACG	ADRB1	-0.382005	0.116132	0.623428	648.034	518.22	665.557	484.712
TCGGAAACATGGTATCACTC	CNOT6	-0.381994	0.0782823	0.529576	996.18	651.983	910.707	808.691
TTGACATCTACGAACAGGTG	NAPA	-0.38199	0.133918	0.653262	514.463	509.362	850.202	532.43
CGACTATACAGAGAGATCAG	HIP1	-0.381949	0.136117	0.65715	618.734	408.375	515.337	458.342
GTGGTGTGGGTGCCTCGGCG	NCKIPSD	-0.381921	0.120764	0.630606	730.762	651.983	687.464	429.46
GGGCACTGAGGTCGGCACTT	LCE2A	-0.38181	0.0904955	0.565685	854.853	594.403	1045.28	861.432
CAAGGTTCTAGGTCTTATAG	FXR1	-0.381729	0.0231744	0.27421	1533.05	1247.27	1650.33	1190.43
AAAGTTTGATTATGTGAGGG	SIK2	-0.381704	0.0211318	0.258454	1715.74	1241.07	1584.61	1288.38
TCCAGGCCGAAGACATGACG	C19orf54	-0.381675	0.145657	0.67248	511.878	437.608	861.677	612.797
TGGGTGCGCCCCCACATCAG	RNF168	-0.381637	0.126226	0.641048	549.795	502.275	730.235	474.667
AACAGCCCAGCGGCGCCAGT	BARX1	-0.38163	0.0554145	0.446742	1394.31	1078.08	1081.79	816.226
GATCAGGCTACACAACCCGT	CCDC108	-0.381496	0.0124729	0.181013	2191.42	1574.15	1842.28	1518.18
CATTGGCAAGAACTAAACGG	NXPH2	-0.381356	0.123372	0.635998	904.835	614.778	575.842	517.361
TTGATGACGACGTGGTGTCA	USP7	-0.381339	0.00362336	0.072036	3117.8	2191.59	2634.06	2221.39
TCCGGGATACCGATATGACC	CCBE1	-0.381261	0.0368649	0.359059	1245.22	1048.84	1628.42	1152.76
GGAGCGGCCAAAGTTCACGT	DNAJB1	-0.381208	0.0924145	0.571079	869.503	570.485	882.541	772.275
TCGTAATAAGCCTAATTTAG	ESCO1	-0.380972	0.00612694	0.108679	2270.7	1943.55	2666.4	1840.9
CATAGATTCGTTGTGTGATG	C5orf52	-0.380866	0.0493809	0.419829	1621.81	1089.59	1089.09	988.261
TTTGCTAACAGCTCCAAATG	RC3H1	-0.380847	0.156511	0.689682	779.019	622.75	511.164	361.651
TCTTCCAAACTGATCTAACA	C1S	-0.380784	0.0295052	0.315742	1401.2	1091.36	1563.75	1181.64
CCACCAAAATGTGAAATACA	ZNF354A	-0.380762	0.0238072	0.278496	1874.3	1417.36	1530.36	1191.69
AGATAAGCAGGATCGCAACA	UPF3B	-0.380675	0.00792641	0.131744	2203.49	1705.26	2210.53	1680.17
GCATACATAGAAGATCACAG	CHEK2	-0.380673	0.0733774	0.513558	1049.61	764.486	898.189	727.069
AGTGCATGTCGAATGTCCTG	CPEB4	-0.380628	0.0108172	0.163488	2225.03	1730.06	1995.63	1505.62
CATTGTCCACGAGATCGACG	KCNJ4	-0.380562	0.132469	0.651121	760.923	434.951	571.67	586.427
GAAGATATTGTCGCTCTGCG	RBMY1F	-0.380534	0.0250668	0.287241	1459.8	1215.38	1770.3	1260.75
AAAGGAGTCTCATTTACAAG	ARHGAP42	-0.380533	0.055503	0.447082	1249.53	986.834	1085.96	801.157
GTACCTAACGACGAAAGGTG	TTN	-0.380525	0.126603	0.64166	577.371	474.814	634.261	450.808
GAAGAATCCCCACAGCAGAC	KRTAP10-4	-0.3805	0.109359	0.609548	660.96	552.769	930.528	665.538
AGGTGGACTTACCCCAAGAA	MS4A7	-0.380482	0.0644443	0.482892	1009.11	831.81	1065.1	755.95
TAAATGTGATGATTGTGGTA	ZNF664	-0.380475	0.0492991	0.419433	1343.46	926.596	1101.61	948.077
CGAGCGCCACGAGGTCTAAG	C1orf50	-0.380408	0.0973743	0.58277	747.997	721.965	934.701	563.824
TCAATAGGAGTGTAAAAGAG	DPYD	-0.380381	0.0594486	0.462408	984.977	900.906	1336.33	876.501
AGCAATGCACCTCAACACAC	ANKFN1	-0.380361	0.0217208	0.263212	1587.34	1282.71	2040.48	1500.6
GAAGTAAAGGCACTCCACCA	GPR55	-0.380255	0.00214099	0.0474571	3089.36	2542.38	3462.36	2485.09
CTTTGCCCCCATGAAAACCA	HMSD	-0.380179	0.0862555	0.553634	877.259	673.244	1275.82	978.215
TTGAGGGCCTCTTCTAATGG	CEP126	-0.380176	0.0483939	0.415538	1454.63	1209.18	1232.01	847.619
CGGGCTCCCCCTACCTTCCG	C19orf25	-0.380131	0.150851	0.679107	545.486	488.988	1071.36	749.672
CAGCATCTCATACACACGCG	TSC2	-0.380128	0.00683787	0.118067	2257.78	1813.33	2376.39	1741.7
AACAAGAATTGGAAGACATG	CCDC91	-0.380117	0.0111735	0.167567	2041.48	1717.66	2112.47	1466.69
CCCACCACAGGGACGCCCAG	RBBP8NL	-0.380047	0.11557	0.622465	789.36	473.928	738.58	698.187
CCTTCAACGACGTGTGCCAG	SRL	-0.380033	0.00819957	0.135062	2232.79	1877.11	2311.72	1607.34
CCCATGCACCGCTACGACAT	SOX1	-0.380009	0.0881511	0.559257	1039.27	820.294	830.381	610.286
TGAAGGTGAACATGGTACCA	SPIN4	-0.379985	0.026695	0.297437	1496.85	1247.27	1574.18	1106.3
CGGGTACTCACACCAACGCG	KCNQ3	-0.37992	0.0281651	0.307105	1483.07	1088.71	1639.9	1308.47
CCTCTGCGTAAAATCCGTTG	GOLGA7B	-0.379885	0.0297842	0.317232	1571.83	1211.84	1409.35	1073.65
CTGTTTGCAAGCGATGAGCA	CCNO	-0.379872	0.0402625	0.375897	1373.63	1043.53	1242.44	961.89
CCCTGGTCAGGAGTTTCGAA	ORMDL1	-0.379868	0.0221025	0.265798	1660.59	1185.26	1703.53	1397.63
GGAGACAGTAGACACTCACG	ANKUB1	-0.37986	0.103664	0.59625	988.424	645.782	677.032	630.377
TGTCAGTTCTGATGTAGTGG	SEMA3D	-0.379696	0.033471	0.339814	1581.31	1225.13	1351.98	1023.42
CAAACCCAGGCCGTTAGTGG	2021-03-03	-0.379677	0.0727794	0.5115	1095.28	686.531	996.249	919.196
GGATTCCAAGCATAAAAGAA	PTGES3	-0.379648	0.00303164	0.0627733	3015.25	2334.21	2834.35	2156.09
CTTAGCAAGCAGAAGTGTGT	TEX43	-0.379631	0.184904	0.729898	421.394	299.416	328.606	272.494
TGTTCGGTTATACCCATCCA	ASB8	-0.379624	0.0969873	0.581856	878.12	564.285	793.87	718.279
ATGCTAATTAAAGTGAAGGT	NEDD8	-0.379599	0.363997	0.859132	173.211	96.5573	65.7211	82.8783
TGAGCTCGCCAAAAAAGAAG	PRPF18	-0.379572	0.238764	0.78439	205.958	216.147	424.579	263.704
TTTATGATGGAATATCCATC	GUCA1C	-0.379556	0.0463277	0.406173	1223.68	990.377	1232.01	891.57
GATGTTATCCTCCTCGTCCG	C1orf52	-0.379452	0.0172047	0.226016	1780.37	1311.05	1807.85	1444.09
ACACCAACACTGAGGTGTTG	CHMP4C	-0.379438	0.0295339	0.315879	1545.11	1111.74	1413.53	1159.04
TACCCGCAGACAGTGCAAAA	C10orf142	-0.379432	0.00449439	0.0853173	3133.31	2238.54	2541.22	2119.68
TGATCGTATTCAAAAAGACC	CATSPER2	-0.379412	0.128133	0.643723	582.541	702.477	1116.22	596.473
TGCCACACCAGCATACCACC	STRA6	-0.3794	0.0741358	0.51648	935.857	729.938	978.515	737.115
GGAAGAACACCGTGGCAGCG	RNF14	-0.379364	0.00365568	0.0725245	3155.72	2247.39	2666.4	2225.16
CTCCACCACAATTCTAACCG	CDH6	-0.379351	0.00841826	0.137351	2529.23	2081.74	2309.63	1629.94
TATGGGAAAATGGTCTCAGG	ZNF18	-0.379335	0.0111934	0.167764	2064.75	1524.54	1992.5	1591.01
AACTTACCTACAAACAACGC	INTS12	-0.379332	0.0634958	0.478836	1166.81	951.4	1041.11	739.626
CAAACACTATATGACAAGGG	TRIM77	-0.379295	0.0370416	0.359614	1312.44	1024.04	1366.58	1030.96
TTCATTCTGCCGTTTGTAGG	PPHLN1	-0.379147	0.0679	0.494509	1040.13	772.459	982.688	778.554
ATAAAACTTACACTGGATGG	TNIP1	-0.379144	0.050804	0.426871	1461.52	1141.86	1150.64	860.176
GGGACCTTAAACTTAGGGGA	RGP1	-0.379118	0.133873	0.653085	567.891	467.727	586.274	414.391
ACTGACTGCGTCTTTGAAGT	LAMP5	-0.379095	0.00213734	0.0473958	3526.27	2557.44	3124.36	2552.9
GGAGGAGACTCGCATCCACG	MYH14	-0.379028	0.151942	0.680925	648.034	434.065	441.271	399.323
CCATGAACACTGCTTGTAGT	CTHRC1	-0.378937	0.00776953	0.129806	2449.95	2055.17	2374.31	1646.26
AACAGGCTTCCAGATATCTG	CHAMP1	-0.37893	0.00172014	0.0399331	3449.57	2668.17	3874.42	2961.02
TCAAGCCTAGGTTCACAGCG	LRRC18	-0.378882	0.0776989	0.527939	1328.81	884.075	856.461	792.367
GGCCCAAGGACAAAAGAAAG	BST2	-0.378802	0.172012	0.712072	560.136	295.873	558.108	562.568
ACACTTACCCCTATCAGTGG	ORC1	-0.378755	0.141573	0.665056	719.559	470.385	488.214	454.575
TGGAATAGCAGAGACTCCGG	KDM1A	-0.37875	0.0651033	0.484994	953.092	825.609	1219.49	840.085
CGGTGTTCCCAGCGACACAA	PCDHA7	-0.378715	0.0578159	0.456339	1287.45	961.144	1040.06	823.76
ATTGAGTCCAGTAGTCACAG	COL5A3	-0.378686	0.00464048	0.0875439	2574.04	1931.15	2758.2	2167.39
CCTGTGCCTGTTCGTCGTCG	MLNR	-0.378647	0.0434424	0.391838	1830.35	1413.81	1308.16	993.284
CTTTGGGAAGATCATCCGCA	HINT1	-0.37851	0.112564	0.615961	996.18	784.86	711.457	522.384
ACCTTCGTGAGGAGCTAACC	EPB41L5	-0.37847	0.0709089	0.504591	1128.89	698.047	1065.1	988.261
CCGGACCGTGGAGATCCTAC	SCFD2	-0.378428	0.0158762	0.214129	1962.2	1660.08	1918.43	1317.26
GCGTGGTGCATTCGAAGCGT	GNRH1	-0.378417	0.0578205	0.456339	1066.84	831.81	1380.14	1047.28
ACCCAAGCAGCATAGAGGAT	TKTL2	-0.378383	0.00193169	0.0436945	3841.67	2802.82	3283.97	2674.71
ATGAATCATCAGGGGACTCG	TSSC1	-0.378377	0.00957224	0.149919	2088.01	1773.47	2275.2	1575.94
CCCAACTGGCCCCAGTACAA	POU2F2	-0.378358	0.0677994	0.494212	1065.12	766.258	980.601	803.668
CCTTAGATGGACAGTGCAGA	ATG5	-0.378289	0.122102	0.633234	649.757	621.865	746.926	445.785
GAAAATCCTTGATATTAACC	SEMA3A	-0.378237	0.029523	0.315879	1530.46	1099.34	1800.55	1461.67
ATACACACATTCCCTAACTG	DSEL	-0.378169	0.00307062	0.0632615	3531.44	2465.31	2901.12	2481.33
TTAACTTCCAGAGAAGCACC	FAM219B	-0.378116	0.086488	0.554483	893.632	728.166	867.936	621.587
TGGGCGAAGGTAGTCAGCTG	EIF4ENIF1	-0.378097	0.0867435	0.555108	1014.28	715.764	801.172	676.839
GACGACGTGGTGACCAACGT	C1QL4	-0.378003	0.177278	0.720108	638.555	402.175	360.945	362.906
GCAGCTACTAGCATTATCTG	TMEM265	-0.37795	0.0651512	0.484994	1116.82	946.085	1066.14	727.069
AATGGGTGGAAGTTGATACA	NMNAT1	-0.377876	0.0966177	0.581336	768.679	622.75	833.511	605.263
CAAATACTGGAAACCATCGG	POSTN	-0.377822	0.12424	0.637689	639.416	455.325	681.205	557.545
GGCTACAGTTGTGACCCCTG	OSCAR	-0.37777	0.0775896	0.527474	869.503	768.029	1072.4	720.79
CATGTACAAAGCAAACGTCT	EFNA4	-0.37773	0.117392	0.625469	674.748	507.59	670.773	523.64
TAGAACTTGGCACGGAGCCG	OXCT2	-0.377658	0.111848	0.61426	779.019	756.513	841.857	483.457
ACAGGTGTATAAAGCGACAG	ESRP2	-0.377568	0.156933	0.689783	853.13	516.449	450.659	483.457
TGAAACACGAATAATGACAT	ECD	-0.377565	0.421136	0.88498	75.8338	36.3197	164.824	145.665
CAACTCGCTCGAAAAGAAGG	TRAF3	-0.37754	0.0929768	0.572026	968.604	675.901	761.531	651.725
ATCCGGTTTATCAGCAGACA	SRGAP2	-0.37751	0.0505978	0.42589	1152.16	1041.76	1319.64	853.898
GAAGAACATTAAGCACCTGG	CMAS	-0.377427	0.00631047	0.111271	2477.52	2023.27	2438.98	1754.26
CATGGAGTTTAGCTGCGATG	MROH2A	-0.377176	0.0345491	0.345969	1647.66	1172.86	1305.03	1096.25
TTTCATAAAACTCAATGACA	DRC7	-0.377148	0.0177357	0.230913	2326.72	1715.89	1761.95	1426.51
CGGTAGCAGCCCGGGCGAAG	EN2	-0.377106	0.138412	0.660157	577.371	476.586	556.022	390.533
GCTCCGTCTGCTGCAATGTG	FIZ1	-0.37702	0.00111453	0.0280489	4270.82	3281.18	4636.99	3575.07
TCTTATCTACTTACATGCCC	ALB	-0.377001	0.0394143	0.371503	1259.87	1035.56	1667.02	1214.29
GACCGTCCCATCAGACAATG	GABBR2	-0.376988	0.0353933	0.35097	1284	1140.09	1670.15	1128.9
GAATGTAAAGCCAAGCCTGT	PHF3	-0.376987	0.12366	0.636463	698.015	458.869	655.125	580.148
CAAAAACCCTGAGAACAAGG	DNAJB3	-0.376919	0.0621539	0.473576	1139.23	931.911	1070.32	763.485
CATCTACAAGCCCAACAACA	CAV1	-0.376884	0.0601017	0.464994	1061.67	821.18	1140.21	870.222
CCTTCTCTAGTCGTGCATTG	MKRN1	-0.376814	0.000872937	0.0228771	5522.94	4369	5233.7	3907.84
TCTCGTGAGTCCTGAATACG	ARFGEF2	-0.376709	0.517626	0.918034	58.5988	21.2603	2.08639	21.3474
CCGCACTTCGACCTGAGCCA	HBA1	-0.376672	0.0141556	0.19854	2193.15	1491.77	1831.85	1606.08
TCGCTGGCCCGTACCTAGGG	ATL2	-0.376663	0.0335374	0.340199	1337.43	1099.34	1552.27	1121.37
TTTCAACCTACGAATGAAGA	ADAM10	-0.376661	0.0617627	0.472286	1066.84	840.669	1089.09	814.97
TTCTCATCTAGATCTTAACC	ZBTB49	-0.376639	0.0523267	0.433554	1415.85	1085.16	1125.6	866.455
ATTTACGGAAAAGTAGTCCA	RASA1	-0.376591	0.0695322	0.500085	1138.37	873.445	962.867	739.626
CCTTCATTGTCTCGGCACTG	KIAA0195	-0.376583	0.0577464	0.456126	1358.98	814.093	1137.08	1107.56
TACAGAGACATATTAACACA	IDNK	-0.376525	0.1111	0.612966	900.526	659.956	668.687	543.732
CCTCAGATCTGCCCACCACG	SPNS1	-0.376445	0.0141764	0.198724	2155.23	1438.62	1893.39	1678.91
GGCAGTGTAGACCCGCTCAA	ALOX5AP	-0.37631	0.00442061	0.0843099	3048.86	2312.95	3742.98	2918.32
GCTCTGCCAGAGTGAACCCA	CCDC27	-0.376236	0.0844058	0.54873	891.908	674.13	901.318	703.21
TAGACGGCGAAATCTTGTCG	DHX8	-0.376153	0.343064	0.84977	94.7922	84.1555	187.775	129.34
CACAGTGTGACTTACCCGCT	TGM7	-0.376106	0.106743	0.603314	691.121	573.143	863.764	620.331
CTGTCACATGGATTTACTCG	ZNF823	-0.37592	0.0584612	0.45896	1034.96	867.244	1318.6	941.799
CCATGAACGAATTCACAATG	ZNF619	-0.37576	0.0826709	0.544037	959.986	659.956	916.966	783.577
GAAACTGGCTAATGGTTCAT	CPNE3	-0.37543	0.0804374	0.536894	1134.92	829.153	865.85	708.233
TTCAGCTAATAATTTATTCT	BET1	-0.375419	0.0656904	0.486616	1008.24	777.774	1191.33	914.173
GATGACTGTATCTACCACAC	MCHR2	-0.375399	0.111737	0.61426	891.908	564.285	666.6	634.145
TGGAAGAAATCCAAGGGCTG	CRH	-0.37526	0.122636	0.634357	660.098	480.129	672.859	543.732
CAAATGCAATCACTCTTTGG	FHL5	-0.375118	0.0858747	0.55275	844.512	668.814	1011.9	758.462
ATACCTTGACATAAATCACA	GSK3B	-0.374985	0.00128082	0.0313998	4656.02	3267	4172.77	3539.91
TCTACCTCATCACTCTGACT	OR5B17	-0.37497	0.0468412	0.408261	1572.69	1226.01	1225.75	925.474
AGTGCTGGGAAATCACCATG	IGIP	-0.374935	0.119131	0.627733	641.14	567.828	745.883	496.014
TTGATGTTGTGTTAGGTGTG	ZNF420	-0.374843	0.00864535	0.139993	2387.9	1820.42	2164.62	1685.19
TCCATGGTCCAGACTCCGTG	SIRT6	-0.374837	0.00155398	0.0367478	3912.33	3059.72	3678.3	2787.72
TTTAGTTCTGAAGAGGAACG	DUOX2	-0.37471	0.0970316	0.581941	788.499	599.718	946.176	734.603
AGTAGCCCACTCTATAGCCG	DEPDC5	-0.374684	0.00481316	0.090086	3042.83	2068.45	2577.73	2265.34
CTACCGAAGACCTTGGAACG	C9	-0.374557	0.00290739	0.06077	3233.28	2305.86	3009.61	2507.7
CCATGATTGTGAGTTTCGCG	LOC339862	-0.374557	0.043281	0.391076	1266.77	1157.8	1443.78	925.474
GGAGGTCGGGGAATACCGAT	NFATC4	-0.374547	0.0315454	0.327872	1503.75	1194.12	1450.04	1078.67
ACTGCATTGACCCTTACAAG	ZAR1L	-0.374545	0.0233794	0.27533	1583.89	1244.62	1734.83	1310.98
TGGCGGCGGACTTCTACCAC	PIK3CG	-0.374529	0.136115	0.65715	592.02	457.983	846.029	647.958
TTTCGACTCCAGTGTCACTG	TFF2	-0.374501	0.0254422	0.28974	1539.08	1311.94	1703.53	1182.9
GGAAGTTCGGAGACATCTAG	SCFD2	-0.374489	0.0323462	0.33261	1398.62	1299.54	2090.56	1386.33
AAAGCGCAAGAGGACCCGTA	HIST1H2BA	-0.374346	0.0237058	0.277863	1709.71	1260.56	1578.35	1272.06
TTTCCAAGGCTACCACCAGA	PRY	-0.374326	0.0323991	0.332932	1422.74	1130.34	1833.93	1378.79
CTACTAAATGCCCATTATGA	FKBP7	-0.374315	0.0362535	0.355881	1595.96	1163.12	1306.08	1071.14
ACTGACGTACTGATGCTCGA	GNA11	-0.374308	0.0162527	0.217238	1867.41	1377.49	1881.92	1511.9
TACAAAGATGACATCCGGTG	RPS24	-0.374251	0.468162	0.90221	73.2485	28.3471	12.5183	33.9048
GCATGGTGTTGGTCGACATG	PAN3	-0.374151	0.00716709	0.122142	2673.14	1820.42	2300.24	2015.45
CCCACATCATAACTGCACCC	TSSC1	-0.374126	0.0379802	0.364184	1293.48	1102.88	1481.33	1032.21
AGAGACATGCAGCCGTTTCG	RBFOX2	-0.374051	0.0698962	0.501229	967.742	803.463	1100.57	787.344
CGACTTGATTCGGGTCCAAG	MXD1	-0.373893	0.00919929	0.145937	2666.25	2187.16	3798.26	2799.03
GAAATCCAGCTGTAAGCCCA	OR6C76	-0.373882	0.0637772	0.479799	1371.04	918.623	985.817	896.592
TAGATGTACTTACCACACTG	LRP1B	-0.373853	0.0109741	0.165375	2029.41	1593.64	2237.65	1695.24
CTGTACGAGATGATTGTTCG	LAMB4	-0.373828	0.0449252	0.399308	1438.26	964.687	1208.02	1074.91
AAGAAGATGACAATGCACAA	TFEC	-0.373709	0.0379989	0.364244	1442.56	1009.87	1343.63	1137.69
GGGAGCACTTCGAAAACCAC	C8orf44	-0.373658	0.100611	0.589673	772.987	776.888	996.249	581.404
GGCGAGTGTTCCGGATGGCG	PPM1F	-0.373642	0.106156	0.601761	928.102	580.23	721.889	690.652
GAGGCACCACGCCCGCACTT	CMPK2	-0.373586	0.0561425	0.449657	1131.47	1035.56	1288.34	825.016
GTGTGTCTGAGGAGATAGCG	ACSL4	-0.373551	0.0168736	0.222937	2181.94	1455.45	2476.54	2141.02
TGTAGTCGCGATAGACCGGG	MOGAT3	-0.373511	0.13914	0.661342	577.371	462.412	574.799	421.926
ACAGGATTCGGCGTGATTTG	DAZ4	-0.373466	0.0111288	0.167022	2137.99	1748.66	2123.94	1534.5
[truncated: 74,442 more rows]

## Sheet: Up_log2FC1_FDR001
Gene_Name	Gene_symbol	log2 Ratio	pValue	fdr	o25644_1_2-SVSI_DAY14_NT [normalized count]	o25644_1_3-SVSI_DAY14_hnRNPK [normalized count]	o25644_1_5-SVSII_DAY14_NT [normalized count]	o25644_1_6-SVSII_DAY14_hnRNPK [normalized count]
TAAGTGCGGGACTAAACACA	DHPS	3.40688	1.86374e-29	4.50426e-26	51.7048	727.28	64.6779	693.164
TCCTGGATGCCAATCAGCTG	EIF5A	3.18137	6.17276e-36	2.98364e-32	198.202	1436.84	107.449	1510.65
TGAACCAGCAGCGTTCAAGG	XRN2	3.15267	8.0671e-26	1.11408e-22	92.207	730.824	55.2892	744.649
GTGCGCGGTAATTCACACCG	DHPS	3.14	3.67061e-34	1.18281e-30	112.889	1274.73	199.25	1619.89
TATTTCTATCCCTGCCCATG	DPH3	3.1087	2.26637e-41	2.19093e-37	193.031	1644.13	156.479	1526.97
GGCCGCCGCAGTTCCAACAG	HSCB	3.09711	2.21496e-31	5.90684e-28	149.944	1152.49	97.0169	1118.86
GGCTCACCTGAACACACTGC	TRIAP1	3.05175	1.18534e-22	1.14588e-19	50.8431	708.678	108.492	747.16
TATTCCACCCAGTCTTACAC	ELP3	3.04118	2.94365e-25	3.73202e-22	68.9398	743.226	109.535	862.688
GAAGTCGATATAGGCAGTAG	TPI1	3.01606	1.20521e-35	5.1782e-32	175.796	1408.5	145.004	1331.08
GTCGGGTTTGACATCAACTG	RTCB	3.00996	1.60556e-27	2.95642e-24	88.76	1039.98	146.047	981.982
ATGCACTGGTCTAATGTTGG	ELAC2	2.90347	6.99379e-50	1.08176e-45	266.28	2162.35	288.964	2117.16
GTCTTTGCTGGGGAGTATGA	GTF3C6	2.89028	3.42254e-81	2.64689e-76	455.003	3539.84	489.257	3583.86
GATGGACAGACCAATAAGGG	FAM96B	2.88171	6.58795e-12	1.34077e-09	9.47922	225.005	35.4686	227.287
GGTTGTCAGCGATGATATGG	DNLZ	2.82646	2.64315e-22	2.43349e-19	77.5572	760.057	131.442	836.317
AGGCTTGTGCACAACCAGGT	PDCD2	2.798	8.65051e-15	3.08297e-12	32.7464	324.22	40.6845	302.631
GGAGCATCCACTGACGCTAG	FAM96B	2.76503	6.99077e-15	2.51463e-12	43.9491	390.659	38.5981	285.051
CATCGTCCTGGACAAGCTAG	C1orf109	2.73207	1.29329e-14	4.35928e-12	43.0874	320.677	37.5549	327.746
TATCCCAGGAATACACTGAG	EIF3D	2.72095	5.66339e-11	9.58402e-09	12.9262	225.891	30.2526	165.757
TGGGCGAGTTTAGCCTCAGG	DHPS	2.70354	8.6587e-45	1.11606e-40	340.39	2294.34	306.699	2031.77
CGGGGTGATCACCATGAACG	PTPMT1	2.70246	1.16304e-39	8.99458e-36	271.45	1775.24	296.267	2028.01
TCAGTTATGTCTGGAAAACG	TAF1B	2.68761	6.02812e-14	1.7739e-11	33.6081	314.476	51.1164	336.536
TCTCACCCAGAGGCTAACGG	STS	2.68346	3.12261e-10	4.58242e-08	3.44699	68.2102	3.12958	81.6226
GTTTAGGGAGGACTGCCCGC	GFER	2.68105	2.456e-21	2.02064e-18	120.645	732.595	97.0169	773.531
CCAGTACCAATATTAGCATG	ELP2	2.66765	2.6543e-33	8.21102e-30	218.884	1701.71	274.36	1531.99
TTTATAATGAGAGAGCAGCT	DPH3	2.63976	7.63875e-35	2.56851e-31	255.077	1902.8	285.835	1567.15
TGTCATGAACCATCACCTGC	TPT1	2.61313	2.40339e-15	9.58098e-13	61.1841	400.403	55.2892	414.391
GTGCTCATGAACTTCCTACG	CTU1	2.60537	2.94655e-27	4.84845e-24	192.17	1181.72	203.423	1326.05
TCTTACCAACCCATCCAAGG	CINP	2.59762	6.69525e-17	3.21609e-14	68.9398	499.618	83.4554	521.129
GATGGAGACAGTGTACACCC	TTI2	2.58956	8.07771e-17	3.81147e-14	74.972	522.65	74.0667	473.411
ACAAGTATAAAGTCTCCAGA	CSTF1	2.58806	8.51658e-18	4.63835e-15	77.5572	577.572	117.881	693.164
GTAAAAGATGCTACTAACAC	METAP2	2.58487	8.0552e-27	1.24593e-23	231.81	1215.38	180.472	1362.47
CATGGCTGCGCCCTTGTCAG	URM1	2.58466	7.58067e-28	1.46567e-24	218.884	1202.09	220.114	1531.99
TTATTGAGAGAACATCCAGT	METAP2	2.58413	9.24463e-24	9.79386e-21	163.732	1327	200.293	949.333
CCTGGCATGATCAAAGACTG	TPI1	2.57531	2.81336e-35	1.03608e-31	297.303	1748.66	279.576	1789.42
AAAAATTGTAGGGCGCACCA	NCAPG	2.56383	5.47696e-18	3.1145e-15	87.0365	600.604	133.529	797.39
AGACATGAAGGACCACCATG	TONSL	2.55681	9.23809e-16	3.90408e-13	85.313	414.576	67.8075	586.427
TTTGGAGAATGGGGAAGACG	DPH3	2.53476	3.14712e-35	1.10631e-31	315.399	1714.11	302.526	1963.96
CCAGGGCAATGACTACCCCT	NOP9	2.53465	3.92128e-17	1.96632e-14	107.718	503.161	97.0169	781.065
GTCTACTGTGGAGACACACA	NOP9	2.52983	1.94503e-15	7.87554e-13	59.4606	512.02	112.665	571.358
ATAATGATCATAGGGAACGG	PYROXD1	2.52857	2.06364e-68	7.97979e-64	603.223	3693.98	667.643	3728.27
TGGAACTGCCCATGCCTTGG	CHCHD4	2.52601	3.61573e-21	2.88278e-18	199.064	923.938	129.356	1068.63
ATGCAGGTCGTGTACAACGT	POLR3H	2.50127	1.45233e-12	3.33291e-10	43.0874	401.289	61.5484	280.028
AGGACCGCGAGGCCTTCCAG	RPP21	2.48694	1.18406e-23	1.23745e-20	220.607	1136.54	172.127	1160.3
CACAACTGTCTGATCCAGGT	DPY30	2.48289	3.61826e-18	2.08825e-15	105.995	685.646	119.967	666.794
CAGTGCAATTTAGAGGTGCA	PWP1	2.47795	5.19814e-24	5.74298e-21	212.852	1275.62	192.991	1076.16
GCTGGCCTATCACCAAGGCG	DNLZ	2.47701	2.17696e-19	1.45137e-16	147.359	719.308	164.824	1110.07
TCTTCACCGAGGGATCCCTG	RPP21	2.47652	4.36101e-26	6.24569e-23	249.045	1290.68	209.682	1356.19
TCGCTGCGCAGTCGCCACGC	PDCD2	2.46463	1.04969e-13	2.94587e-11	68.9398	459.755	60.5052	344.07
ATGCAGGACCTGGCAGAGTG	ELP5	2.46037	1.2454e-66	3.21052e-62	711.803	3705.5	779.265	4589.7
CCCGAGGAGAAGGAGCGCAT	AASDHPPT	2.45802	1.34519e-14	4.50361e-12	82.7277	484.558	64.6779	415.647
CCTGGTCCGCCGATATGATG	MOCS3	2.45367	1.39312e-23	1.43653e-20	246.46	1637.93	227.416	1044.77
GCGCGGCCAGCAGACCTGCA	WASH1	2.451	1.3529e-08	1.38582e-06	12.0645	126.676	20.8639	140.642
TGGCGCGTCAAGCTCCGCAA	PTPMT1	2.43235	1.62815e-37	9.68587e-34	370.551	2248.28	394.327	1963.96
CTTTAGTTCCCAGCACACGG	ELP6	2.4315	1.72901e-22	1.61104e-19	236.119	1138.31	171.084	1150.25
TGTGACATTTGTATTGCACG	POLR1D	2.42384	1.86305e-15	7.60801e-13	93.0687	527.079	83.4554	507.316
ATCACCCTAATTGTCGACGG	ZNF131	2.41368	3.14574e-14	9.88951e-12	103.41	395.088	84.4986	695.675
CATGGCAGTGTTTCATGACG	DPH3	2.40524	2.42419e-17	1.25825e-14	110.304	667.043	154.393	817.481
CAGGAATATCGCATACAACG	ZNHIT6	2.40212	1.15767e-11	2.24388e-09	74.972	312.704	38.5981	376.72
ACCAAGAGAATATCTTCCGA	PYROXD1	2.39993	1.64593e-50	3.18229e-46	521.357	2851.54	549.763	2884.42
GCTCTGCTCGCTGGTGTACG	C19orf52	2.39404	5.93009e-09	6.5893e-07	18.9584	199.316	62.5916	310.166
CCTCCAAAGTGAGTTACCTG	RTCB	2.38999	1.03681e-20	7.93899e-18	185.276	902.678	197.163	1186.67
GATCAGCTATGTAATAGCGA	XRN2	2.3889	4.91354e-17	2.42037e-14	118.921	1075.42	218.027	764.741
ACTGCTGGTAGCGCTTGAAG	TRIAP1	2.38853	4.96078e-15	1.84448e-12	104.271	682.102	97.0169	454.575
ACATTCCAGTGCTTAAAGTG	TRMT5	2.38766	4.41175e-29	1.00351e-25	286.962	1832.82	340.081	1526.97
TTCTTTAGGTTACACGCATG	ZBTB8OS	2.38564	2.46718e-18	1.44549e-15	149.944	727.28	137.701	861.432
GCTCATCGGCACTCTGAACG	TPI1	2.36049	4.1135e-23	4.0269e-20	204.234	1387.24	334.865	1455.39
CCCATCACGGACCTGCACTG	WDR18	2.35892	6.54807e-16	2.78246e-13	100.824	701.591	134.572	583.915
CCGTATGGGACCGATACTCG	DOLK	2.35678	2.6563e-18	1.54459e-15	190.446	963.802	136.658	796.134
GTGAAGAGGACTCTCTGTCG	RPP21	2.35364	1.39546e-21	1.17305e-18	185.276	1271.19	310.871	1338.61
ATGGATCGACACCAAGATCG	LETM1	2.33704	3.19932e-28	6.5112e-25	285.238	1628.19	392.24	1869.78
CCAGCTCGTCTACACCTGCA	DNLZ	2.33688	2.16079e-37	1.19364e-33	395.542	2643.37	602.965	2468.77
TTGGCTTGCAGGATTTACCA	SLC35B1	2.33496	1.21388e-21	1.04308e-18	199.925	1180.83	238.891	1110.07
TCTTAATGCAGATGGTCAGT	TPT1	2.32356	1.72261e-17	9.00146e-15	143.05	1128.57	232.632	823.76
CCTCACCCTTGCACTTCCGG	TOMM40	2.31799	1.09281e-14	3.77298e-12	101.686	512.905	97.0169	557.545
GGAGATCAGATTAGTCAGCA	NCL	2.31532	8.58856e-14	2.47841e-11	91.3452	437.608	82.4122	507.316
GAAGATTCGCAGGAACTCCG	PRMT5	2.31378	6.37968e-16	2.72588e-13	106.857	776.888	180.472	724.557
TGGAGTAGAGGATCTGCGTG	TRMT61A	2.31157	5.73675e-29	1.26761e-25	322.293	1617.56	355.729	1825.83
AGGCTGGCTGACCTTAACGA	EXOSC10	2.31077	2.81056e-09	3.30837e-07	56.8753	190.457	29.2094	318.956
ATGCCGTGCTTGTTCATGCA	EGLN1	2.30727	1.23683e-22	1.1809e-19	289.547	1632.62	253.496	1132.67
TGAAGAACAGAAGGCGATCA	ZBTB8OS	2.30659	6.06996e-10	8.44304e-08	42.2256	330.421	50.0732	202.173
CAAAGCATATTACTGCAGCA	PDCD2	2.29893	2.27507e-13	6.02559e-11	108.58	568.714	76.1531	419.414
GGGCCTCCGACACAGGATGT	ELP5	2.29633	1.82149e-40	1.56521e-36	493.781	2748.78	517.424	2291.71
CGCCGCATCCACAGCTACCG	VHL	2.27793	6.72125e-08	5.83992e-06	16.3732	132.877	28.1662	158.222
TGGACGACTGACCGGAGCGT	IKBKAP	2.27216	4.03927e-23	4.00494e-20	262.833	1226.9	288.964	1514.41
TGTAGGGCATTGACACTGAG	GTF3C6	2.27117	1.51783e-19	1.02969e-16	288.685	1263.22	181.516	1087.46
GCTGCGCAGCGACTCCTACG	NCBP2	2.27033	1.45572e-11	2.72916e-09	79.2807	329.535	57.3756	408.113
GCAGCGCGATGTTGATGGCG	POP7	2.26607	3.0651e-12	6.6962e-10	99.9627	498.732	64.6779	370.441
GAGGAGGCACACACTTCCGG	TIMM10	2.26199	2.81697e-07	2.12128e-05	21.5437	104.53	10.4319	125.573
GCGCTGAGATTGTCAAGCGG	RPP25L	2.25274	5.24944e-37	2.70651e-33	461.897	2584.9	520.553	2166.14
CAACACCTCTAGGACAACAT	GNL3	2.24934	2.86943e-07	2.15869e-05	31.0229	194	13.5615	92.9241
GACGAAGCCAAACTACTGCA	GTF3C3	2.24657	1.19641e-14	4.07606e-12	180.105	683.874	100.146	725.813
CTCTGCACAAAACTGTACCA	ZCRB1	2.24479	3.34596e-24	3.80539e-21	283.515	1417.36	306.699	1452.88
GCTCTACCTCACCCAACTGT	ASH2L	2.23223	4.19431e-20	3.03155e-17	317.123	1846.99	282.705	1042.26
GACGGACGAAGAGATTGGGA	DRAP1	2.23203	5.51208e-32	1.57884e-28	390.371	2274.86	503.862	1991.59
TGATGGCGAAGGGGTCACAC	NELFB	2.22555	2.24118e-14	7.25216e-12	109.442	558.969	132.485	644.19
ACCCACAGGCGGACCTACGT	LONP1	2.2214	1.04305e-24	1.26041e-21	284.377	1566.18	406.845	1724.12
GATATTACCACTAGTCTCCG	DIS3	2.22106	2.88494e-12	6.33843e-10	85.313	468.613	81.369	380.487
AGCTGACCCTACATGATGAG	LTV1	2.21665	5.01957e-11	8.55063e-09	70.6633	325.992	62.5916	366.674
TTCAACACATTACATGTGGG	POP5	2.21323	6.94337e-12	1.4057e-09	75.8338	369.398	85.5418	450.808
GTGGTCACCGACTGAGAACA	GRWD1	2.21144	8.08257e-17	3.81147e-14	186.137	1086.05	196.12	753.439
TCCGAGCCACCAATTCAACC	ELP3	2.19394	1.64094e-15	6.75027e-13	148.221	667.929	179.429	901.615
AGCCCTTACCGGAATACGTG	NOB1	2.18551	9.22538e-14	2.64246e-11	102.548	620.979	151.263	600.24
AATCTCATCTCGGGACAGAG	MOCS3	2.18383	1.12864e-24	1.34285e-21	353.316	1573.26	314.001	1530.74
ATAGCTATCCGTATGACTGG	IARS2	2.18229	4.70147e-16	2.04268e-13	164.594	731.71	170.04	857.665
TAGGCAACAACTGTACAACT	MMS22L	2.18221	4.55257e-15	1.71747e-12	136.156	739.682	155.436	651.725
CTCTGCGGATAGAAGCCCAA	MMS19	2.17998	5.12268e-17	2.50742e-14	181.829	991.263	205.509	831.294
TGGACGGCCGGAATTTCCAT	THG1L	2.17965	1.29216e-07	1.04641e-05	22.4054	242.722	97.0169	364.162
GATGTCATCCGAGTATATAG	DDX21	2.17887	1.09379e-07	9.05675e-06	25.8524	133.763	32.339	199.661
ACAAAGCAGCTCATGAGCCA	CEBPZ	2.17317	1.71232e-11	3.14972e-09	81.0042	380.028	78.2395	408.113
TGATAGGCCAGTTCTCTCGT	DDX10	2.1724	1.06106e-06	6.85607e-05	12.9262	93.0139	25.0366	146.921
TTCCACTCACCTGAAAACCC	AFG3L2	2.16999	4.1317e-19	2.64077e-16	213.713	1220.7	295.224	1133.93
TGGATGTCGCCGCACACCTG	PPP4C	2.16689	1.88752e-18	1.12288e-15	218.884	980.633	238.891	1143.97
GTCTGCTTCCGGAAGCACAA	ZNHIT3	2.1667	1.3471e-17	7.13566e-15	193.893	972.66	282.705	1233.13
CATACGGGCAGCACGACGCG	VHL	2.16572	2.24445e-11	4.04613e-09	74.972	489.873	97.0169	347.838
ATGTGCACTACTGCACGCTG	NELFB	2.15684	1.70754e-20	1.2821e-17	266.28	1247.27	270.187	1213.04
TAATTGGTTTCTGTACCCAC	PHB	2.15512	5.38491e-09	6.0181e-07	41.3639	248.923	52.1596	234.822
GCCCACGATTAGCACGCACG	MOCS3	2.15175	2.35657e-27	4.04999e-24	442.076	2089.71	388.068	1667.61
AGATCCGGGAGATCGCGGAC	TPT1	2.15104	2.33174e-31	6.011e-28	425.703	2276.63	526.812	2015.45
AGTGCCAATGACAGACACCA	MMS19	2.14896	7.40023e-18	4.09034e-15	204.234	980.633	257.669	1133.93
AGCACCCGAGAGCCGCGTAG	SPATA5L1	2.14348	2.18643e-11	3.95075e-09	70.6633	424.321	114.751	459.598
GAGCAGACAAAGGTCATCGC	TPI1	2.1418	6.69703e-39	4.70844e-35	567.03	2652.23	601.922	2571.74
GAAAGACCGGAACACCTGGG	CHORDC1	2.14177	8.91606e-10	1.18405e-07	91.3452	366.741	46.9437	313.933
ACTTTGTCCGAAAAGAGAGG	SPATA5	2.13885	1.05132e-13	2.94587e-11	114.612	716.65	175.256	622.843
TGGTGGTGAGCAGACGACAA	EIF4G1	2.13163	6.98726e-10	9.5304e-08	65.4928	287.9	61.5484	336.536
CACACCACAGACAGCTACCG	ABCB7	2.13057	5.05862e-15	1.86945e-12	162.008	901.792	183.602	675.584
TACTTCCAACAATATTTACG	ELP3	2.11931	6.03251e-14	1.7739e-11	124.092	766.258	200.293	704.465
GGGTACGCCGTATTCCAGGG	PGD	2.11781	4.88269e-15	1.82422e-12	218.022	857.5	146.047	792.367
GTGGCGCTTGAGGTTGCCCG	ZBTB17	2.11396	3.52424e-08	3.23699e-06	45.6726	222.348	34.4254	190.871
AGGGCCATGAATCCACTGTG	CIAO1	2.11199	9.81805e-22	8.6284e-19	327.464	1331.43	310.871	1495.58
TCTACGCAGACCCCACCAAG	GTF3C5	2.10554	4.98981e-27	7.87545e-24	384.339	2286.37	587.317	1950.15
TTGTTAGCCCTACATGATCG	ASH2L	2.10215	3.20884e-29	7.52006e-26	452.417	1845.22	463.178	2152.32
TCTACTTCTACTGTTTGGAG	ZBTB8OS	2.09973	1.11976e-10	1.79294e-08	67.2163	504.933	135.615	424.437
GGTGATCGTATGGAGCACTG	NOC2L	2.09023	7.08616e-09	7.70777e-07	48.2578	242.722	69.8939	323.979
AGAGCTTCCGGTAGAAGTCA	NOC4L	2.08825	9.73749e-15	3.43867e-12	162.008	752.97	173.17	735.859
ACCAGGTATCAAGCTCATAG	KAT7	2.08574	1.43486e-22	1.35327e-19	343.837	1492.65	347.383	1505.62
ACCGGATTGTGGATTCTGCA	RCL1	2.07667	1.66635e-13	4.52178e-11	182.69	671.472	125.183	694.42
ACGACCAGTGCTTCAATCGC	TRIAP1	2.07242	2.16769e-23	2.20583e-20	362.796	1567.95	376.593	1604.83
TTCGCCGAGAAATTTCTCAA	TRIAP1	2.0606	4.6357e-13	1.15649e-10	124.092	636.924	165.868	632.889
CAGGAGGGAACAAAGAAGCG	PGD	2.05966	1.08591e-10	1.74961e-08	118.921	372.942	79.2826	519.873
TGACCACCCAGTGTGCATAG	TNPO1	2.05879	7.92687e-36	3.60612e-32	686.813	2713.35	566.454	2575.51
AGCGATAGAAGTCTGTCTTG	NUDCD3	2.05609	3.19136e-21	2.598e-18	331.773	1510.37	345.297	1366.24
CGGACAGCAGATCGGCGACG	EGLN1	2.04853	4.57649e-09	5.15185e-07	56.0136	338.394	77.1963	272.494
GATACGTACTAGCTTCATGT	ZPR1	2.04636	3.60614e-15	1.3875e-12	183.552	932.797	232.632	845.107
TGGGGATGGGGAATACATCG	RBBP5	2.04297	1.45358e-06	9.04387e-05	52.5666	207.288	16.6911	141.898
ACTCAAGGAACAGTATGCTC	PMVK	2.04009	2.18224e-13	5.81959e-11	162.87	606.805	156.479	769.764
GTGTGGCAAGGCCTTCATCA	GTF3A	2.03709	2.75705e-12	6.0747e-10	118.059	550.111	140.831	572.614
CTAGTGTATCGTATCTCATG	TRMT6	2.03423	9.38986e-16	3.94665e-13	226.64	944.313	213.855	921.707
TCAGGAAATGATCCGCACAG	MTOR	2.03322	2.54089e-11	4.54171e-09	103.41	743.226	189.861	512.339
CGCATCTCAAGGGTATCAGG	RPP25L	2.02945	1.67422e-25	2.27156e-22	431.735	1838.13	440.227	1781.88
GTCCGAAGAGTTTATCAACG	CSTF3	2.02487	2.3142e-14	7.45491e-12	211.128	907.993	178.386	738.37
AGCAGACGTCTAGAGCCACT	ASCC3	2.02386	5.45491e-12	1.13101e-09	112.889	548.339	143.961	555.033
GCACGCGGCAGGCTGGACAG	ZNHIT3	2.01981	2.53678e-17	1.30791e-14	250.768	1115.28	354.686	1397.63
CGAGCAACATCACAAGTGCT	TNPO1	2.01308	2.40706e-26	3.51236e-23	529.113	2214.62	446.486	1784.39
AGAAGGACACAGCTCAACAG	RNMT	2.01298	2.20996e-10	3.33813e-08	82.7277	396.859	104.319	416.903
AGACACTGCGATTCAAACAG	AIFM1	2.00875	2.32312e-14	7.45491e-12	179.243	1037.33	340.081	1106.3
TCCAAGAAGAATGTTAATGT	ORC5	2.00787	3.09807e-10	4.57124e-08	104.271	357.882	84.4986	463.365
CCGGGGCAACTCACGGTGAG	RPP30	2.00604	1.54371e-15	6.38426e-13	212.852	937.226	251.409	985.749
GATCAAGATCAAGACCGGCG	TBCA	2.00566	2.80448e-08	2.64823e-06	68.078	211.717	75.1099	424.437
CCCAAGAAAGAATGTCAAAG	SDAD1	2.00412	3.14714e-06	0.000178832	18.0967	130.22	26.0798	105.481
TTAGATAACCAAATGAGAGA	AK6	2.00394	1.86912e-15	7.60801e-13	228.363	1015.18	230.546	884.035
GACAAACAATGACTTGTACC	ZCRB1	2.00376	1.79706e-18	1.08578e-15	318.846	1369.52	299.396	1169.09
CGATAGACGCGTGCACCACG	EIF6	2.00376	2.8471e-10	4.21813e-08	179.243	551.883	77.1963	541.22
AACAGTTCTTGTGTATACCG	LSG1	1.99766	8.29948e-14	2.40396e-11	218.884	775.116	162.738	811.203
TTGGCGACTTCAATTTGCCA	SSB	1.99442	2.6164e-42	2.89064e-38	781.605	3164.25	836.641	3341.5
GATTTATGATCATAACCCTA	IKBKAP	1.98912	9.36028e-27	1.4194e-23	461.035	1906.34	518.467	2039.31
GAGCAGCTGAGTTCATCCGA	ZCRB1	1.98761	6.34864e-20	4.42329e-17	384.339	1334.97	331.735	1567.15
TAGTGACTCACCTGAATCGG	WDR77	1.98717	3.4341e-12	7.46019e-10	126.677	625.408	198.207	718.279
GGTGATGGCCTGGACAACCA	MTOR	1.98583	9.14939e-08	7.75012e-06	40.5021	233.864	73.0235	272.494
ATGAGCTCGAAATTTGATGA	POLR1E	1.97936	8.89129e-19	5.59045e-16	316.261	1533.4	370.333	1228.11
CGCAGATCCCGGACACCCGG	MEAF6	1.97794	4.25367e-11	7.32664e-09	107.718	704.248	195.077	541.22
CAGCTCAGCGAGTCGCCCAG	MIS18A	1.97592	6.16156e-09	6.78799e-07	64.631	533.28	146.047	347.838
TCACAGATCGGGTGCTACCA	ORAOV1	1.97362	1.90957e-06	0.000113951	24.9907	124.904	37.5549	178.314
AAATAAAAGCCCTCAACCGG	TAF1B	1.97313	1.14951e-09	1.48662e-07	166.317	509.362	70.9371	484.712
ATTGGATAATGGGCTTCGCG	PMPCA	1.9718	2.34086e-06	0.000136424	20.6819	144.393	46.9437	177.058
GATTGTCCGAATCTGATCCA	PPP4C	1.97074	3.14342e-14	9.88951e-12	199.925	911.537	221.157	794.878
GGTCATCGGCATGGACGTAG	ENO1	1.96968	2.54285e-11	4.54171e-09	115.474	510.248	135.615	529.919
TGCCTCTGCAGTGAGCAATG	EEF1G	1.96768	1.60434e-13	4.36884e-11	183.552	733.481	185.688	768.508
TCTTCTCTCTGGATACCATG	MMS19	1.96557	5.32679e-13	1.31197e-10	386.063	1254.36	173.17	993.284
AGAAAGGACGTCGATCGAGG	KMT2A	1.96025	1.15614e-14	3.95632e-12	203.372	1095.79	328.606	1025.93
GGCCGCGCGCGGGGACACCG	BHLHA9	1.95738	7.66304e-05	0.00293675	2.58524	36.3197	17.7343	99.2028
CCACGTCTTGAAGTCGACGC	GFER	1.95515	1.4921e-10	2.3265e-08	147.359	419.891	108.492	632.889
GTGGTACTGAGTTCATACCG	WDR77	1.95193	6.62712e-07	4.54363e-05	33.6081	170.083	44.8573	189.615
TGGTATGACGAAGGGTACAG	HUWE1	1.95018	2.28024e-12	5.08205e-10	237.842	697.162	143.961	840.085
GACGTTCAGGTTGTTCACGT	SOD2	1.94874	6.04042e-17	2.93804e-14	326.602	1133	276.446	1254.48
GATACCTAAAGTGGAGTGGT	TRMT112	1.94838	1.09283e-07	9.05675e-06	59.4606	232.092	46.9437	236.078
CCCGCTCTCTGGTTACATAG	PDPK1	1.94791	3.41162e-10	4.96882e-08	146.497	481.901	86.585	477.178
AATGTCCTGGAAACACTTCG	CPSF2	1.94786	7.51998e-08	6.46192e-06	51.7048	225.891	67.8075	291.33
TCAATTACGATTATCGGTGG	AIFM1	1.94597	3.74199e-15	1.43264e-12	256.801	900.906	261.841	1155.27
GACCTGGCGACCGACGCGCG	GFER	1.9455	8.78688e-12	1.74692e-09	249.907	725.509	129.356	797.39
ACTGAAATCTGTAAGCAGGT	SBDS	1.94316	6.39878e-13	1.55759e-10	179.243	664.385	204.466	867.711
ATCCGAAGCCTAGCTCGTGG	WWTR1	1.94148	9.82629e-12	1.93368e-09	135.294	574.915	158.565	609.03
CTCCATATGTATCTCTACCC	ASNS	1.94027	4.32096e-14	1.31563e-11	201.649	923.053	250.366	865.199
AAGCTGACAGGCAGTACCGT	MVD	1.94017	5.51492e-07	3.82175e-05	97.3774	341.937	33.3822	218.497
GGAACTGAAACACTTTGCCG	TTC4	1.93809	7.25395e-11	1.21428e-08	125.815	554.54	123.097	454.575
GGAGAAAAACCCAAATGCCG	PRMT5	1.93724	8.63061e-11	1.40816e-08	134.433	440.266	142.917	679.351
CTTACCTTCAGACACGGCGT	NOP56	1.93546	2.45376e-07	1.86778e-05	40.5021	215.261	68.8507	257.425
GATGAATATTCTCTACGACA	GTPBP4	1.93531	3.09951e-10	4.57124e-08	98.2392	463.298	121.01	429.46
ACACTGAGAACTTACGGCAG	GRPEL1	1.93429	1.45744e-11	2.72916e-09	161.147	611.234	130.399	560.056
CCAGTCCCACAGATCTGTAG	PRPF38B	1.93234	1.36363e-08	1.39496e-06	71.525	319.791	75.1099	295.097
AGAGCCAAACGATACTCCGC	KAT7	1.93151	9.45435e-13	2.22241e-10	165.455	791.947	269.144	917.94
CAGGGAAGAAATCACAACCA	AK6	1.93116	1.05783e-12	2.47157e-10	189.584	750.312	167.954	669.305
ACAGCGAAGCAGGATGCAGT	MIS18A	1.92897	9.59483e-14	2.73814e-11	199.925	814.979	238.891	910.405
TGGGAGACACGGATGAGCTG	NR2C2AP	1.92706	1.88013e-11	3.44559e-09	236.119	1032.01	168.997	563.824
GCAAACGGTGACCCTCATGT	IARS2	1.92547	4.5109e-13	1.13635e-10	378.307	1067.45	180.472	1117.6
GTAAATCCATTACATCACCA	NUP43	1.92154	1.58995e-07	1.26374e-05	53.4283	289.672	62.5916	203.429
GACTCGTCCAAGGACATCCG	EGLN1	1.91995	1.65317e-11	3.06597e-09	241.289	894.705	142.917	616.564
CCACAATGTCCTGCACTCCA	PHB	1.9182	2.31612e-10	3.4781e-08	105.133	473.042	164.824	600.24
AAGAGCTTCATACTCCGCAG	POLR1E	1.91791	1.38895e-11	2.63277e-09	186.137	802.577	154.393	538.709
ATCTTCAGAGAATTGCAACA	RRP15	1.91781	4.33684e-11	7.43677e-09	199.064	700.705	121.01	566.335
CATGAGCGAAGACGCGTCGG	MIS18A	1.91683	2.72625e-09	3.23871e-07	78.419	522.65	156.479	414.391
GCCATCCCCAGGGAATACAT	POLR3H	1.91519	3.5857e-14	1.10481e-11	212.852	1019.61	290.008	927.986
GCGACCGCAGCGATGCACGA	DDX55	1.91489	3.23664e-14	1.01341e-11	248.183	838.011	244.107	1074.91
TCTCGCCCGACAATGAACAG	NALCN	1.91362	1.22283e-05	0.000595903	6.89398	44.2923	5.21596	56.5079
CCAGGTACTTAGAGACACAT	TIMM10	1.91159	5.00355e-08	4.45293e-06	57.7371	271.955	83.4554	312.677
GGCAGCAATAGGGTCCACGC	RBBP5	1.90693	1.61508e-09	2.03098e-07	93.0687	406.604	162.738	605.263
GGGATGCTAATGCCTTATGG	POLR3C	1.90251	3.67194e-07	2.68234e-05	41.3639	364.969	148.133	393.044
ACTGCTCCCTCACAAATCCT	PELO	1.90203	1.73263e-13	4.68519e-11	211.128	1252.59	365.117	948.077
GTGACATTGGTCCATCACAT	ECT2	1.89984	3.5031e-07	2.57528e-05	54.2901	185.142	68.8507	329.002
AGGCACTTAAAGCATTGTTG	AATF	1.89727	9.91978e-14	2.81013e-11	307.644	967.345	202.379	990.772
GCAGCTCCGAGTCTTCCAAG	DHX33	1.89598	3.42685e-14	1.06864e-11	228.363	941.655	266.014	950.589
GTGTGCGGAGACAAGTCGAG	NR2F2	1.89438	3.51502e-08	3.23236e-06	62.9075	299.416	88.6714	316.444
AGAGCGCGCTTCTGATCCTG	UBE3D	1.89065	8.20772e-18	4.50185e-15	409.33	1750.43	377.636	1219.32
CTGTGGAATAAGCCATTGGT	OSGEP	1.89057	3.02891e-07	2.26325e-05	44.8109	269.297	112.665	365.418
TGTAATTGCCCCTATAGTAG	ABCF1	1.89035	4.35408e-07	3.10066e-05	87.8982	282.585	37.5549	238.589
GGAACACGTAGCGGTCCTGG	PGS1	1.88984	3.88785e-09	4.46105e-07	90.4835	468.613	112.665	335.28
TCTGCCTGGTCTACTGCGTA	KTI12	1.88018	1.82978e-18	1.09697e-15	359.349	1420.01	401.629	1432.79
ATTCTATGCCACATCCTCCG	HUWE1	1.87581	3.60973e-20	2.63364e-17	406.745	1531.63	462.134	1709.05
ATGACTACCTGTCTATCACC	WDR3	1.87389	2.17542e-09	2.637e-07	89.6217	525.307	165.868	459.598
CAAGGCCAAAAACCTAATTG	SAMM50	1.87028	1.14223e-07	9.4075e-06	55.1518	313.59	129.356	410.624
GTAACCAGGGAGACTCTCAG	DDX51	1.87015	1.71916e-06	0.000104524	53.4283	152.366	39.6413	242.356
TGGGTCAATGCCAGGCGATG	HDAC3	1.86422	1.33941e-13	3.71276e-11	251.63	941.655	234.718	881.524
GCGCGGTATCGCTCGAAGAG	DOHH	1.85989	1.4112e-37	9.09484e-34	836.757	3551.36	1078.66	3444.47
GCTGTGCACTATGATCGCTC	ALYREF	1.85922	7.00021e-22	6.36912e-19	441.215	1796.5	530.985	1779.37
ATATGATTGTAGAAATACCT	PPA2	1.85898	3.06128e-17	1.56788e-14	330.911	1662.73	496.56	1383.82
TGGCCCAGAAACACATGACA	SKIV2L	1.85801	9.71936e-10	1.27401e-07	105.133	453.554	133.529	462.109
TCGCCAACTAAAACAGCAGT	SMC2	1.85626	7.70676e-08	6.59311e-06	71.525	342.823	78.2395	249.891
GAGATGGCAGCTACTCGACG	DHX33	1.85387	3.56265e-10	5.14039e-08	177.52	559.855	112.665	543.732
AATAAGCTACCTGAGACCTC	HSCB	1.85329	5.67287e-10	7.93351e-08	109.442	526.193	174.213	547.499
TGAAACCAAACAGTCTACCT	PRPF40A	1.85205	1.39939e-10	2.18636e-08	130.124	629.837	182.559	547.499
GCAGCTGCACACATAATGCA	ADAT2	1.84955	5.75624e-21	4.49667e-18	451.556	1703.48	465.264	1651.29
ATGCTGTGGCCGTTACAATG	HSPD1	1.84644	2.04309e-09	2.50406e-07	111.165	545.682	244.107	779.809
ACTGGAAACTAACCGCCATG	EIF4G1	1.84459	4.25347e-09	4.83162e-07	194.755	547.453	87.6282	522.384
TGAGCACCATATGTTCTGCG	WDR18	1.84438	5.97666e-15	2.17003e-12	292.994	1077.19	298.353	1097.51
TCCCACCAAAACAATACACT	GTF3C4	1.84378	3.68535e-27	5.93779e-24	581.679	2497.2	770.919	2402.21
CTTACGTCGCAACGCCAAGG	RPTOR	1.84346	3.65556e-12	7.89694e-10	191.308	1044.41	385.981	1072.39
GGAAAGATGCCACCAATGTG	ENO1	1.84332	4.36191e-15	1.66176e-12	342.975	1057.7	286.878	1256.99
GGTGATCAATCCTTCAACAG	ZPR1	1.84096	1.15672e-07	9.5022e-06	89.6217	328.649	61.5484	264.959
AGAATGAGTATGTCAAGATG	PELO	1.84032	3.50851e-17	1.77345e-14	398.127	1424.44	349.47	1304.71
CCACAGCAGTCACAGGCCGG	CRCP	1.83964	1.22058e-08	1.27047e-06	155.114	433.179	75.1099	445.785
TTCGTGAAGATGGTGCACAA	PGD	1.83849	7.92542e-10	1.06596e-07	256.801	760.057	114.751	624.099
CGATGTGCGTGGCTCCCACG	CTU1	1.83623	5.21987e-15	1.91322e-12	419.671	1234.87	271.23	1288.38
GAGGCACTGCTGGTATTGGG	DOLK	1.83455	3.24487e-11	5.67756e-09	187.861	734.367	167.954	585.171
TGAGAGCCACGCCATACGGG	CPSF1	1.83227	1.20228e-07	9.81841e-06	64.631	405.718	113.708	276.261
GTCCCACACTTCAATAACAG	PWP1	1.83183	4.39741e-09	4.97196e-07	92.207	519.106	173.17	472.155
AAGAACACTCTGATTATGTG	UTP15	1.82814	4.02501e-07	2.89112e-05	54.2901	327.763	89.7146	231.055
TAGTGCCCGGATCCACCCCG	TELO2	1.82591	5.07629e-15	1.86945e-12	360.21	1301.31	295.224	1073.65
ATATATTGGAAATCTAACAT	CPSF6	1.81951	2.69755e-08	2.56605e-06	134.433	367.627	73.0235	418.159
TGCAGATGTAAAGACGACCG	DCPS	1.81853	3.27413e-10	4.79567e-08	156.838	481.901	149.177	649.213
TTCTAGCAGCCAGTAAATCG	ASNS	1.81824	4.29549e-12	9.20222e-10	194.755	786.632	261.841	871.478
AAAACTTCGAAACTCATGCA	DNAJC2	1.8182	2.87449e-20	2.13754e-17	495.505	1696.4	440.227	1655.05
GAGGGTCAAGACTATCTGAA	RTCB	1.8178	1.62299e-26	2.41379e-23	619.596	2169.44	654.082	2370.82
TTCCACGACTTTGTTCCCCA	ILF2	1.81718	6.04902e-12	1.24088e-09	206.819	878.76	225.33	691.908
TCTGTGATGCCAAGACAGAT	ELP6	1.81629	1.54067e-14	5.0919e-12	481.717	1804.47	328.606	1100.02
CAGCAAGCTATGATGCCCTG	EXOSC10	1.81332	1.95845e-08	1.91966e-06	94.7922	418.12	102.233	322.723
GTCACGCTCCTCAGCCGGCG	DOHH	1.81116	2.36987e-25	3.05465e-22	573.062	2165.01	661.384	2213.85
TGACAATGGACAAACTATGG	UBA2	1.80997	1.00622e-08	1.06309e-06	141.327	435.837	84.4986	408.113
CACAACGGATTCGGAAATCG	GTF3C5	1.80949	2.36588e-35	9.1485e-32	847.959	3185.51	945.133	3145.61
CCAGAGAACGGACATCACGA	FDXR	1.80915	9.5956e-16	4.01132e-13	319.708	1508.6	576.886	1676.4
CTCAAACCGCAGGTTCTGTG	C1orf109	1.80791	3.38556e-10	4.94018e-08	228.363	793.719	141.874	553.778
AAACTTGGCAAGCAAACCTG	EIF4E	1.80659	1.92998e-13	5.1826e-11	245.598	992.149	336.951	1092.49
GTTATTGTACAGGTTCGAGT	ELP2	1.80616	2.7051e-27	4.54792e-24	629.075	2389.13	787.61	2610.67
TATAACTGCTGACAGCTCAA	RNMT	1.80553	1.9253e-11	3.51172e-09	188.723	662.614	197.163	735.859
GGTACTGAGAGTATTTGATG	PRMT5	1.80497	3.85173e-13	9.76856e-11	330.911	987.719	231.589	1030.96
ACAAGTGTTATCTCTGTACC	LYRM4	1.80439	3.19331e-07	2.37462e-05	60.3223	255.124	105.362	371.697
GCCTGGTTACCTCGATGACG	DOHH	1.80431	2.35059e-27	4.04999e-24	638.555	2368.75	710.414	2389.66
GGGAGTCGTAGCCACAAGCA	TTI1	1.80385	2.32467e-15	9.36369e-13	307.644	1229.56	420.407	1358.7
TGAGAGTCGCCAGATCACGC	PPP4C	1.80334	2.83575e-09	3.33296e-07	131.847	432.293	109.535	460.854
CTACTAATGTCCGTTATCTG	GTF3C3	1.8024	8.20712e-15	2.93849e-12	304.197	1290.68	363.031	1082.44
GGCTGGCCAGGTGATGTGCG	TBL3	1.80218	1.0099e-07	8.44356e-06	71.525	310.932	93.8873	313.933
GGTGTAAGTAGGTACCGGAA	PSMG2	1.79869	1.39047e-06	8.71433e-05	68.078	326.878	60.5052	168.268
GCGGCTCTTCAGTAAATCCT	MEAF6	1.79813	6.96824e-25	8.55401e-22	644.587	2335.09	596.706	2030.52
ATGAGGACAAAACCATCAGA	DCPS	1.79783	7.40458e-18	4.09034e-15	379.169	1572.38	516.38	1585.99
CTCTTGATGACATAAAAGAA	SSB	1.79779	7.09821e-32	1.96055e-28	780.743	2740.81	871.066	3050.17
ACAAGCTCAGAAATACATCG	HSPA14	1.79536	9.6945e-15	3.43867e-12	349.869	1225.13	304.612	1096.25
GCACAACATCACCCGCAAGG	POLR3K	1.79461	3.03648e-07	2.26672e-05	57.7371	312.704	100.146	281.284
TCCTTGCTCGATACTCAGTG	ERCC2	1.79379	3.52562e-07	2.58937e-05	62.0458	251.581	81.369	293.841
GAATGAGACTCACTCTAGCA	AFG3L2	1.79372	6.47573e-11	1.08873e-08	167.179	632.495	224.286	772.275
TCATAAGCAGGAGAAACACC	DDX55	1.78863	7.79831e-11	1.29143e-08	283.515	792.833	159.608	791.111
CATCTTTCATCAGAGCTACG	FDXR	1.78623	1.19982e-12	2.78651e-10	227.501	1070.1	374.506	1049.79
TACACCTTCCAGATCAGAGT	SNAPC1	1.78529	1.49816e-07	1.19693e-05	112.027	388.001	68.8507	285.051
GCGCCGACACACACGCAATG	ALG13	1.78423	1.16745e-09	1.5073e-07	125.815	591.746	230.546	680.607
GTAAGGCGACGACAGGATGT	PRPF38B	1.78046	1.35261e-07	1.09079e-05	87.0365	271.069	82.4122	360.395
CATGTACTAAACAGCCAATG	TWISTNB	1.77877	2.51815e-05	0.0011244	38.7786	180.713	28.1662	96.6913
GGACGTATCATCAAAGTTGG	ACTR2	1.77755	2.20646e-19	1.45847e-16	560.997	1958.61	453.789	1569.66
TTACCTACATCCATCCACTC	GINS2	1.77618	6.57163e-08	5.72332e-06	96.5157	311.818	87.6282	367.929
GAATTCCTGAAAGTTGACCA	SKP1	1.77513	2.2325e-05	0.00101621	46.5343	119.589	22.9502	168.268
ACAGATTCTGCGATAATGTG	GTF2A2	1.77258	7.44276e-11	1.24052e-08	210.266	959.372	235.762	609.03
GATGACGGAGACCAAAACAC	IARS2	1.77226	5.17075e-06	0.00027465	38.7786	170.083	73.0235	258.681
GGAACTTGAACAAGAGTATG	TINF2	1.77135	7.3972e-06	0.000380118	108.58	192.229	36.5117	355.372
GTTTGCTGCGTATTAAAGGG	MRE11A	1.77082	1.59807e-18	9.73151e-16	443.8	1543.15	598.793	2060.66
GAGAGTCTGCACTAACCCCG	GTF3C5	1.76808	8.49686e-24	9.12669e-21	672.163	2006.44	587.317	2335.66
ACTTCGCAGAGCAAGCGCAG	GNL3	1.76735	1.19282e-07	9.76183e-06	105.995	372.056	76.1531	296.353
GGCTTTCGTCTACGGCTCCG	TAMM41	1.76379	1.88418e-27	3.38877e-24	741.103	2856.86	773.006	2328.13
GCGCCGCGGATCGAATGGTG	NOP16	1.76148	9.07982e-08	7.69963e-06	79.2807	444.695	134.572	323.979
TTCTTCATACCCGCCCAGGA	PGK1	1.75834	4.18065e-11	7.24931e-09	199.064	766.258	312.958	1010.86
CCCACAGCTTCGGAAATGTG	MRTO4	1.757	1.91466e-07	1.50177e-05	68.9398	349.91	126.226	354.116
AATACCCACCCACACAAGAT	METAP2	1.7564	2.22817e-28	4.6573e-25	735.932	2522.01	775.092	2629.5
CATGTCATCTACATACTGCG	NOL9	1.75582	6.83794e-07	4.65926e-05	77.5572	231.206	64.6779	297.608
AGACGATCTGCCGACCCTCT	IL1RN	1.75508	0.000107905	0.00394005	16.3732	83.2696	6.25916	40.1834
CAGTGCTGAATCGCAACACT	NR2C2AP	1.75324	3.40161e-13	8.73987e-11	367.104	1105.54	261.841	1064.86
CGATCAGGATAGCGAACCTG	PPP4C	1.7515	1.63907e-08	1.65333e-06	101.686	408.375	127.27	408.113
CCTGTGAAGGCGATTGACCG	RPP30	1.75073	1.23465e-08	1.28167e-06	156.838	594.403	117.881	376.72
CGTGGCCATTTGCACCACCG	HJURP	1.75056	2.01409e-09	2.47637e-07	173.211	496.074	129.356	571.358
CCATCTCCCAGTCATGTGTG	NHP2	1.74928	7.84167e-20	5.41474e-17	529.975	1722.09	488.214	1749.23
TTGGAGACATACCAGACGCG	GPI	1.74812	2.3271e-08	2.23289e-06	106.857	395.974	111.622	384.254
CTTGCGTTGTGAGATCCCAG	GNB2L1	1.74795	1.28352e-05	0.000621954	43.9491	232.092	47.9869	121.806
AGACGGCCTAAACGGACCTG	DPH7	1.74739	3.76391e-05	0.00158805	25.8524	101.872	35.4686	150.688
TGATAAAGCGAATGCAACAG	DDX18	1.74689	4.22384e-05	0.00175623	23.2672	111.617	43.8141	159.478
GAACCTAGACAAGAACACCG	DNAJC11	1.74593	1.20087e-10	1.8949e-08	186.137	651.098	198.207	684.374
CCCAAGGACCTGAGACACGA	TELO2	1.74453	4.45729e-19	2.82552e-16	498.952	1545.8	528.899	1946.38
CAAAGATTATCACTTTAAGG	NPM1	1.74179	9.78509e-07	6.39687e-05	113.751	306.503	52.1596	297.608
ATGGCAAGAGAATTACTGGG	MBTPS2	1.7407	1.55506e-08	1.57827e-06	228.363	687.417	109.535	490.991
TGGAGGCCAGTTCAGCACTG	RCL1	1.73994	1.69094e-05	0.000794486	29.2994	196.658	61.5484	150.688
CCAGGCCTATAGCTATGCTG	WARS	1.73932	4.89737e-08	4.36849e-06	86.1747	456.211	164.824	424.437
AGCTCGCAGCAGTACCTCTG	GABPB1	1.7366	1.80133e-08	1.79061e-06	155.976	635.152	130.399	364.162
GTGAAATTCTAACCTTGGCG	EIF5A	1.73577	1.23356e-21	1.04835e-18	584.265	1989.61	563.324	1878.57
AGAATGCCAATACAAGCAGT	UTP6	1.73551	1.16857e-07	9.58365e-06	127.539	340.165	77.1963	390.533
CTGACAGCGAATCATAACAT	PTPN11	1.73477	1.80951e-06	0.000108989	93.0687	205.517	58.4188	347.838
CTTGGCGTCCGTGAAGATGG	TCEB2	1.73407	7.4163e-05	0.00284925	31.0229	131.105	19.8207	84.134
CCTCCTTTGCAGAGGTGGTG	URM1	1.73342	7.80676e-10	1.05183e-07	172.349	752.97	198.207	522.384
AGTCGGGGTTGTAGTCGATG	PPAN	1.7318	4.34163e-07	3.0975e-05	68.9398	287.014	101.19	322.723
GACGCGTCCGACCTCGCCAT	ABT1	1.7311	8.76379e-05	0.00329172	35.3316	106.302	14.6047	106.737
TATTGGATGACAGTTTCGAG	TAF1B	1.73019	3.51003e-14	1.08582e-11	443.8	1342.06	311.915	1214.29
TTTGCAGCCAAGCCTGACCG	DUT	1.72805	1.17743e-09	1.51764e-07	243.013	893.82	175.256	537.453
CAACGATGCTCGAGAGCTGG	DR1	1.72753	1.77147e-35	7.21053e-32	1098.73	3561.1	1305.03	4444.03
TCTCACCCGGTGCTGACGCA	CDNF	1.72705	0.000159786	0.00548971	27.5759	57.5801	22.9502	156.966
GGCTGAAGTAGTCTCGAGTG	HSCB	1.72652	2.48056e-12	5.48113e-10	278.344	872.559	290.008	1054.81
TGTCCACTGCACAGTTCGAG	RPL11	1.72419	0.000131483	0.00467516	17.2349	60.2376	20.8639	111.76
TTCAGCCAAACTGAGCGTGC	NARS2	1.72204	8.75667e-10	1.16761e-07	177.52	769.801	202.379	526.152
CACACATAATGTCCGAATGT	DKC1	1.72131	1.40683e-06	8.80261e-05	77.5572	280.813	61.5484	223.52
TCATACGCGCCACGAAGTTG	TRMT112	1.7212	3.06392e-08	2.85831e-06	108.58	373.827	122.054	431.972
GATGTCCAGGAAGACGGCGT	TRMT61A	1.71968	1.7993e-08	1.79061e-06	114.612	397.745	156.479	539.965
GCGCAGCTTGAGGAGCACGG	IMP3	1.71872	5.16124e-07	3.60573e-05	71.525	304.731	147.09	458.342
CTGGGGAGAACCGAGCAGGA	NOP10	1.71817	1.36088e-11	2.59228e-09	274.897	815.865	235.762	911.661
TGGATGCTTACTTGAAGACG	EEF1G	1.71805	2.71348e-15	1.07616e-12	445.523	1351.8	363.031	1356.19
ATAAACTGGGAATGGCTGGA	DOLPP1	1.71795	1.64634e-14	5.41801e-12	380.031	1162.23	360.945	1322.29
ATAAACATGAGAGGAACTCC	UTP23	1.71663	1.02615e-06	6.66325e-05	76.6955	232.978	69.8939	295.097
GAAGTGGGGCTACTGCCTTG	POP1	1.71611	4.12604e-12	8.86376e-10	252.492	960.258	312.958	940.543
GGTGAGTGGACGCAATGAGG	VARS	1.7154	9.18036e-05	0.0034249	23.2672	98.329	17.7343	81.6226
CATGTCAGCCAGATGAACCA	MSTO1	1.71538	8.83317e-05	0.00331456	70.6633	259.553	25.0366	100.459
CTGCAAAGAAGACACAATCG	CDAN1	1.71466	3.11114e-09	3.63453e-07	152.529	475.7	183.602	673.072
TCAGACAGGTGACAGGCCCG	WDR18	1.71325	1.12522e-10	1.79696e-08	199.064	759.171	303.569	931.753
TCTGTCTGAAGTCCCCGTAC	TERF2	1.7094	1.79101e-05	0.000835915	43.0874	243.608	56.3324	124.317
TCATCAATGCCATCCCGCAG	HDAC3	1.70881	2.76661e-09	3.27659e-07	177.52	596.175	145.004	503.548
GACGCCAGATACGCACAGTA	CIAO1	1.7079	3.5287e-10	5.10092e-08	182.69	628.951	203.423	676.839
CTGTTTGCGGATAGGATAGG	RAC1	1.70787	1.69507e-11	3.12868e-09	235.257	917.737	287.921	833.806
GCTGAACCTGAGCTGCAAGT	AASDHPPT	1.70716	8.57026e-13	2.03312e-10	286.962	1190.58	372.42	1003.33
ATGTCAGAATTGGTATGACT	NCL	1.70623	8.56031e-06	0.000433406	62.0458	280.813	55.2892	145.665
ACTCTGGAAACAGTACATCA	POP4	1.70572	5.25276e-11	8.9282e-09	289.547	841.555	207.595	827.527
GAAGATGAGAAAAACAAACG	EIF4E	1.7032	3.57577e-05	0.00152363	25.8524	171.854	63.6348	161.989
AGGAAAACCAGTTCTTGCAA	AASDHPPT	1.70318	5.65511e-21	4.46274e-18	548.071	2061.37	764.66	2252.78
TACAGTTAGGACTGAGGTGT	DPH5	1.7026	1.27817e-12	2.95083e-10	342.975	1069.22	279.576	1003.33
GTAATGAACTTGGACAAACA	UBA5	1.70259	1.16738e-10	1.84625e-08	202.511	870.788	275.403	725.813
CAGAAGCCACGGTCATACCA	CPSF4	1.70148	3.13238e-15	1.22969e-12	430.012	1410.27	387.024	1292.15
ACTATAAAGATATTGCAACT	SHQ1	1.70069	9.14564e-13	2.16299e-10	516.187	1454.56	288.964	1211.78
GTGACGACCATAAGTTGCAG	LAS1L	1.69919	9.15473e-07	6.03066e-05	64.631	297.645	103.276	290.074
GGATTGGGTAAATACAGCCA	CMTR1	1.69858	2.12885e-10	3.23455e-08	191.308	772.459	246.193	689.397
AATATGAGGTAACACCACGA	UTP20	1.69856	5.37355e-07	3.73718e-05	124.953	274.613	77.1963	429.46
GAGGTCATCCAACCTGATGA	PNO1	1.69446	3.72775e-06	0.000207554	56.0136	208.174	65.7211	229.799
CGTCCCTCCGACACGCCAAG	ILF3	1.69341	6.00544e-09	6.66345e-07	164.594	459.755	148.133	597.728
TTGGTGCATTGACCTAGAGG	CDC37	1.69106	5.78573e-05	0.00228758	45.6726	192.229	30.2526	96.6913
CTCCGCCGGAGTCCAAACGG	WDR77	1.69047	1.92234e-10	2.95562e-08	259.386	742.34	191.947	760.973
AGATGATTGCACATACCACG	NELFCD	1.68809	3.89172e-07	2.81059e-05	94.7922	292.33	87.6282	340.303
TGAAGGGTTCAATCTCCAAG	POLR3B	1.68773	1.02397e-08	1.08036e-06	174.073	443.809	136.658	604.007
CGGTGGTTGCCACTCACCTG	GOLGA6A	1.68628	0.000190531	0.00640934	10.341	83.2696	19.8207	56.5079
CAACTATAATATAACCACAG	UBA5	1.68516	3.46892e-09	4.00412e-07	255.939	664.385	140.831	659.259
GAGATGCAGGGACACACGAT	VHL	1.68476	2.55403e-08	2.43552e-06	266.28	739.682	121.01	552.522
CAGTCAAACCCAGCTTACAG	ERCC3	1.68317	2.0654e-05	0.000948089	40.5021	142.621	46.9437	182.081
CGTCCACCACGTACACCGCG	KTI12	1.68277	1.10757e-11	2.17402e-09	568.753	1547.57	274.36	1208.01
CATCACAAAAAAGCTGTCAG	DDX21	1.6817	3.30993e-07	2.44957e-05	83.5895	313.59	117.881	375.464
CGGCACGCCCATATCCATCG	PNKP	1.68047	1.11331e-11	2.17975e-09	295.579	845.984	278.532	1039.75
TCTGATCAATGTCCTAATGT	EIF3H	1.6803	1.73631e-21	1.44388e-18	587.712	2044.53	717.717	2179.95
GCTCATCTTTCCAGGCGAGA	CTU2	1.67702	5.39286e-14	1.60411e-11	349.008	1236.64	475.696	1441.58
TGTGGCGCCTGATCACCCCG	FDXR	1.67683	9.31974e-08	7.88578e-06	94.7922	439.38	168.997	444.529
CACCTGAAGAACCTCTATGA	GRPEL1	1.67603	6.91785e-08	5.9911e-06	198.202	485.444	98.0601	508.571
ATAGGATGCTCCAACAACCA	TXNRD1	1.67135	3.35445e-13	8.64743e-11	486.025	1389.89	316.087	1211.78
GGATGTAAAAGAGTCCAGAA	ACTR6	1.67131	5.68089e-08	5.00961e-06	164.594	430.522	101.19	462.109
CAGGTAGGGGATTTCATCAG	DDX54	1.66802	1.85819e-08	1.83299e-06	144.774	451.782	134.572	479.69
TCCGCAAGGCCATGGCCCGA	TAF1C	1.66651	3.45706e-12	7.48904e-10	390.371	1042.64	278.532	1127.65
CCAACGGCTAAACCTCCACC	ELP4	1.66616	1.65456e-12	3.75246e-10	295.579	1119.71	388.068	1089.98
GGGCTTTGGTAGTACCACCC	NMT1	1.66509	6.84487e-09	7.47686e-07	176.658	536.823	145.004	527.407
CCCTCCAGCAGGTCAGCCGG	ATAD3C	1.6649	5.38655e-07	3.74285e-05	87.0365	483.672	247.237	615.309
CAACATTAAATACCCAATGA	DDX21	1.66463	6.26269e-06	0.000327476	50.8431	250.695	83.4554	215.986
GGCACGCACCTTGCTCTGAG	WDR5	1.66399	3.12063e-09	3.64012e-07	301.612	945.199	178.386	620.331
ACTTGGCCATGTGAGATACA	DNAJC2	1.66282	3.45043e-14	1.07167e-11	477.408	1719.43	421.45	1167.83
ACGGTCACCTGTATTCGCTG	ZNRD1	1.66252	6.03232e-10	8.40579e-08	264.556	646.668	200.293	871.478
AACAGCTTGAGACCGAACAA	DNAJC11	1.66103	1.01939e-18	6.30694e-16	855.715	2516.69	549.763	1975.27
TCTTCTACCCAAATCCACCA	ASCC3	1.66035	9.75104e-06	0.000487785	48.2578	192.229	71.9803	229.799
GTTCTTCGAGTCCGTCACGT	PDPK1	1.65846	1.27433e-09	1.63438e-07	227.501	632.495	174.213	680.607
GTCTAAGAACAGGATCATCG	POLR3B	1.65704	2.77478e-09	3.27707e-07	168.041	568.714	204.466	647.958
AGGTCACGAAGGAAAGAGCG	TIMELESS	1.65643	1.20781e-07	9.85322e-06	174.073	397.745	99.1033	509.827
GAAACACAAGAAGAAACGCC	RPS27	1.65642	4.11654e-06	0.000226109	62.9075	216.147	78.2395	271.238
AGATCGAGTCTATACGCTGA	NOP10	1.65565	3.97502e-11	6.90822e-09	258.524	847.756	283.748	902.871
CAATTGGAGGAGACTCAGGA	FAM103A1	1.65558	5.63398e-15	2.05526e-12	417.086	1353.57	449.616	1418.98
GCACGGCTTATTGCTCATGC	NOP58	1.65532	4.69224e-06	0.000252881	62.9075	254.238	71.9803	212.219
GTCCGCCTGCTACTGAGTAA	RPS6	1.65495	1.2589e-08	1.3016e-06	148.221	465.07	177.343	602.751
TCACTCCCCAGGATTATGCG	CCDC84	1.65437	2.03527e-06	0.00012043	177.52	410.147	60.5052	385.51
GAAGGCCGTACACACCACCT	PSMG3	1.65368	1.85954e-05	0.000863731	53.4283	228.549	51.1164	141.898
TCTAAGGCTTCTTACCCATG	EMG1	1.65074	1.32272e-07	1.0678e-05	99.1009	394.202	157.522	452.063
CATTCCTAACATCAAGGACA	TTF1	1.65069	8.92148e-10	1.18405e-07	185.276	754.742	264.971	698.187
AAATTGTATTTAGAGATCTG	TRMT5	1.65043	1.80393e-16	8.20649e-14	441.215	1688.42	625.916	1699
TTGTGGACTACCGAACCAGG	ISG20L2	1.64911	0.000307296	0.00965215	87.0365	294.987	22.9502	92.9241
AATCCCTATGAGATGATCCG	CMTR1	1.64799	2.84666e-08	2.68151e-06	134.433	614.778	291.051	757.206
GGATCTCGAATTCGGATCTG	EIF4G1	1.64367	6.08015e-24	6.62282e-21	723.006	2399.76	804.302	2412.26
AGGATCCTTAGGGTGCCCTG	CD3EAP	1.64356	1.80306e-10	2.7833e-08	234.395	752.97	270.187	865.199
TGGGAAATTAGCCTAACCTG	SEC63	1.64324	8.97796e-19	5.59942e-16	611.841	1849.65	540.374	1793.18
CTCTGGACACCTACGGACGG	GRWD1	1.64302	5.0601e-16	2.18622e-13	449.832	1561.75	516.38	1495.58
AAACCCTCCGAGCTTAGCAA	RAD51C	1.64217	8.31139e-12	1.66093e-09	430.874	1291.56	291.051	1005.84
GGTGCTCGGTGTCGTTACCG	MOCS3	1.64053	7.70616e-10	1.04009e-07	211.128	647.554	249.323	830.039
CAGGATGCCAATCCAGACAA	SCAP	1.63972	4.51555e-07	3.20327e-05	103.41	327.763	97.0169	339.048
GGTGCTTGATCACCGCCGCG	TP53RK	1.63889	2.51391e-06	0.000145414	65.4928	397.745	146.047	298.864
GATCCTGATCGCAACAGACG	DDX49	1.63868	8.50001e-06	0.000430777	52.5666	208.174	76.1531	233.566
GAACGTCATTCTGATCAACA	LSG1	1.63493	7.46528e-10	1.01288e-07	213.713	757.399	227.416	652.98
TGTCGGAAGTGTCTCCAAGG	PSMG4	1.63307	4.2258e-09	4.81311e-07	243.874	597.061	164.824	715.767
ACTCTTCCATAACACCCAGA	DUT	1.63284	2.88411e-13	7.53542e-11	417.947	1258.79	356.772	1186.67
TCCGGCTCGTATCACCACAA	CTU2	1.63151	7.26592e-12	1.46716e-09	300.75	1211.84	398.5	992.028
TGACTAAGCAGATATGGGCG	PELO	1.63088	6.16382e-10	8.55819e-08	226.64	761.828	224.286	675.584
TCCATATATAACCCTTGTAA	PPA2	1.63065	2.04142e-16	9.2326e-14	517.91	1453.67	539.331	1863.51
CGAAAAGACGGCTGCACGTG	NOC4L	1.62996	1.53968e-09	1.94248e-07	210.266	672.358	199.25	636.656
GGTGTCTTAACTGTCAAACT	FXN	1.62889	1.62761e-09	2.0401e-07	201.649	645.782	206.552	658.003
CAAAATCGAGAATCATGAGG	PKM	1.62752	2.3686e-06	0.000137833	89.6217	258.667	73.0235	286.307
TGACAGCCATATACAACCAG	ADAT2	1.62671	1.4548e-16	6.67675e-14	543.762	1621.99	484.041	1594.78
TCCTCTCAAACTGCCAAGGG	POLR3H	1.62314	0.00012648	0.00452852	43.9491	130.22	22.9502	118.039
CTGTCATAGCTCTATAGATG	KIAA0391	1.62084	7.06191e-10	9.61526e-08	268.865	875.217	223.243	679.351
TTGCTGCGTACGCCAAGATG	NELFCD	1.61863	5.14142e-07	3.60165e-05	98.2392	474.814	244.107	614.053
AGTAAACCCACTTACCAACA	TMA16	1.61862	2.64371e-10	3.94704e-08	326.602	1027.58	245.15	769.764
TCACATCTAGTGGTATCCTG	RAC1	1.61808	1.45903e-16	6.67675e-14	492.058	1560.86	581.058	1773.09
CGGAAGGACATGATCCGCTG	PMVK	1.6171	2.70738e-09	3.23118e-07	268.003	669.7	179.429	747.16
AATGGTGAATGACAGACCGG	IKBKAP	1.6164	5.62329e-14	1.66624e-11	456.726	1291.56	400.586	1380.05
GGTGCCAGTACCCAAGCACG	NUDCD3	1.61613	2.34808e-09	2.82856e-07	251.63	703.363	182.559	670.561
TGGCTCACGTCCATCCCTTG	LONP1	1.61453	3.38248e-19	2.17992e-16	579.956	1966.58	684.334	1942.62
CCTCAGAACCAGATCCAATG	RPF2	1.61383	4.24624e-06	0.000232079	80.1425	221.462	80.3258	311.421
CCACCACTGAGTAAAACCTA	GMPS	1.6138	5.91292e-18	3.33787e-15	569.615	1699.05	580.015	1860.99
TGGCTGGCAAGTTCTCGTGT	DDX52	1.6137	4.71038e-07	3.32378e-05	93.0687	426.978	150.22	355.372
TCAGAAGAGAACTCGGAAGG	EIF3M	1.61336	5.85573e-12	1.20443e-09	383.478	1196.78	321.303	1000.82
CCGATGCTGAAGTGGAACCA	TAF1C	1.61252	1.00856e-16	4.7272e-14	562.721	1606.04	504.905	1701.52
GGCTGTGGAGAACCACGTGA	RPIA	1.61181	5.4754e-12	1.13222e-09	316.261	1153.37	390.154	1043.51
CACCTGCTCGGAGTTGTCCA	TIMM13	1.6118	3.41831e-09	3.96223e-07	206.819	572.257	212.811	752.183
CTCGGCTCCGAACACCCAGG	PWP2	1.61154	5.2697e-07	3.67818e-05	90.4835	378.257	146.047	382.998
CTGGGCAGGACCGGTTCTCA	RPS28	1.6113	3.90175e-09	4.47036e-07	202.511	588.202	192.991	661.771
GAAGAGCATTCTGCCGCTTG	MAX	1.60949	1.12252e-21	9.75419e-19	760.923	2264.22	685.378	2191.25
TCACAGTTGCAGTCACACGG	ABCB7	1.60946	1.79675e-06	0.000108305	127.539	315.362	71.9803	336.536
CGTCATAATAACGTACCTTG	SDAD1	1.60897	5.89037e-05	0.00232183	37.9169	191.343	55.2892	131.852
GTCCTCGATCGGTGAAAACG	TNPO1	1.60738	1.09827e-08	1.15403e-06	161.147	626.294	214.898	557.545
TAAGCATGAGAGGCCAGTGT	PGGT1B	1.60734	2.66166e-05	0.0011776	75.8338	205.517	39.6413	188.36
CCAGCTTGATGTGTCCTGTG	CIT	1.60718	1.38478e-08	1.411e-06	193.031	639.582	168.997	503.548
AGAGACTCTTCCTAATGTCC	DR1	1.60614	6.49616e-25	8.10312e-22	914.314	2467.08	870.023	3009.99
GAAGATTACACGCCTACGGT	TAF10	1.60516	0.000218424	0.00719432	22.4054	122.247	31.2958	80.3668
GGCAGATAAGAGTAGCCAAG	PGS1	1.60252	6.34046e-28	1.25731e-24	959.125	2914.44	1103.7	3389.22
AGCTCCAAATAGTAACTCGG	CDK7	1.60233	1.08688e-06	6.99301e-05	111.165	419.006	103.276	271.238
TCTTTGTTGCGATGATACAA	RBBP4	1.60058	2.15698e-10	3.27088e-08	264.556	895.591	283.748	806.18
ACTAACATGTATGAAGGTGT	PFDN1	1.59856	2.54196e-05	0.00113307	48.2578	221.462	128.313	351.605
GATGTGGAGCTGCATCGTGT	WDR18	1.59852	6.04672e-09	6.68051e-07	222.331	584.659	179.429	674.328
CTGCATTCCAGGTCAGTCTG	TUBB	1.59623	3.66995e-06	0.000204778	96.5157	273.727	70.9371	273.75
CGAAGATGTCCCATACACAG	ATP6AP1	1.59617	1.81565e-08	1.80022e-06	211.99	488.102	189.861	769.764
AGCTCCCTTTACTACAGACT	GABPB1	1.59617	4.38983e-12	9.37834e-10	345.561	1046.19	385.981	1205.5
GGTTCAACTTCAGAAAGAGG	COPS6	1.59565	1.99373e-05	0.00091998	60.3223	167.425	68.8507	263.704
GTGCTGCACAAGGTAGCGAA	DHPS	1.59505	2.19778e-16	9.71254e-14	494.643	1660.96	673.902	1906.2
ACTGGGAACATAGTCGTACA	RRP12	1.59443	2.22525e-06	0.000130177	88.76	280.813	90.7578	301.376
TCGACAGGCAGAGATACGGA	CMTR1	1.59311	3.18459e-07	2.37042e-05	105.995	431.407	146.047	366.674
GGGATGCTGGATCATAAACA	WDR74	1.59267	5.00049e-05	0.00203217	70.6633	193.115	35.4686	168.268
ATGATCTGCGCGTTGATGTG	SOD2	1.59003	8.42129e-13	2.01012e-10	390.371	1239.3	399.543	1177.88
AAGTGTATAGAAGCAATCAG	HSPA14	1.58988	3.89943e-24	4.37058e-21	1076.32	3702.84	992.076	2559.18
GTCCACAAAAAAGACAACTG	TP53RK	1.58838	3.24746e-06	0.000183723	71.525	316.247	141.874	362.906
GGCTTGAGAGTCGAAGTCGA	PELO	1.58743	3.22541e-13	8.34259e-11	404.159	1264.99	428.752	1277.08
ACTGGCCAAGAAACACTGTG	EIF2AK4	1.58537	4.64539e-12	9.84275e-10	384.339	1018.72	399.543	1375.03
GGGTGATGTTGTGCACGTAG	POLR3K	1.58509	7.13138e-09	7.74606e-07	240.427	690.961	178.386	606.518
GGGTCTGCAGAACTTCATCG	SBDS	1.58488	4.1103e-09	4.69539e-07	266.28	604.148	226.373	916.684
CATCATCATATCGCCCTGTG	DNAJA3	1.58289	2.05772e-08	1.99922e-06	160.285	721.965	276.446	621.587
AATGACGCTTCGAAACGATG	SPATA5L1	1.58278	2.11573e-09	2.57676e-07	224.916	651.983	240.978	783.577
CAGAGCTGTCCTTCTCGTAG	NUDT21	1.58266	3.58224e-06	0.000200753	89.6217	420.777	117.881	237.333
GCTCAACGACTCCATTGCCG	POLR3H	1.58145	7.00343e-07	4.75109e-05	100.824	338.394	153.349	460.854
TGACGTGCAACCGAAACTTG	NIP7	1.58115	3.00137e-08	2.80983e-06	158.561	532.394	181.516	523.64
GGTATCCAGAATGCTACCAG	C1orf27	1.58043	2.76102e-09	3.27498e-07	205.096	846.87	320.26	759.718
GTCCATTGCTCAGCTCAAAG	PFDN5	1.57891	4.46568e-05	0.00183899	64.631	149.708	44.8573	218.497
GCGAATTAAGCAGATTACGG	MFN2	1.57866	9.60945e-09	1.01804e-06	266.28	610.349	178.386	760.973
TTGTGCATGGCTAAAGACCG	RPS27	1.57719	3.63833e-05	0.00154603	56.0136	204.631	52.1596	156.966
GCCATCAGACAGATACCCCC	DDX19A	1.57699	8.1793e-13	1.96448e-10	392.095	1174.63	486.128	1484.27
CAGTCAGAGTGAAATTGCGG	EXTL3	1.57685	3.43507e-17	1.74775e-14	647.172	1771.69	540.374	1813.28
CTGCAAGAACCGCTACGACA	THAP1	1.5765	9.14913e-05	0.00341654	42.2256	119.589	55.2892	210.963
GGTGGTGTGGCCAATCCCAG	MFN2	1.57616	1.17654e-08	1.23126e-06	178.382	621.865	277.489	774.786
ATAAAGTAACACTCCTCTAG	SPATA5	1.57278	1.82035e-06	0.000109557	86.1747	416.348	148.133	316.444
TTATCGCAATGGTTATCATG	METAP1	1.57208	2.90254e-14	9.19973e-12	491.196	1366.86	454.832	1486.79
AGTTAGTAACTGAAATACCT	CRCP	1.57016	1.92486e-06	0.000114598	145.635	292.33	90.7578	452.063
TATGAAGGTTATAGAACGAG	MAK16	1.5685	5.34542e-05	0.00214196	41.3639	184.256	67.8075	177.058
CCAGCAACTACGAGTATCTG	ARMC7	1.56802	2.29251e-05	0.00103742	102.548	228.549	46.9437	256.169
GAAGAAAGAATTGCCAACAG	GNL3	1.56649	3.09225e-05	0.00134457	51.7048	290.558	94.9305	179.57
TCTGTGATAAAAATGACCTG	NRBP1	1.56473	1.09844e-09	1.42295e-07	306.782	757.399	239.934	901.615
CCGGTGCTGAAGACTAACGC	UFC1	1.56356	1.6115e-05	0.000763186	116.336	291.444	52.1596	247.379
ACTAGTAGGTCAAGGATCCA	ILF2	1.56311	2.52838e-09	3.03158e-07	255.077	929.254	268.101	652.98
GCGTGGCCTATGCAAGAAAG	CPSF4	1.56188	2.37696e-15	9.52471e-13	543.762	1646.79	512.208	1509.39
TCAGTTCCGCAGCTACGTGT	SYS1	1.5615	1.16977e-06	7.47658e-05	99.9627	403.06	131.442	316.444
CCAGAAAAAGAAAGATTACG	UBTF	1.56117	7.74074e-05	0.0029592	37.9169	253.352	98.0601	183.337
TTGGCTGCATCATCATAGCA	POLR1E	1.56051	7.37046e-11	1.23112e-08	378.307	1173.75	316.087	912.917
TTTCTCTCCAGTATAGTACA	NCL	1.55899	1.81974e-09	2.26259e-07	232.672	732.595	290.008	845.107
TGGGGACCCGTAGGTGCGCG	RPS28	1.55826	1.90547e-06	0.000113794	106.857	302.96	99.1033	342.815
CGTGGCAGCCATCCCCACAG	CTSW	1.5568	0.000217318	0.00716705	57.7371	133.763	23.9934	146.921
GCTCTTCACAAGCGTCCCAG	CIRH1A	1.55532	0.000139683	0.00492374	39.6404	229.434	64.6779	113.016
TGGCGGTCAAGAGCTTCTCG	BANP	1.55442	1.92442e-07	1.50789e-05	132.709	496.96	166.911	419.414
CTGGATCAGTTCAATTAAAG	WDR12	1.55336	6.46908e-08	5.64035e-06	165.455	487.216	167.954	529.919
GAGGACGACTCACTCTACTT	USP17L18	1.55291	5.15446e-07	3.60573e-05	117.198	570.485	203.423	404.346
CCAGACCAGATTTCAACACA	NIP7	1.55246	1.2047e-06	7.68709e-05	156.838	382.686	90.7578	384.254
GAGCGCAGTTGCTAACAGGA	POLR3C	1.55186	2.21053e-06	0.000129512	174.073	438.494	82.4122	354.116
GGATAGGGTGTTCAACCCTG	GTF3C4	1.55029	2.78625e-13	7.30442e-11	443.8	1520.11	485.085	1235.64
AATGACACCACCAAGCCTGT	BCCIP	1.55004	5.40107e-12	1.12462e-09	357.625	1311.94	486.128	1192.95
TTGGCTGTTTCACGAACAGA	CIRH1A	1.54933	3.37325e-05	0.00144851	49.1196	225.005	93.8873	229.799
TATAGGATTCGTGTTCGCCG	RPL15	1.54649	0.000248793	0.00804723	31.8846	116.932	31.2958	105.481
AACCGACGATGACAAATACA	DOLPP1	1.54348	6.17902e-20	4.34424e-17	739.379	2189.81	726.062	2119.68
GAAATACTTACTTGACAGAG	GRB2	1.54322	7.12045e-05	0.00275337	42.2256	168.311	70.9371	198.406
AATCTTAACAACTTACCAAG	HUWE1	1.54312	2.41312e-13	6.3694e-11	428.288	1528.09	535.158	1313.5
AGTTCATCGACAACAAGCTG	SRF	1.54041	2.43848e-18	1.43958e-15	679.919	2006.44	658.255	1923.78
GAATGCCTTGGATAAAATTG	PMF1	1.5399	5.58078e-05	0.00222131	48.2578	354.339	139.788	226.032
CCATGTTGGACATTACCTCG	SOX10	1.53963	5.19605e-05	0.00209461	84.4512	321.562	63.6348	145.665
ACACGGAGTAGCTCTCCTTG	HIST1H2BN	1.53947	5.19307e-05	0.00209461	49.9813	331.307	121.01	199.661
GGGTGGAGCCCAACTACCTG	SSU72	1.53934	0.000271917	0.00867902	34.4699	124.019	30.2526	101.714
TCTGAAACACTCGCTCCACA	C1orf109	1.53914	2.62495e-09	3.13764e-07	236.98	745.883	277.489	786.088
ATTCATAGACTAACCACATG	CPSF3	1.53886	5.33931e-06	0.00028302	74.972	333.964	139.788	325.235
ACTAAAACGCTTAATGACAG	NUDT21	1.53874	1.27115e-06	8.05797e-05	186.137	410.147	93.8873	444.529
CTATTGCCTTCACCTTATAG	NOL11	1.53795	0.000107006	0.0039091	38.7786	217.033	76.1531	151.944
TCTGCTTTAGAGTACTTGCA	PDPK1	1.5367	1.8327e-08	1.8148e-06	186.999	640.467	278.532	745.905
GGACCCTGCATCCATAACGC	YARS2	1.53423	3.51925e-11	6.14375e-09	407.606	1234.87	350.513	998.307
AAAGTTGGTGTCCGAACCAG	ISCA1	1.53298	7.44105e-07	5.01279e-05	260.248	660.842	117.881	473.411
GAGCGCTTCAACGAGACCAT	PGS1	1.53293	1.41858e-11	2.67583e-09	507.569	1413.81	358.858	1132.67
CAAATGCATCAAGAAAGGTG	NHP2	1.53291	6.33098e-06	0.000330155	148.221	336.622	70.9371	337.792
AATGATAGATGCTATGAGTG	SRSF7	1.53162	0.000194434	0.00651796	69.8015	271.069	46.9437	102.97
GGATGACATGAAACACCTGT	ACTR2	1.53006	1.01249e-14	3.52716e-12	600.638	1564.41	489.257	1623.66
GCACCATTATGACTCACTAC	ZEB2	1.52672	8.93456e-12	1.76268e-09	437.768	1295.99	383.895	1108.81
AATAAGATGTGCTCGCAAAG	ZBTB11	1.52587	1.36481e-07	1.09948e-05	161.147	465.07	164.824	511.083
GATCAAGAGATAATGGCCAA	URB2	1.52436	0.000109408	0.00399116	46.5343	162.11	45.9005	140.642
CGCAGCTGTGCACCACAAGG	UTP23	1.52387	1.01323e-06	6.59039e-05	260.248	603.262	110.578	503.548
GTTAGTGCATAGCAAGAACC	RPP40	1.52325	1.32228e-09	1.69027e-07	329.187	906.221	259.755	825.016
CGTGGATGATGAATACCGAT	IMP4	1.52223	7.35493e-08	6.34831e-06	193.031	581.116	172.127	504.804
TGGACGCCTGCATCCGAGAG	NELFB	1.52182	5.70368e-08	5.02398e-06	186.999	506.704	219.07	696.931
GAAGAACAGGTCATCAGCCT	RPS14	1.5192	9.08983e-07	5.99812e-05	155.976	398.631	108.492	398.067
CCTGTTGAAGGCGTGATGAG	WDR61	1.5189	3.7726e-07	2.74212e-05	139.603	547.453	178.386	398.067
CACCTTCACGGAGCGATCGT	RRP9	1.5186	3.79724e-07	2.75744e-05	126.677	474.814	196.12	484.712
GAGTCTGTTGGAAACCAGAT	RIOK2	1.51834	7.49135e-08	6.44448e-06	200.787	618.321	176.3	498.525
TGATCCATTTCAGATACTTG	TPRKB	1.51792	4.34962e-07	3.10033e-05	160.285	470.385	130.399	399.323
AGCGGTACCCGAATCCCTAT	PRELID1	1.5169	5.36717e-14	1.60263e-11	474.823	1515.68	665.557	1781.88
TGACAAGCGAGACAGCACTT	POLR3B	1.51405	5.66716e-05	0.00224875	68.9398	189.571	51.1164	190.871
ATCCCAATTGCTGACAAACG	RSL1D1	1.51366	1.42724e-09	1.81245e-07	432.597	1045.3	259.755	971.936
GGCGCGAGCTGACCTTCTGT	NUBP2	1.51318	3.30996e-08	3.06566e-06	183.552	693.618	293.137	700.698
ATTGTGGGCTTATCAACAGT	AIFM1	1.50939	3.15127e-12	6.86507e-10	446.385	1310.17	429.795	1220.57
AATTTGAGTCTCTTACCATG	ZCCHC14	1.50866	3.27497e-20	2.41215e-17	760.923	2439.62	876.282	2251.53
AGTGCAAGGATAGAAACACC	DDX10	1.50863	3.76727e-05	0.0015886	109.442	278.156	52.1596	219.753
ACCAATAGCAAACTCCACCA	ARMC7	1.50777	5.01757e-07	3.52127e-05	211.128	514.677	123.097	474.667
GATGAGGGATCATGAACGAA	GINS2	1.50653	3.34803e-07	2.4754e-05	173.211	443.809	139.788	483.457
CAAGTTTGGGAAAATCCTTG	PDPK1	1.50545	4.92854e-07	3.46508e-05	189.584	830.039	234.718	406.857
TGGTATTGTTGTCTACACTG	ATP1A1	1.50526	1.18356e-07	9.69629e-06	254.215	601.49	154.393	597.728
CTGGGCAAGGACACAATGGG	RPP21	1.50501	8.35501e-29	1.79487e-25	1185.76	3439.74	1350.93	3794.82
CTCCTCTGTTTACAATATCG	CPSF3	1.50481	4.29927e-06	0.00023448	88.76	353.453	141.874	335.28
AGGAGGCACAGATCATTCAG	UTP3	1.50475	1.02789e-05	0.000510558	98.2392	318.905	85.5418	238.589
TGCTAAACAGAGAATACAAG	TRNT1	1.50424	3.59737e-07	2.63405e-05	181.829	481.901	134.572	453.319
AGAGAAGCAATCGATTCGTG	NOP56	1.50419	2.28354e-05	0.00103458	71.525	240.065	79.2826	223.52
ATCACAACTATAGCCTCCAA	TNPO1	1.50356	2.06628e-16	9.29071e-14	703.186	1882.42	588.361	1818.3
CGGGAACAGTCCTCACACAG	BOP1	1.5032	2.83903e-05	0.00124884	86.1747	232.092	63.6348	229.799
GGGAATGCTTCGAAACACAC	FARSA	1.50253	3.36738e-06	0.000189951	92.207	431.407	201.336	433.227
GACCAGCTGATCAAACGTCG	ACLY	1.50242	2.45499e-12	5.44015e-10	487.749	1551.12	461.091	1171.6
TCTAAGAAGGAACACCACCG	NOL10	1.50239	1.15815e-05	0.000568322	73.2485	293.215	129.356	315.189
CGTGTGGCGAGTAGACTCGA	DNM2	1.50058	1.77105e-08	1.76566e-06	250.768	817.637	238.891	602.751
ACCTTCACTAAAATCTTGGT	MRPL11	1.49752	1.13961e-12	2.65463e-10	532.56	1558.2	451.702	1256.99
AGGCTGTGTCCAACCTCTCG	BANP	1.49652	3.46875e-05	0.00148211	69.8015	255.124	77.1963	194.638
GAACTTCACAAAAGACACGG	WDR5	1.49524	3.31766e-08	3.06912e-06	211.99	753.856	249.323	580.148
ATGCTGGGCACGAACGACGG	DMAP1	1.49426	2.17942e-14	7.08194e-12	509.293	1590.1	656.168	1726.63
AGCCCAAGCAGTCTCGACCT	DDX49	1.4936	8.02888e-05	0.00305425	94.7922	235.635	43.8141	192.127
AGATGATACATATCTTGTCA	TBL3	1.49154	1.76124e-06	0.000106497	154.253	340.165	114.751	454.575
GGGGGCGCTTACCATTTCCG	RPS21	1.4914	0.000131157	0.00466572	82.7277	221.462	39.6413	159.478
AGACTAGGAAGGCCACAGCG	DOLPP1	1.49136	1.61969e-09	2.03347e-07	317.123	1148.94	364.074	798.645
AGTCTGAAGGAAACGTAGCT	RPP25L	1.49064	1.85297e-25	2.42887e-22	1147.85	3216.51	1040.06	2968.55
ACTCTTCAGATTTCTATCGA	TAMM41	1.48973	9.9342e-15	3.47639e-12	579.094	1775.24	584.188	1525.71
GTGGCTGTGCACAACAACCG	GRPEL1	1.48928	3.8203e-06	0.000211489	99.1009	318.905	136.658	377.975
CAGAAGCCCCTCCTCACCCT	DOHH	1.48644	1.02659e-27	1.93642e-24	1198.69	3282.95	1188.2	3441.96
TAATTGGTGCCAATCACCCA	VPRBP	1.48567	0.000176693	0.00599075	48.2578	153.252	44.8573	143.153
AAACCTTGGCATAAGGTGCA	NIP7	1.48505	2.11002e-07	1.64002e-05	220.607	522.65	154.393	565.079
AAGAAATTTGTAGAGACCCC	SSB	1.48369	1.39017e-12	3.19976e-10	653.204	1410.27	439.184	1686.45
GTTCTAAGAGCAACAAAGCT	DPH5	1.48115	1.24038e-10	1.94975e-08	376.584	993.92	429.795	1293.4
CACATGGCGTGCATGTACGT	RPTOR	1.47912	2.08821e-08	2.02461e-06	225.778	868.13	323.39	694.42
AAATATGGACGAATAGTGGA	RBMX	1.47416	3.66057e-05	0.00155304	93.9304	246.265	62.5916	224.776
GGAACCCGGAGATCCTGGGT	GCN1L1	1.47265	8.6307e-09	9.21923e-07	416.224	958.486	244.107	912.917
TTAAACTATGGACGACTCCG	YAE1D1	1.47204	4.13154e-05	0.00172621	112.027	340.165	69.8939	199.661
AACGTTTGATGACAGACAGA	ASNS	1.46988	1.57019e-17	8.26083e-15	752.305	1978.98	897.146	2625.73
TTCTTATCCGACCAGTACAG	ECT2	1.46897	2.43595e-07	1.85788e-05	164.594	550.111	263.928	669.305
TTGGAGCATTCTCATTCGAG	CSTF3	1.46854	4.1311e-14	1.26279e-11	589.435	1807.13	582.102	1467.95
TGGCATGAAGTAAACTGTGT	TSEN15	1.46852	4.99847e-14	1.50415e-11	518.772	1643.25	648.866	1619.89
CCAGGAGCTACACACCTTCG	FAU	1.46813	4.83931e-06	0.000259336	101.686	412.805	150.22	316.444
AGTTTGTCAAAAATATGAAG	PPWD1	1.46751	8.05195e-05	0.00306002	62.9075	177.169	104.319	320.212
GAAGGCATGAAGTTTGATCG	HSPD1	1.46722	3.21883e-05	0.00139537	75.8338	217.033	87.6282	269.982
AAGGAGCACATCCTGCACGC	ARMC7	1.46539	2.97769e-12	6.52366e-10	488.611	1529.86	499.689	1231.87
AAGCGATAACACTTGTCCTG	MASTL	1.4647	0.00019486	0.00651823	41.3639	178.055	104.319	257.425
ACAGTGTGTAACCACTCTCG	CIAO1	1.46455	3.00825e-07	2.25216e-05	162.87	654.641	322.347	715.767
GGTAAAGCTTCTCGGCAGCG	SRP9	1.46452	1.31457e-07	1.06233e-05	199.064	659.07	213.855	513.594
TCGGGGTATCACCATCAATG	TUFM	1.46393	4.9545e-14	1.49674e-11	651.481	1527.2	536.201	1788.16
GGTCGAATTCCTCGCCGAGA	GINS2	1.46289	1.50469e-08	1.52915e-06	253.354	776.888	272.273	705.721
AATTTCATGCCAAGTCACCT	ELP2	1.46213	1.42e-20	1.07665e-17	1158.19	3215.62	910.707	2520.25
CTGTGGGCATCGGACCAATG	ZPR1	1.46118	1.15172e-18	7.06912e-16	919.484	2602.62	787.61	2132.23
GAAAGCGCTCTAGTTCTGCA	GEMIN4	1.46099	2.98186e-06	0.000170316	119.783	350.795	183.602	518.617
GATCGCTCTCTTCTGCACTG	PGAM1	1.46063	2.72516e-09	3.23871e-07	376.584	911.537	283.748	943.055
TAGTCCATATTATCGAACCA	ZFC3H1	1.46046	1.13478e-16	5.28677e-14	660.098	1924.95	758.401	2011.68
TAATGAGGTCACGGCCAGAG	FBL	1.46045	0.000294811	0.00931363	67.2163	200.201	37.5549	123.062
TTAAATGCCTCGTTACTGGG	TFAP2C	1.46041	1.46389e-12	3.3396e-10	469.652	1347.37	561.238	1523.2
TCTTGCTACTTCATCCACTG	METAP2	1.46001	1.27944e-14	4.33983e-12	555.827	1702.6	744.84	1907.46
AATGACAATGGAGCAACTAG	THOC2	1.45999	8.25043e-11	1.3547e-08	417.947	1343.83	438.141	1043.51
TATGTAACTAACCTGCTCGG	FIP1L1	1.45889	1.77167e-08	1.76566e-06	288.685	737.911	238.891	748.416
GTTGCCTCATATCCATTAAG	WDR55	1.45878	2.06847e-07	1.61097e-05	199.064	512.02	182.559	572.614
TACCAATAAAATAATCAACC	SEC62	1.45808	3.72474e-08	3.41708e-06	227.501	709.563	250.366	636.656
ACAGTTCCTAGACTTCTATG	ZRSR2	1.45771	1.80013e-25	2.40029e-22	1107.35	3150.07	1185.07	3179.51
TTGTTCACAGGTCAGTTTAG	NPM1	1.45716	2.5179e-14	8.01346e-12	695.43	1971.01	573.756	1548.32
ACAGAAGGTATAGCCACCAT	CHURC1-FNTB	1.45548	1.80946e-08	1.79638e-06	242.151	754.742	341.124	877.756
GCCCAGCGAGCCGTAATACA	SYS1	1.45499	0.000143785	0.00503847	115.474	356.996	59.462	156.966
AGTGTTACGAACCATCCCCC	FTSJ3	1.45148	9.67366e-05	0.00357787	65.4928	207.288	62.5916	177.058
GAGTTCTAGAAGTTCCCATG	YARS	1.45096	7.74054e-05	0.0029592	121.506	234.749	53.2028	280.028
ACCCACCAGTTATATACTTG	POP1	1.45068	1.73047e-09	2.16203e-07	367.104	899.135	316.087	1004.59
CAACCAGTTAGCGTGAAAGT	HSPE1	1.45064	0.000103788	0.0038005	87.0365	180.713	52.1596	236.078
TTTGACATGTCATTCATGAG	NOC3L	1.4496	2.76978e-10	4.11145e-08	431.735	1221.58	370.333	1003.33
TCCATCTGGGCTGATACATA	WDR43	1.44793	1.03133e-06	6.68565e-05	142.188	430.522	197.163	528.663
GTGTCGTTCCACAACCTGGG	ARPC4	1.4479	2.13116e-16	9.47226e-14	765.232	1940	658.255	1980.29
GTATTATCTAAGTACCGCAG	BYSL	1.44735	1.81136e-05	0.000844393	105.133	312.704	88.6714	249.891
GCTTCACATGCATACCATGG	PPAN	1.44676	1.2345e-06	7.84489e-05	198.202	511.134	132.485	425.693
AGCCTTATGAGCAACCGAGG	PDCD11	1.44652	6.84255e-06	0.000354205	105.133	333.964	127.27	332.769
ACATTAGTGGGACATACAGG	FBXW7	1.44554	4.0213e-10	5.76985e-08	394.68	1030.24	363.031	1068.63
CCGGCCACTCACCCACAGAC	RHEB	1.44478	4.08831e-09	4.67719e-07	301.612	948.742	343.21	838.829
AAAATGGAGTGGATATGTTG	ZEB2	1.44429	1.327e-16	6.14528e-14	711.803	1991.38	714.587	1923.78
TAGGAAAATGGTGAAAACTT	RIOK1	1.44407	1.60149e-06	9.84537e-05	149.082	449.124	143.961	381.742
TAGCGGGATACTGTGTAGAA	CPSF3	1.44135	0.000275536	0.00876199	38.7786	169.197	85.5418	200.917
TCAGGATCAAAATCCAGTCG	LTV1	1.4394	0.000127884	0.00456822	53.4283	175.398	77.1963	212.219
AGGGGCGAGGTAGCTCACGT	MRPL41	1.43812	3.57526e-13	9.1254e-11	529.113	1451.9	614.44	1680.17
CCGCAGCGAACGTACCACTG	VARS	1.43532	8.14506e-05	0.00308933	68.9398	209.06	68.8507	197.15
CCTGGCTGCTTACCCCAGTG	TELO2	1.43488	1.0587e-09	1.37377e-07	508.431	1401.41	360.945	983.238
AGGCTGACTTACATCAACCA	RMI1	1.43375	2.02897e-13	5.42955e-11	526.528	1606.04	656.168	1619.89
CCTGTACAGGTCGTAGCCCG	DUT	1.43355	6.03716e-07	4.16128e-05	227.501	453.554	177.343	676.839
GCATAGCTTAACTTGCCACG	TAF1B	1.43339	3.94094e-17	1.96632e-14	1160.77	3104.89	816.82	2271.62
AATATATCCAGTATATGCGA	MAX	1.43037	1.85863e-09	2.30724e-07	475.684	1439.5	382.852	906.638
CGAGGCCGGGTCCACTACCA	ADAT3	1.43031	5.39887e-11	9.15642e-09	577.371	1210.95	412.061	1494.32
GTGCCGTCATTACGGAGACC	ELAC2	1.42942	1.3006e-24	1.52401e-21	1126.3	3494.67	1417.7	3384.2
TCTGGCCTTGCAAAGCTACG	SRBD1	1.42909	1.09298e-06	7.02641e-05	154.253	533.28	188.818	421.926
GGTGACATCATCATTGACGG	PGD	1.42668	1.24659e-07	1.01162e-05	219.746	597.947	292.094	811.203
CCTGATGCCAAAGTAGCTTG	MAT2A	1.42667	6.72561e-08	5.83992e-06	268.865	609.463	261.841	852.642
GTTCTATGTAACAACCTGCG	WDR36	1.42637	2.69937e-05	0.00119088	100.824	256.896	87.6282	283.795
CAACTTACAAGTTCAACCGG	NELFCD	1.42405	2.79525e-06	0.000160249	138.741	465.956	156.479	357.884
GCATAGCGACTCGATCTCGG	ZPR1	1.42279	3.37191e-15	1.31042e-12	732.485	1996.7	649.909	1742.96
CGACGCCGACCTGAGCCCGG	PGAM1	1.42254	1.63971e-08	1.65333e-06	299.026	791.947	282.705	801.157
GCCTCCATAATGAATGCTGT	DPH5	1.42244	5.74297e-08	5.05284e-06	278.344	722.851	231.589	678.095
AACGGGCAGTTATAACACCA	SAMM50	1.42152	2.47811e-06	0.000143557	130.986	461.526	237.848	557.545
GGCCCAGGTTTAAATAAGGC	RPL10A	1.42146	5.30975e-07	3.69613e-05	200.787	603.262	186.731	467.132
CGAGGCCCACAACATTGGTG	ERCC2	1.42135	1.70206e-07	1.34731e-05	198.202	714.879	299.396	647.958
AGCGCCTCCAAGGAGAAACG	CD3EAP	1.4212	8.66187e-10	1.15697e-07	430.012	1109.08	351.556	1018.4
CCAGTTATTACCCAAGATGG	ELP4	1.42082	4.72776e-12	9.98991e-10	513.601	1460.76	514.294	1323.54
TTTGAAGCTCGATAATACTG	PKN2	1.4207	1.40711e-07	1.1312e-05	249.907	630.723	205.509	622.843
GCACTTGACGTTGTACCGAG	PWP2	1.42053	1.54411e-06	9.5481e-05	164.594	418.12	149.177	455.831
CTTATGGTTCGGCGATAGAG	DPH6	1.42011	5.07126e-12	1.06575e-09	489.472	1343.83	542.46	1450.37
AGTGTATTTGCACACACCCA	GNB2L1	1.41913	5.28813e-08	4.69539e-06	278.344	740.568	240.978	681.862
TGAGAGTAACAAATTGGACC	GTF3C4	1.41728	1.23791e-09	1.59295e-07	408.468	996.578	348.426	1059.84
GATGCTGCTTACATGTCCTG	EIF3D	1.41673	0.00026255	0.00841478	49.1196	154.137	58.4188	165.757
GGCACGTGTTGCAGGCGAAG	POLR3K	1.41579	4.11953e-07	2.94993e-05	328.326	694.504	175.256	685.63
GCACCTTCGGATCCACAGCG	ZBTB17	1.41552	7.50663e-10	1.01671e-07	360.21	1181.72	464.221	1047.28
AACAGCATTATCGATAAGGT	DIMT1	1.41549	1.57728e-06	9.7336e-05	146.497	436.723	192.991	501.037
ATACAAGTCCCACCTACCGA	PSMG1	1.41516	2.09635e-09	2.56122e-07	386.063	1204.75	387.024	887.802
GGTGGCTTCTCCAGTCGCCG	NR2C2AP	1.41492	8.83237e-18	4.77671e-15	882.429	2269.54	780.308	2198.79
TACCCCCCGCTATAACACAT	NOL6	1.41474	5.92466e-06	0.000311698	112.889	490.759	240.978	482.201
AAAGGATGGAAAATACAGCC	RPS18	1.41364	7.69161e-06	0.00039446	114.612	324.22	141.874	391.788
CGCAGGGCTTCTCGGATGAG	CTU2	1.41172	1.85401e-08	1.8312e-06	326.602	824.724	276.446	813.714
GGCGCTCACCCAAGCAACTG	LTBP3	1.41113	1.0844e-06	6.98288e-05	191.308	488.988	156.479	469.644
ACCGGTACGGTAATAGACAG	ACTR3	1.41078	3.07595e-13	8.00958e-11	673.886	1594.52	540.374	1670.12
TTAACGTCCCTAAAACCCGC	RPL36A-HNRNPH2	1.40847	2.44776e-05	0.00109613	96.5157	260.439	117.881	341.559
TGACGTGCAACTCAAAGACC	RPS15A	1.40838	0.000151002	0.00524339	59.4606	187.8	71.9803	193.383
GAAGAACACCAGCATCCGAG	CLK3	1.40731	1.54224e-06	9.5481e-05	146.497	473.042	207.595	497.27
TTGCACCAGACTATATCCAA	INO80	1.40611	0.000235251	0.00767014	57.7371	220.576	66.7643	140.642
CCACGGCGGAGCGACTTGTG	HSD17B10	1.40477	6.08017e-08	5.31925e-06	293.856	691.847	245.15	769.764
GTAACATACAAATACTACGT	PCID2	1.40452	2.90379e-05	0.0012738	123.23	310.932	84.4986	272.494
TTCATGGATGTGAAATGCCC	RPS27	1.4034	0.000239593	0.00777894	68.9398	140.85	62.5916	241.1
ATAAATGAGACCATACTTAG	NOP58	1.40296	1.65026e-05	0.000777262	130.124	278.156	106.406	381.742
GTCATGCCCATGGATACTTG	MCM3	1.40265	6.49658e-05	0.00253494	95.6539	282.585	79.2826	212.219
TTTGGCGTAGGTGCTGACAA	ERCC2	1.40187	4.15719e-05	0.00173318	190.446	401.289	74.0667	332.769
TCTTCAGGGTAAATCGCAGA	TTI1	1.40143	1.69254e-06	0.000103149	193.031	470.385	148.133	464.621
CTTTGTCGAAGGCATGAATG	MAK16	1.39965	6.09731e-09	6.72678e-07	362.796	877.874	330.692	985.749
GAGAGGACGAAAGACTAAGT	CIRH1A	1.39926	2.25563e-05	0.00102433	93.0687	484.558	218.027	364.162
CTCCTCAGGATCGGAATGCG	ROMO1	1.39851	2.29436e-08	2.20421e-06	280.93	945.199	376.593	817.481
CGGCAAAGTCCATCTGACAG	NDOR1	1.39785	2.02763e-05	0.000933514	183.552	482.787	99.1033	295.097
TTTGGTAATGAGCCCGCATG	SLC35B1	1.39703	4.43137e-06	0.000240329	125.815	405.718	170.04	404.346
CAGCTGATGAGAAATTCCGT	XRN2	1.39677	2.94204e-06	0.000168415	149.082	729.938	333.822	568.846
TGGAGGCGGCCGATAACGTG	TRMT112	1.39526	4.07622e-06	0.000224151	220.607	436.723	126.226	511.083
GGCCTGGGTGAAAAAAGGTT	WDR12	1.39437	9.52937e-05	0.00353214	64.631	263.097	148.133	326.49
CACTACGACAGTGAGAAAGG	RBBP4	1.39166	8.55252e-08	7.26842e-06	274.897	857.5	286.878	646.702
ATAGCGATCAAAAAGGTCGG	DNAJC11	1.39039	9.98288e-10	1.30193e-07	439.491	1079.85	379.722	1101.28
CAGAAGACGGAGGTGGTGTG	PSMG3	1.39024	2.16921e-05	0.000988846	162.87	407.49	94.9305	301.376
ACAGTAATGTAATTATAGAG	MIS18BP1	1.38996	4.98557e-05	0.00202931	97.3774	311.818	95.9737	226.032
TTCAGTGTACAGTTCCCTGT	NMD3	1.38764	5.14746e-10	7.27768e-08	406.745	1106.42	460.048	1192.95
CAGTTGACTTCAACCACAAG	CPSF2	1.38747	4.78783e-06	0.000256872	127.539	443.809	222.2	501.037
CACCAACCGCACAAAGGAGG	MRTO4	1.38674	2.4045e-05	0.00108056	158.561	400.403	93.8873	292.585
CATCTGTGTGAATTACCTCG	CPSF4	1.38595	4.51405e-08	4.06406e-06	281.791	740.568	309.828	837.573
TCTGGTCTCAATGACAGTAG	SNRPB	1.38454	0.00014694	0.00512118	71.525	221.462	71.9803	184.593
TCTTTAAGGAGCTACACACT	LSG1	1.38327	8.92589e-10	1.18405e-07	382.616	1120.6	485.085	1172.85
ACAGCAGCTCTGAAGAGACC	ENO1	1.38213	1.6847e-06	0.000102833	198.202	551.883	170.04	439.506
AGCTCGGATTCCATGAACCT	CTNNBL1	1.3819	1.21384e-07	9.89197e-06	317.123	788.404	236.805	688.141
CACCAACAACACCCACATCG	PPIL2	1.37945	1.05258e-05	0.000520481	202.511	428.75	107.449	411.88
TCAGCGTTTGAGAATTCCAT	C1D	1.37919	1.91155e-07	1.50085e-05	270.589	862.815	279.576	597.728
ATTCTCTTAGACTTCACGCG	PGS1	1.37799	2.2033e-24	2.54323e-21	1241.78	3637.29	1453.17	3392.99
GGCAGCGTAAAGAAGAACGC	EIF3A	1.37756	1.83326e-05	0.000853576	134.433	342.823	106.406	315.189
AATGTGGTTCAGTCCAACAA	VPRBP	1.37746	8.29521e-05	0.00313705	79.2807	333.078	229.502	498.525
TGCCTGGAGACAATATGGTG	TINF2	1.37675	0.000138367	0.00488624	65.4928	271.955	104.319	198.406
GTTGTTCAGTCCCAAATGTG	NMD3	1.37548	7.02842e-07	4.76387e-05	213.713	512.905	207.595	612.797
ACTGGTGTAGTGGTAGACTC	ACTR2	1.37311	1.50575e-09	1.90278e-07	402.436	1065.67	416.234	1086.21
GCTGGGATCTAACCGCATCC	PPP1R7	1.37252	0.000175606	0.00596174	68.9398	217.918	75.1099	185.848
CGAGCTGCAGGCCAAACACG	PDCD5	1.37126	1.3827e-11	2.62737e-09	521.357	1440.39	559.151	1385.07
GAGGCCAGGTAATTACCGCA	CIAO1	1.37089	6.27043e-06	0.00032766	151.668	355.225	188.818	557.545
GCAGATTGGAAGTATCAAAG	C1orf27	1.37064	3.56714e-07	2.6149e-05	209.405	631.609	281.662	668.049
GTGTGGGCCTCTCATCAAGG	PELP1	1.3692	6.64685e-06	0.000344767	200.787	559.855	142.917	359.139
GTGAGCTTCACGTTGCACGA	GEMIN7	1.36892	1.42077e-06	8.86113e-05	205.096	502.275	175.256	512.339
AATCCATTCAAGGACTCGAG	WDR73	1.36767	7.8982e-06	0.00040345	170.626	402.175	121.01	382.998
TTCAGGAAGTAGGAAACAGT	MRPL11	1.36578	9.37395e-09	9.94449e-07	455.864	1094.02	328.606	960.635
ACGCTCTAATCCGATCCTCG	MRPS23	1.36426	2.27967e-08	2.19282e-06	361.072	831.81	454.832	1300.94
GCTGATCAGGAACACGTGCG	EXOSC5	1.36293	1.14982e-08	1.20493e-06	349.869	886.733	440.227	1176.62
CATTCCAAATAGTCAACGCA	NOL9	1.36284	1.35762e-06	8.52917e-05	174.073	629.837	303.569	626.61
AAAGCAAAGAAGTATAACCC	DHX33	1.36275	9.62851e-07	6.30821e-05	205.096	504.047	246.193	688.141
TCACCCCAAATATCATCAGT	POLR3D	1.36104	4.86636e-06	0.00025991	168.902	441.152	147.09	401.834
GCGCTCTCGACATAAATAGG	TTC4	1.36033	8.34161e-07	5.57576e-05	216.299	729.938	255.582	509.827
AGTTCCGTGAATACAAGGTG	PES1	1.36003	7.69298e-10	1.04009e-07	410.192	1295.99	524.726	1131.41
GTCACCGACGAGACCAGAAG	RPS23	1.35969	6.59648e-05	0.00257133	122.368	354.339	92.8441	228.543
GCTTAGTGACCCCCAAACCA	DNAJC11	1.35764	1.02635e-14	3.55942e-12	760.061	1852.31	911.75	2463.75
GGAGAAGACGCCATTTCAGG	DCPS	1.35516	1.1418e-06	7.31596e-05	190.446	572.257	227.416	526.152
ACACATCCTCTGACCCAGTG	WDR74	1.35442	3.48583e-07	2.56502e-05	380.031	1079.85	279.576	636.656
TGTATGTCGACGATGCCTCG	GTF3C1	1.35423	3.45533e-15	1.33612e-12	747.997	2118.95	818.906	1914.99
GCCATATATACACTGAACTG	UFSP2	1.35379	4.22477e-11	7.29309e-09	561.859	1577.69	538.287	1263.27
TAGAAATCAATGCAGCGGGT	TBL1XR1	1.35335	0.000130462	0.00464743	72.3868	397.745	179.429	272.494
AAGGATACAGAACTCGTCAG	PFDN5	1.35328	1.47096e-05	0.000700492	130.124	377.371	134.572	329.002
AAGAACATCTGGATCAAGAG	EIF1AD	1.35303	0.000194395	0.00651796	72.3868	244.494	84.4986	185.848
GGTGCCCCAGGTCACCACCG	CEND1	1.35059	4.20618e-05	0.00175077	100.824	388.887	146.047	268.727
TGTGCACAGTTATGCCAAAG	KDM4A	1.34991	5.60305e-09	6.24385e-07	371.413	1044.41	421.45	1005.84
GATGGGTGACGTGACCTACG	DPH1	1.34973	2.74819e-11	4.86354e-09	543.762	1564.41	574.799	1314.75
TGGGAGGACGCTACTCGCTG	GPI	1.34963	5.30871e-07	3.69613e-05	231.81	628.951	234.718	590.194
TCCTAGGATCACCATTAACA	POLR2J	1.34933	0.000145894	0.00509394	84.4512	191.343	98.0601	305.143
CCTTCAATGCCAACTAGGAA	OIP5	1.34694	5.26245e-06	0.000279329	232.672	506.704	139.788	473.411
TTGAAGACCTCAATGGCTGA	POLR1D	1.34636	9.18049e-10	1.21366e-07	632.522	1412.04	406.845	1264.52
CAGGCACACAGACTCGCCCT	TIMM10	1.34591	0.000196926	0.00658155	62.9075	283.471	132.485	241.1
TGGAAGATATCATTAAACAG	MPHOSPH10	1.34445	2.1007e-05	0.000961315	190.446	393.316	104.319	388.021
AGAGTGTTACCGGACTTAAG	YARS	1.34439	6.23653e-05	0.0024421	109.442	354.339	111.622	236.078
CAAATGTGCGCAGACTGTGA	THG1L	1.3442	7.1887e-07	4.84774e-05	299.888	605.919	205.509	710.744
TGGAGCCTAAGATCCAGTGG	TAF1C	1.34417	3.1213e-08	2.90484e-06	309.367	977.089	465.264	1017.14
ATATCTATCTGATTAGCCCA	RPE	1.34416	2.13509e-08	2.06402e-06	509.293	1158.69	323.39	988.261
CTCTGCCTTATATAATGGTG	PHB	1.3438	0.000218379	0.00719432	64.631	306.503	130.399	215.986
TACTGCTGTTCAGCGGCAAG	PMVK	1.3431	7.1653e-07	4.84042e-05	233.533	672.358	235.762	547.499
ATGCCTAACAAATAACGAAG	UTP20	1.34309	2.42692e-06	0.000141093	183.552	458.869	214.898	582.66
ATCGCCAGCAAATATCAGCA	RPF2	1.34248	3.7974e-10	5.45872e-08	543.762	1335.86	446.486	1206.76
ATCACCTCAGACATGAACAT	SYMPK	1.3409	1.36094e-06	8.54309e-05	366.243	780.431	192.991	669.305
CACCTTCTTACTGTAGACGC	NCAPH2	1.33941	2.91123e-06	0.000166775	189.584	436.723	202.379	586.427
ATGGAGACTCACCATTAGGA	PSMG2	1.33894	2.30204e-05	0.00104052	106.857	388.001	189.861	390.533
CATTTCCGCAAAATAATCAG	EBNA1BP2	1.3389	2.63218e-06	0.000151462	181.829	535.052	202.379	465.876
CAGTTTGGTCCACATCTACC	TXNL4B	1.33884	1.07736e-06	6.94911e-05	216.299	546.568	293.137	772.275
GACGCACCCCAACATCGACA	CDC37	1.33802	2.3113e-05	0.00104349	119.783	593.517	292.094	473.411
TTCGGATGCACAATCTGCAT	GRWD1	1.33766	5.05384e-06	0.000268809	168.902	744.111	408.932	742.137
TCATAACCGGAATAGTTACC	POLR1C	1.33741	1.63908e-05	0.000773407	119.783	356.11	171.084	408.113
ATCAGTCTCTGCTGATCAGG	RPS27A	1.33713	4.33805e-06	0.000236095	167.179	441.152	179.429	464.621
GGCTTCAACATCAACGTTCG	ZNRD1	1.33684	8.66857e-07	5.75452e-05	269.727	550.111	215.941	709.488
TCCAATGGGTAGCCATGAGG	ASH2L	1.33669	1.41363e-11	2.673e-09	541.177	1526.31	774.049	1823.32
TACCGGGCAGAGACAAACAC	SARS2	1.33628	1.33361e-06	8.39881e-05	194.755	589.974	251.409	565.079
TCTGCTTCCTTGTAGTGAGG	TIMM10	1.33611	0.000193642	0.00649988	114.612	338.394	80.3258	183.337
CTAACAGGACAGCTATCCCG	MRPS14	1.33568	4.12923e-08	3.74815e-06	349.008	943.427	337.994	819.993
CTGGATCCGAAAGTAGCGGT	MRPL20	1.33537	2.64814e-05	0.00117296	248.183	493.417	107.449	436.995
GATTAAGCAGCGGCTGAAAG	NOL12	1.33476	3.44609e-08	3.17652e-06	322.293	898.249	393.284	935.52
CTTGATCCGCCACTATACGA	TRRAP	1.33463	4.42961e-06	0.000240329	259.386	554.54	151.263	513.594
AACTGGTTCTACACGCGAGC	RPS19	1.33347	8.21953e-05	0.00311274	90.4835	256.896	115.794	292.585
TTTCTGACGCAGGGTACCAG	NELFCD	1.33195	2.80865e-08	2.64894e-06	323.155	1006.32	455.875	981.982
ATTTGCTCTTAGGTTGTACG	RPL26	1.33084	5.90722e-06	0.000310991	153.391	444.695	230.546	550.01
CGATTCTCTCACTGAGCCGG	RPP38	1.33053	0.000155587	0.00536693	102.548	230.32	73.0235	242.356
ACATATTCGGGATTGTCCAT	CRLS1	1.33009	3.3439e-23	3.35854e-20	1289.17	3444.17	1508.46	3616.51
TGGTATTGGGAAAGGCCTGG	EEF1G	1.32987	1.02698e-07	8.5586e-06	285.238	900.021	449.616	974.448
CTTCATCCTGAACAACCGCT	MFN2	1.32816	4.11701e-13	1.04051e-10	675.61	1811.56	693.723	1655.05
AGCTGACAACCTGATCAATG	NARS	1.32638	2.66025e-05	0.0011776	112.027	347.252	163.781	372.952
GCCCTCCATGTACTGGCGAT	CDC37	1.32528	4.29667e-05	0.00177982	155.976	407.49	107.449	282.54
TTTCCCACCTGTCTCCACGC	ALYREF	1.32312	1.73888e-08	1.73746e-06	509.293	967.345	361.988	1246.94
CCGGGAAGGTCTAGTCGACA	POLR3A	1.32276	1.06116e-06	6.85607e-05	266.28	551.883	221.157	699.443
AGGATAGAGGGACAGGTCGA	MEN1	1.32233	2.91405e-08	2.735e-06	330.049	1024.92	479.869	1027.19
GGAGGTGCTGAAGCACGCCA	MRPL20	1.32105	2.67365e-10	3.98404e-08	613.564	1210.07	519.51	1655.05
CCGACGGGCGAAGAAACGAC	PNO1	1.32069	8.75039e-05	0.00328829	102.548	251.581	161.695	438.25
CTTATACAGTAACCAATTTG	MBTPS2	1.32036	4.74814e-05	0.00194289	274.897	454.44	102.233	521.129
AGCTAGCTACTCCTAATGGT	UFSP2	1.31883	8.87468e-12	1.75985e-09	716.974	1819.53	590.447	1471.72
CAAACACACCAACTTTGTGG	AP2S1	1.31751	1.47858e-11	2.76206e-09	664.407	1626.42	566.454	1471.72
GCTCATACAAGGTTTCACTG	TIMELESS	1.31486	0.000250884	0.00810808	68.9398	220.576	131.442	306.399
CAGGCCTCGGCCTAAAGGTA	RPS10	1.31453	1.01291e-06	6.59039e-05	222.331	796.376	398.5	773.531
CTCCTGTGGAGGCTCCAAGG	KRTAP5-3	1.31389	4.15496e-05	0.00173318	113.751	335.736	135.615	312.677
CCTGCCAGGTGACCCAGTCG	DRAP1	1.31146	3.39263e-06	0.000191097	180.105	619.207	272.273	529.919
GCAAATTGTTGGATATGGTG	RHEB	1.31059	5.24224e-14	1.57139e-11	862.609	2125.15	732.321	1860.99
TTCATGTAGTGGTACTCGGA	RPP14	1.31034	1.12692e-10	1.79696e-08	517.91	1386.35	606.095	1429.02
CCAGCGAGAAGATAGCCTTG	PELP1	1.31011	5.69018e-06	0.000300966	167.179	515.563	287.921	640.423
TACAATGCACGTAAACACAC	PTPMT1	1.30991	3.92848e-14	1.20562e-11	771.264	1877.11	774.049	1984.06
AGCAACTCACATGGGCACCT	MRPL27	1.30866	2.90933e-11	5.11361e-09	985.839	2200.44	586.274	1726.63
TTCCATCCTACGCTCCGATG	FASN	1.30856	1.71461e-11	3.14972e-09	729.9	1623.76	553.935	1588.5
TACCATGATCTACAGGAACT	MDM2	1.30752	2.62927e-06	0.000151407	205.958	642.239	240.978	490.991
TCAGCCTCATGTCCATCCAG	PRKRIR	1.30719	0.000284789	0.00902283	74.1103	261.325	95.9737	187.104
CCTGACAGATCATCAAAGCG	RRP36	1.30487	1.53781e-06	9.52959e-05	271.45	729.938	229.502	536.197
GACCCCAATTCAGAACACCA	INO80	1.30462	1.00563e-07	8.4169e-06	349.869	860.157	326.519	840.085
CTGCAAAAGGTTTCTCCAGG	CHTF8	1.30462	1.92327e-09	2.38e-07	586.85	1287.14	425.623	1245.69
TGAGAGCTTTCGGAGCATTG	DDX1	1.3043	5.36633e-20	3.82465e-17	1123.72	2969.36	1287.3	3011.24
CATCCATGTTAGCTCTAAGG	SRP14	1.3035	1.31531e-09	1.68414e-07	525.666	1125.03	484.041	1398.89
AGGAAGTGGGAATACAGACG	RPIA	1.3027	2.39586e-07	1.83092e-05	400.712	884.075	276.446	817.481
TAATCGGTCATCCTGTCCCC	MAK16	1.30246	0.000166285	0.00567269	93.9304	231.206	89.7146	251.146
TCTGAGACACTACCTTACAG	ELAC2	1.30225	1.91198e-08	1.87886e-06	383.478	957.601	438.141	1097.51
TAGCGACCCCGAGAGTACAG	FAM96B	1.30211	9.41212e-05	0.00349786	133.571	412.805	116.838	232.31
ACTGAGCTACTACTCTGAGT	TXNRD1	1.30151	1.86984e-06	0.000112327	209.405	602.376	322.347	735.859
GGTAATGCTGTATTAGCTAG	COX7B	1.30109	0.000154514	0.00533705	95.6539	226.777	97.0169	277.517
CATCCCCGTTATCCGGCCGA	NDOR1	1.3006	0.000116796	0.00422878	96.5157	543.024	304.612	469.644
CTGAACAAAATCCTCCAAGG	E4F1	1.29971	0.000137224	0.00485031	105.133	458.869	165.868	233.566
GGTGGGATTACAGGAACGGG	KIF2A	1.29964	1.03913e-05	0.000514488	154.253	440.266	185.688	424.437
TCGGACGCGGAACTCCGCAA	PC	1.2988	1.03533e-05	0.000513592	159.423	438.494	176.3	415.647
CCAGGCTTCCCGATCCACAG	CCDC101	1.29833	1.87984e-08	1.85199e-06	382.616	995.692	438.141	1051.05
CACCACGACACCTTTGCCGT	RPL28	1.29757	1.89749e-06	0.000113493	222.331	554.54	231.589	590.194
TAGACCACCAACATATAGTG	RBM22	1.29606	0.000194863	0.00651823	88.76	263.097	94.9305	215.986
TCTCCCCTCGATACTTCCCA	RAE1	1.29449	0.000229301	0.00750782	0	29.233	1.04319	1.25573
TCAGCGTCAAGACCCAGTCT	SOCS3	1.29396	3.10317e-10	4.57124e-08	515.325	1300.42	588.361	1434.05
GCCCCTACCTGAGTGCCGTG	ARPC4	1.29389	5.09086e-13	1.2619e-10	756.614	1817.76	697.896	1778.12
TAAAACCAAATACCTGCACC	NOL9	1.29324	1.95567e-07	1.52928e-05	326.602	801.692	318.174	807.435
AAGTCATAGACCGAAGAGTG	GMPS	1.29243	4.58852e-14	1.39162e-11	829.001	2259.8	838.727	1850.95
TGGTGATACTCACCAGGTGA	SYS1	1.29223	3.25219e-05	0.00140826	177.52	456.211	128.313	321.467
ATACAATGCTGAATCCAAAG	FAM210A	1.29181	4.80906e-17	2.38409e-14	1063.4	2524.66	956.608	2451.19
AGAAGGTGCGTTTCTTTACG	URB1	1.29175	1.77187e-07	1.39401e-05	345.561	891.162	322.347	772.275
GTCCTCACTGGCTCCCTCGG	FAM25G	1.29138	1.53665e-05	0.000729077	143.05	419.006	188.818	420.67
TCTGCCGTACCGATTTAGCG	NOP16	1.2913	3.40999e-05	0.00146185	128.4	322.448	180.472	462.109
ACACAGAGTAGCTCTCCTTG	HIST1H2BM	1.29107	0.00012327	0.0044265	156.838	447.353	109.535	232.31
ACAACTACTGACCTGCAAGC	H2AFZ	1.29092	7.86133e-22	7.06944e-19	1378.8	3763.96	1791.16	4015.83
GTTTCGGGCACGAAGTGCAA	TBP	1.29087	5.16574e-05	0.00208509	137.018	318.905	114.751	326.49
GTTACCCGTCCATTACGTCC	RPE	1.29028	8.64636e-09	9.22322e-07	420.533	1048.84	478.825	1179.13
GTGTTCCTTAAAATGTGACG	DIS3	1.28951	1.72363e-06	0.000104632	240.427	574.029	235.762	619.076
AGAACCACAACTGTCAACAT	EXOSC8	1.28915	3.87657e-06	0.000214145	349.869	838.011	209.682	558.801
GATGCCCCACGATCAGCACA	CHTF8	1.28894	1.53892e-11	2.86254e-09	600.638	1552	784.481	1859.74
GACTAGTTCGAACTATGTGG	OGDH	1.28742	2.54435e-07	1.92725e-05	300.75	964.687	542.46	1118.86
TATGTTGGATTCCTTAGATG	PGGT1B	1.28732	6.36747e-06	0.000331387	240.427	620.093	186.731	450.808
CAACAACAGCTGGAGTAACT	HSPA14	1.28653	7.30175e-14	2.139e-11	772.125	1915.2	818.906	1994.1
CCAACCGTGTTGTATGTGAG	OSGEP	1.28484	3.05205e-07	2.27614e-05	291.271	894.705	384.938	778.554
TGAGCACATACTCTTCACAC	YAE1D1	1.28391	8.99476e-05	0.00336703	105.995	275.498	156.479	391.788
ACCCATGCATATATGCCCGG	NOL10	1.2825	3.73344e-05	0.00157691	182.69	503.161	139.788	308.91
AGGAGGTAAAAACAGACGCA	EIF1AX	1.28249	0.000103508	0.00379383	124.953	303.846	101.19	275.005
CCACACAGGCTATCTGAACA	GNB2L1	1.28236	4.20581e-08	3.81318e-06	532.56	1197.67	360.945	1005.84
AAACCTCCACATCTGCGGTG	GCN1L1	1.28133	2.87688e-07	2.16219e-05	314.538	824.724	325.476	758.462
TCCGATCGCTACCAGACAGT	EIF6	1.28123	0.000214456	0.00708172	81.866	243.608	146.047	337.792
CAGCGACGTGTACGAGCCCG	N6AMT1	1.28117	2.07773e-07	1.61655e-05	312.814	850.413	459.005	1052.3
ACAAAAATGTAGGATGAACC	NOL9	1.28087	9.27933e-11	1.50764e-08	564.444	1526.31	641.564	1430.28
CATACGCGTAGCCCAAGGAG	PABPC1	1.27879	1.4523e-09	1.84126e-07	521.357	1369.52	516.38	1175.36
AAAGGCTTATACATGTCCCA	MRPL39	1.2786	9.32832e-10	1.2311e-07	598.914	1672.48	564.367	1175.36
GCAAACATTTCATCATAAGG	PCID2	1.27844	3.03202e-05	0.00132329	128.4	443.809	201.336	381.742
GACGCTGCTAGACTACCAGT	TICRR	1.27836	9.62418e-05	0.00356297	113.751	263.097	131.442	360.395
TGTTCCGAGGGAGAATATGG	ACTL6A	1.27811	3.87216e-06	0.000214054	249.045	536.823	197.163	575.125
TCCCACTGAGTTACGCCGAG	IMP4	1.27672	4.27992e-06	0.000233589	269.727	659.956	201.336	509.827
GCTCATAAGGACTACCGACT	PGK1	1.27667	4.54658e-06	0.000245887	193.893	561.627	244.107	526.152
ACTGGGCAATCAGATTCTGT	DDX19A	1.27619	1.47468e-08	1.50062e-06	430.874	1044.41	445.443	1106.3
TAATAGGCGCTTGACCCCAC	EIF2S1	1.27615	0.000169571	0.00577459	141.327	354.339	91.801	238.589
AGGGGTCTTAATGATCCGCG	KMT2A	1.27615	8.20882e-12	1.64468e-09	676.472	1747.78	677.032	1557.11
GTATAGCAATATGCTTGGAG	SLC25A3	1.27513	2.27234e-12	5.07907e-10	808.319	1695.51	671.816	1918.76
TTCATTTCTCCGGATGCCAA	RPL11	1.27453	0.000110626	0.00402611	104.271	269.297	146.047	364.162
TTACTACCTACCACAGCAAG	2021-09-07	1.27341	3.65383e-10	5.26213e-08	595.467	1656.53	598.793	1255.73
TGGTATGCATGTGAAGCTCA	PPAN-P2RY11	1.27328	2.42537e-05	0.00108863	296.441	617.435	142.917	474.667
TCAAAGACTCCACAATGAGA	RPP30	1.27305	3.1167e-10	4.58242e-08	579.094	1279.16	608.181	1619.89
ACAAACCTCAGCCCTAACGG	SOD2	1.27238	1.53192e-06	9.50071e-05	253.354	624.522	255.582	632.889
CCACTGGGGATCGTTCAGTG	TRRAP	1.27163	0.000163013	0.00557829	88.76	271.069	146.047	322.723
CAAATGCATAGATGCCGTGA	GTF2H3	1.27094	6.42717e-06	0.000333953	197.34	473.042	220.114	562.568
TGGTGGTATTACGCTTGATG	HSPA8	1.27082	1.28022e-06	8.09887e-05	249.907	673.244	351.556	804.924
AACTTGAAGGGCAAGTTGGG	GTF2A2	1.27016	5.58963e-05	0.00222369	133.571	323.334	132.485	346.582
GCTTCACCAGTCAAACAGCA	TCEB2	1.26978	1.94787e-05	0.000901053	187.861	366.741	165.868	516.106
TGTCGACAAACACTCAGTGG	EIF3F	1.26851	0.000105466	0.00385645	176.658	336.622	93.8873	345.326
AGAGCAATTCGAGATTACCA	ACLY	1.26807	1.76617e-05	0.000826318	149.944	455.325	237.848	504.804
TTGTACATGAAATTGGACAT	MBTPS2	1.26746	3.70102e-05	0.00156493	228.363	605.919	155.436	345.326
GCTACTCTTTGATTATGACA	UBA5	1.26712	1.44804e-07	1.16049e-05	365.381	920.395	359.901	852.642
ACAGAATTGATACTAACTGG	FBXW7	1.26606	1.35374e-05	0.00065068	172.349	421.663	223.243	557.545
TTGCCTTAACCGCTATACCG	MARS2	1.26555	2.87706e-11	5.06841e-09	622.181	1521	699.982	1685.19
AAAGAGGGAAAGATCAAAAG	TOMM22	1.26544	2.20896e-09	2.67347e-07	496.366	1243.73	529.942	1250.71
AGTCATTGTGGTTACAACCA	EIF2B3	1.26528	1.84877e-05	0.000859762	217.16	480.129	148.133	426.949
AGAAGCTAGATACTGTGCTA	HSPA14	1.26442	2.26954e-16	9.92487e-14	1074.6	2548.58	972.256	2397.19
ATCATACAGACAGCGCAGTG	KDM4A	1.26408	2.28976e-12	5.08859e-10	682.504	1784.1	879.411	1992.85
AAAAGGCATGACCTTCACTG	POLR3E	1.26352	9.61629e-05	0.00356176	119.783	271.069	134.572	367.929
ACCAGGCTGCTGAATAACGA	LAMTOR2	1.26332	1.1451e-17	6.10747e-15	1163.36	2946.33	1118.3	2556.67
AGACCAGCCACACTGTCAAG	SAMM50	1.26323	6.55436e-07	4.49773e-05	341.252	702.477	291.051	845.107
GGAAACGCCGAAGCTCCGAG	NOL6	1.26197	0.000274489	0.00874106	124.953	442.923	130.399	194.638
ATGCAGTCTGGCATACATCG	WDR36	1.26089	8.52034e-13	2.0275e-10	754.029	2103.89	842.9	1746.72
AAAGTTCTGGATAACAGGAT	TERF2	1.26043	2.30708e-05	0.00104219	165.455	364.969	179.429	489.735
GTACTTGCTCGTGAAACTGG	GTF2H2C	1.25978	0.000153251	0.00530528	187.861	376.485	89.7146	317.7
CCACCATTGAACTTCAGTGC	SOD2	1.25977	9.65104e-09	1.02104e-06	585.126	1334.09	432.925	1132.67
AGCAGAGCCTACGATGACTG	TUFM	1.25877	5.52533e-10	7.76931e-08	516.187	1462.53	722.933	1526.97
CTGATCGTATCTTGGATGTG	DDX18	1.25815	3.42884e-06	0.000192996	217.16	657.298	353.642	733.347
TTCGCCGTAGGTCTTTGCAA	RFC2	1.25804	0.000309959	0.00971562	96.5157	254.238	88.6714	215.986
GTACAAAAGGGAAACACATG	CHORDC1	1.25728	2.05643e-07	1.6032e-05	429.15	1121.48	365.117	803.668
GCGCTACTACTCATGACCCT	RCL1	1.25668	8.62451e-06	0.000435944	211.99	456.211	204.466	567.591
CGTCAAGTAGGTTAGGTAGG	NIFK	1.2558	0.000148723	0.00517399	107.718	256.01	132.485	345.326
GGAGTCCTTCGCCATAAGCA	FAM210A	1.25458	2.49004e-10	3.73203e-08	723.868	1714.11	567.497	1395.12
TAAATGTCATTGGGTCTCCG	POP7	1.25453	2.58024e-05	0.00114749	150.806	403.946	181.516	415.647
AGAGATCAGCGCCATTCACG	RAD51D	1.25438	2.76867e-15	1.09245e-12	899.664	2486.57	1155.86	2439.89
GCAATCATGACGATCCCACA	MRE11A	1.25387	4.84208e-15	1.81782e-12	991.871	2132.23	951.392	2532.81
GGCCATTCACAACTTCGTGG	AP2S1	1.25336	2.51304e-11	4.5093e-09	623.043	1865.59	849.159	1666.36
ACACGGAATAGCTCTCCTTG	HIST1H2BI	1.25163	1.07324e-06	6.92833e-05	271.45	775.116	413.104	880.268
GCGACGGCCATAACGAACCG	GADD45GIP1	1.25115	4.498e-07	3.19432e-05	468.79	1189.69	347.383	779.809
GTATGCGATATTAGAGCTGT	PELP1	1.25032	0.000174296	0.00591986	93.9304	372.056	234.718	434.483
CTGGTGCAGAGTGACGCTCA	MVD	1.25025	2.09165e-05	0.000958875	155.976	428.75	218.027	487.224
GATATCCTACATCTTACATG	GNL2	1.24916	6.82543e-07	4.65484e-05	338.667	797.262	297.31	742.137
CAGCAGACCCACATACACAG	C19orf52	1.24892	3.46076e-05	0.00147952	202.511	611.234	187.775	341.559
TAAACGCTACCACATAGCAA	HARS	1.24793	0.00025705	0.00826934	151.668	294.987	80.3258	285.051
CCCCTGCTTCAACAACGTGG	LSM11	1.24766	2.20303e-05	0.00100339	176.658	499.618	336.951	745.905
GAAAAATCGCTGCTACAGGT	MRPL20	1.24728	2.20898e-07	1.71007e-05	421.394	856.614	340.081	980.726
CGAGGCTACTGAGAACCCAG	RPE	1.2435	3.89184e-06	0.000214557	253.354	607.691	234.718	575.125
AGCTGTCAGAAATCATTGAG	SRCAP	1.24286	1.65766e-06	0.000101263	400.712	748.541	256.625	837.573
ACCAACGATGTCAGAGACAT	FBL	1.24282	0.00022726	0.00745045	87.8982	313.59	179.429	344.07
TTAACTAGGTGACTTTCGGA	TAMM41	1.24156	5.39053e-20	3.82465e-17	1566.66	4349.51	1665.98	3313.88
AGCAGCCTGAGCATTTACTC	COPS5	1.24084	0.000229611	0.00751161	163.732	262.211	90.7578	369.185
TTGATGGAGCGAATCAGATG	FAM96B	1.24082	1.43284e-05	0.000684024	268.865	623.636	180.472	465.876
ATCTCTATCTGACACAACAA	LAMTOR3	1.24073	1.75496e-07	1.38211e-05	498.952	1102.88	350.513	933.009
GATTCCAGCTGAATTAAGGG	GFM1	1.24049	4.63204e-13	1.15649e-10	1156.46	2546.81	804.302	2115.91
TCAGTGTGTCCATTGGAGCA	DDX52	1.24035	5.03918e-13	1.2531e-10	774.711	1910.77	907.578	2089.54
GGCCGGGAATGATTCAAACA	TEAD1	1.23958	2.5145e-10	3.76139e-08	572.2	1507.71	788.654	1730.4
TGACTGAACTTTGTTGGGTG	TIMM8A	1.2391	1.42174e-13	3.89905e-11	891.908	1926.72	951.392	2453.7
CATATGCATTCAATAATGCG	LRPPRC	1.23717	5.4948e-08	4.87329e-06	528.251	1264.1	413.104	981.982
CTTTAATCCAGACTACGTAG	CHD8	1.23659	4.64498e-07	3.28063e-05	674.748	1561.75	381.809	955.612
TGGTGCGACAGCATACAGAC	TTC37	1.23606	4.72756e-06	0.00025443	243.013	604.148	237.848	555.033
TTTATCTGTACCAACCGACA	PAK1IP1	1.23594	6.34715e-06	0.000330552	260.248	652.869	223.243	512.339
TATTGGTCGACCATCAAACA	TBL1XR1	1.23582	6.92276e-13	1.67832e-10	797.978	1837.25	873.152	2125.95
GAGGCATAGGAACTTGAGCT	FADD	1.23512	1.58018e-09	1.99033e-07	546.348	1271.19	597.749	1449.11
GATTTCCTAGATTCTACAAG	SLC25A3	1.2334	2.96031e-06	0.000169335	317.985	663.499	238.891	674.328
CTCTACTATAGGTAGCTACA	CSTF1	1.23337	7.16434e-06	0.000369154	216.299	776.888	365.117	612.797
GAAGCCACAAAATCCAAGGA	ALG10B	1.23279	2.07696e-06	0.000122709	261.971	665.271	311.915	709.488
CCAGTCATCACTGGTAGCAA	PHB	1.23252	6.54575e-09	7.17038e-07	486.025	1305.74	568.54	1196.71
ATCGCAAACAAAGCCAACTG	AHR	1.23194	1.90501e-12	4.29528e-10	759.199	2054.28	866.893	1788.16
GTAGAATCGCCACATCCCCC	SEC61B	1.23176	1.24349e-08	1.28912e-06	498.952	1275.62	501.776	1100.02
TCTTCACTCGGCCCATATGG	RBM14	1.23143	5.61771e-09	6.25117e-07	654.928	1167.55	528.899	1643.75
AAGGTCTGCGTTCAGAACAT	DLST	1.23031	5.67267e-16	2.43726e-13	1012.55	2569.84	1134.99	2492.63
CTTGAGGAAGAGGCCCAACG	C9orf78	1.23025	5.22191e-12	1.09253e-09	750.582	1692.85	782.395	1931.32
TCAATCGCATCTTCCACGAG	DNM2	1.2297	2.50292e-07	1.89959e-05	349.008	922.167	472.566	1029.7
AGTCACAGCCTGATTTGTCA	EIF2B1	1.22885	4.25596e-07	3.03918e-05	358.487	807.892	364.074	912.917
AATATTGCTGGATCAAACCA	GMPS	1.22832	3.54531e-09	4.08619e-07	524.804	1325.23	564.367	1251.96
CAGTTCATCCGGCCTCATGG	MRPS18A	1.22803	4.33492e-11	7.43677e-09	1017.72	2359.01	709.371	1714.07
TCTTGGAACCCAAATCTCAG	RBBP4	1.22726	7.75047e-06	0.000396689	208.543	700.705	346.34	621.587
AGGAGCCGTCTACATCTGCA	XRCC3	1.22656	1.2072e-11	2.31665e-09	731.623	1631.73	818.906	2024.24
TCCCCGCTCACTAGGGCACG	ZNHIT3	1.2264	0.000178433	0.00604179	102.548	414.576	254.539	444.529
ATATCTATTTGATTAGCCCA	RPEL1	1.22596	1.0441e-06	6.75711e-05	430.012	890.276	290.008	822.504
AAGCAAAGTGCGCTCCAGTG	IPO9	1.22559	1.88566e-06	0.000113048	467.067	1353.57	396.413	689.397
TTTGGCACCACATTCTACTG	SUCO	1.22549	2.37288e-07	1.81694e-05	526.528	1034.67	346.34	1035.98
GTTTGCGTCATTCATCCGCA	PKM	1.22482	4.60526e-05	0.00189043	156.838	356.996	179.429	455.831
TGGTGTGGACCCTCCCGATG	RPTOR	1.2246	1.58216e-06	9.74975e-05	354.178	838.897	288.964	690.652
AGCAGCTGGAGGATGGACAC	DSCC1	1.22385	0.000223379	0.00734188	193.031	413.691	97.0169	291.33
GTTCAAGTTGAACTATGCCG	ESF1	1.22229	9.87382e-05	0.00364667	199.064	424.321	116.838	340.303
GCGCCTGAGTCGCCACGACG	KTI12	1.22187	4.7708e-07	3.36335e-05	349.869	1080.73	456.918	823.76
GACGACCCGGAGCTCCGACA	GLRX5	1.22116	1.24806e-09	1.60334e-07	605.808	1298.65	592.533	1523.2
CCAAATCCATAGTGGCACTG	SHQ1	1.22044	5.87258e-08	5.14929e-06	414.5	1050.61	512.208	1133.93
CATACGCGTAGCCCAATGAG	PABPC1L2B	1.21939	3.59632e-09	4.13666e-07	559.274	1241.96	552.892	1375.03
ATTGGGAAAGGACTTATATG	UTP23	1.21849	2.05757e-06	0.000121656	322.293	760.057	280.619	669.305
CTATATCACTATAGGTGCGA	PNPT1	1.21819	2.2841e-09	2.76008e-07	688.536	1616.67	547.676	1285.87
TCCGCTCCTGCTCCCAAGAA	HIST2H2BF	1.21807	0.000236192	0.00769759	107.718	259.553	121.01	298.864
GTTGCCGTCCATTGTCAACG	PHB2	1.21665	6.74808e-05	0.00262513	133.571	463.298	239.934	428.205
GGTTCACGTACAGTTCGTTG	POLR1C	1.21594	0.000108963	0.00397683	126.677	534.166	309.828	502.293
ATTCCTCATCCTGACGCATG	C9orf114	1.21561	8.39208e-07	5.59607e-05	486.887	898.249	307.742	976.959
TGATCTGGATCGACACCCAG	RPIA	1.21481	1.25094e-08	1.2951e-06	502.399	1363.32	562.281	1131.41
TGCTGGTTCCAACAAAAAGG	ILF3	1.21293	1.41116e-06	8.82256e-05	323.155	733.481	317.131	777.298
GCCTCTTACCTGAACCCACG	TOMM40	1.21198	1.10238e-07	9.10842e-06	433.459	947.856	460.048	1148.99
CGAACTTCAGGAGTGCGCTG	NOC4L	1.21138	8.70296e-06	0.000439622	255.077	521.764	229.502	627.866
GCAGATGTGGCGTGCCCATG	DNM2	1.2113	2.46892e-08	2.35727e-06	486.887	1262.33	516.38	1084.95
GTGCGCGAGGTCTACCCCGT	MAD2L2	1.21056	2.4405e-05	0.00109351	174.935	482.787	250.366	526.152
GATTGATGCCTTCCTACGGG	NOL6	1.20857	8.66876e-05	0.00326237	137.88	336.622	172.127	405.601
CAGTGCAGACTTCCTAACGT	NCAPD3	1.20786	3.97434e-05	0.00166683	256.801	509.362	153.349	465.876
TTTGTTTGGATTGCTTCAAG	C3orf17	1.20657	9.17677e-11	1.49411e-08	690.26	1547.57	711.457	1714.07
CACAGCGTGAAGTAGGCAGT	IMP4	1.20615	1.2128e-05	0.000592512	220.607	521.764	304.612	715.767
GCGAGCACTCACCAGGGTGA	ISCA1	1.20596	1.13646e-14	3.90625e-12	1474.45	2934.81	998.335	2801.54
GGCTGTGTAAGAGTATCCAG	CYCS	1.20514	1.14025e-06	7.31209e-05	429.15	1119.71	365.117	735.859
CTAGAGCGCGAGGTGTACGA	POLRMT	1.20377	1.1506e-10	1.82719e-08	772.987	1541.37	661.384	1791.93
ACCTCACGCCGCTGACCGGG	SURF6	1.20354	3.06716e-05	0.00133486	180.105	427.864	240.978	567.591
TCGAGAGTATTTGTCATCTG	NOP10	1.20294	4.65736e-08	4.18821e-06	476.546	1233.98	500.732	1039.75
GTTTACTGCTAGACCACTAG	KIF2A	1.20264	3.69901e-06	0.000206152	336.081	663.499	258.712	733.347
GGGCCACAACGTGATCGCGC	YARS2	1.20196	8.4819e-08	7.21634e-06	571.338	1185.26	411.018	1102.53
TCATCACCTAGTACCCCCAG	SDAD1	1.20086	7.97377e-05	0.00304077	162.008	491.645	182.559	323.979
GTTGTCATACACTCCGAACA	MRPL51	1.20052	1.33313e-08	1.36919e-06	576.509	1258.79	495.517	1231.87
GGCCACGTAGTCATTGCAGG	EIF6	1.20034	3.96174e-08	3.60034e-06	610.979	1298.65	444.4	1154.02
TGTCATAACGCCGCTTTCCT	RPL36A-HNRNPH2	1.19867	0.000224969	0.0073816	175.796	342.823	101.19	320.212
TTGCCTCATCACATGAAGTG	POLR3F	1.19845	3.80833e-06	0.000210978	273.174	734.367	318.174	646.702
ATCCCCACCACCGTACCGTG	BRAT1	1.19786	2.16357e-05	0.000987163	224.916	492.531	195.077	497.27
TCTGGGCAAACGTCCCCGTG	LONP1	1.19726	2.86487e-11	5.05845e-09	814.351	1613.13	807.431	2134.74
TCAGCAGCAATGGACTCTTG	PAK1IP1	1.19627	0.000151523	0.00525721	115.474	393.316	215.941	389.277
CACACGTGCCCAGTTGCCCG	SKIV2L	1.19417	2.49068e-06	0.000144178	361.072	742.34	287.921	769.764
ACGGTCGAAGCAGCTTGGCT	ROMO1	1.19392	6.32376e-06	0.00033	243.874	660.842	325.476	665.538
TTGTTTAAGGGGAGTAACCA	HBS1L	1.19381	4.10867e-18	2.35372e-15	1308.99	3363.56	1680.58	3495.96
AAGATTCTCCATGGGACGAG	RBBP5	1.19311	1.08432e-07	8.99764e-06	425.703	1245.5	566.454	1044.77
ACAGTCGGTACATATTCCGA	CDC42	1.19308	3.47308e-06	0.000195308	321.432	758.285	285.835	655.492
AAGGGGCGATCAACAAACCG	VPS13D	1.19271	7.94367e-05	0.00303078	161.147	364.083	154.393	382.998
ACTTCGGGGTCACATATGTG	TOMM40	1.19263	6.69709e-07	4.58348e-05	574.785	1417.36	413.104	865.199
GGTGAAAGTGCAGATCGCCG	TIMM13	1.19237	3.44307e-10	4.99581e-08	646.31	1513.03	711.457	1614.87
GCACTTCAAACAATGCTGGG	NRBP1	1.19192	3.16123e-13	8.20403e-11	886.738	2078.2	980.601	2212.6
ATCATACGCGACAACACCGA	PSTK	1.19179	6.14292e-12	1.25681e-09	997.903	1929.37	765.703	2129.72
GAAGTGTATAGGGAAACCTG	TIMM13	1.19175	1.29645e-14	4.35928e-12	985.839	2458.23	1128.73	2394.68
TGGAGCACGGAAAATCTACG	CARM1	1.19106	7.7257e-14	2.25465e-11	916.899	2355.47	1139.17	2360.78
CAGGACACATTCTACACGTG	LAS1L	1.19053	3.6999e-06	0.000206152	280.068	721.965	324.433	681.862
ACATGGTGGATAGATAGCCA	TEAD1	1.18976	4.19463e-11	7.25727e-09	1003.07	1976.32	695.81	1928.8
AGACACTTATACTATGAAAG	MDM2	1.18905	2.09501e-05	0.000959845	214.575	475.7	220.114	541.22
GGTGCTCATGAGTGCCACAG	DHX30	1.18799	4.64932e-09	5.22622e-07	801.425	1958.61	617.57	1298.43
ACACTCGGACCGTCATTGCC	SNRNP25	1.18713	1.2172e-05	0.000594284	266.28	612.12	227.416	537.453
AGTCAGACATCAAGACACAC	CLK3	1.18695	2.45271e-07	1.86778e-05	415.362	941.655	465.264	1088.72
TCTGATGCTTGAATCGTGTG	HBS1L	1.18678	4.14564e-07	2.96587e-05	426.565	987.719	391.197	899.104
GTCCTGTGCACAGATTCACA	LAMTOR5	1.18651	6.43494e-07	4.41971e-05	378.307	885.847	393.284	895.337
GTGATGGATCTGTCAGAGTG	WDHD1	1.18618	0.000265015	0.00848323	115.474	266.64	153.349	370.441
AGGTGCAGTATGCTGTAGGG	NAA50	1.18523	2.69705e-05	0.00119053	216.299	681.216	271.23	449.552
TCCAGATACAATCTGTCTCA	PMPCB	1.18462	3.46722e-07	2.55375e-05	391.233	935.454	474.653	1057.33
GCTGGGTGGAGTTGTCACGA	USP17L4	1.18432	1.45299e-05	0.000693213	280.93	499.618	283.748	811.203
CTGCTTAGGACCAACTCACG	PARS2	1.18247	8.27941e-08	7.05181e-06	598.914	1117.94	438.141	1264.52
TGGTTCCAGGATCAAGAGTA	EIF3M	1.18225	2.21483e-12	4.96488e-10	819.522	2089.71	984.774	2026.75
TCGCGCTATACAGGATCCGG	IBA57	1.18182	1.69214e-08	1.69955e-06	566.168	1294.22	526.812	1210.53
GCTTGCGGGTAAACGTGCAC	MRPS12	1.18062	2.06058e-09	2.5215e-07	648.034	1674.25	663.471	1321.03
CAAGATCACCGTGACATCCG	RPL22	1.18058	7.8567e-07	5.26985e-05	423.98	977.089	367.204	841.34
GGTCATAAGCGAAGTTGGCG	ARMC7	1.1801	5.40866e-05	0.00216394	162.87	543.91	296.267	518.617
CGTTCACCCATTTACCTCTG	H2AFZ	1.17952	7.74816e-17	3.69889e-14	1259.87	2970.24	1268.52	2780.19
CAACAGCAACATGAGCCCCG	NOP14	1.17688	0.000203532	0.00677303	121.506	403.06	185.688	313.933
AATAGTCGCTCGGCCCAGCG	PRELID1	1.17613	1.20683e-06	7.688e-05	411.915	775.116	380.765	1043.51
GTACTGGACCCAAAGTAATG	NAA15	1.17588	1.32234e-06	8.34143e-05	537.73	1131.23	344.254	887.802
ACCATCAGTGACCTGTACGC	HJURP	1.17571	2.34813e-06	0.000136745	349.008	746.769	327.563	807.435
GCGGAGGTAACGCTCCCGAA	GEMIN7	1.17558	0.000292366	0.00924019	108.58	296.759	178.386	375.464
ACGGTGGTGAAAGATATAGC	MRPL37	1.17521	2.14918e-07	1.66878e-05	517.91	1036.44	408.932	1083.7
ACTTCCAGAATACCCAGGTA	ARF4	1.17431	0.000100938	0.00371901	144.774	380.028	213.855	453.319
TAGCTACATGTATCAGACAG	DPH6	1.17371	1.53977e-11	2.86254e-09	952.231	2056.94	767.79	1849.69
AGGGTAGCTGATCTTCTGTG	PGAM1	1.17291	8.34874e-06	0.000424305	295.579	597.061	360.945	909.15
ATTGAAGACGTCATTGCCCA	RPLP2	1.1728	9.46283e-05	0.00351502	213.713	596.175	190.904	339.048
GCATGTACATACCCAGCTTG	NMT1	1.17236	6.41515e-07	4.41003e-05	405.021	946.085	400.586	894.081
ATGACGACGAGCAACCAGTG	SEPSECS	1.17044	6.34679e-06	0.000330552	305.059	718.422	281.662	626.61
CATGTGCAAGCTCAAATGGG	UBTF	1.17016	0.000179162	0.00606118	160.285	315.362	134.572	374.208
GAGAGGGTATCAAGTATCGT	AP2M1	1.16961	1.92173e-06	0.000114576	477.408	822.952	330.692	1023.42
CGCCCAAGCTGACCGACCCG	NDUFC2-KCTD14	1.16957	6.28097e-08	5.48871e-06	563.583	1219.81	473.609	1138.95
AACACGATCAGGTCAATTCG	CENPM	1.16846	1.03224e-05	0.00051239	262.833	672.358	280.619	572.614
CTATGGCTCATTCGTTACCC	EIF3H	1.16826	2.12781e-16	9.47226e-14	1298.65	3065.92	1262.26	2712.38
TTTGAATCCACACACAAACA	NUP160	1.16798	6.9498e-07	4.723e-05	542.901	893.82	398.5	1250.71
TTGTGAGATTGAAACTGACA	DLST	1.16715	2.85612e-08	2.68715e-06	523.081	1436.84	629.045	1171.6
GCCACCGATGCCCTCATCGA	CTU1	1.16585	3.41985e-09	3.96223e-07	690.26	1692.85	639.477	1313.5
CTAAGACCAGCTGAAAACCA	DPH6	1.16515	1.48857e-09	1.88415e-07	1016.86	2347.49	714.587	1559.62
CAACAAGAGTACAAAACAGC	SBDS	1.16461	0.000239593	0.00777894	168.902	386.229	344.254	788.6
GTTCGGCAGCAACGTTGAGT	AVEN	1.16221	3.21259e-06	0.000181883	305.92	886.733	484.041	902.871
CAAACCGGCACGGTCTGATC	RPS29	1.16172	8.3606e-07	5.58362e-05	421.394	985.062	394.327	863.943
CGCCTGCCCAAAGAAACCCC	SHQ1	1.16071	3.27201e-05	0.00141525	249.907	517.335	199.25	512.339
CCTACATGCAGACTAGCAGG	AHCTF1	1.16027	8.61821e-11	1.40816e-08	760.061	1692.85	788.654	1793.18
CCCGCGGTGTCCATGAACAG	ERAL1	1.16022	1.06565e-05	0.0005256	269.727	633.381	275.403	609.03
GATGTCCTAGCAATTAATGG	PNPT1	1.15948	1.70129e-08	1.70431e-06	886.738	1770.81	541.417	1446.6
ATATAGATTTATGTGGTCCA	UFSP2	1.15876	2.22911e-13	5.92413e-11	961.71	2330.66	1079.7	2249.02
TCCCATAGGTTCTCAACAGG	GATB	1.15873	1.56939e-08	1.59072e-06	686.813	1482.02	539.331	1280.85
GATGATGTCAATACAGCCTG	AHCY	1.15787	1.02859e-07	8.56272e-06	493.781	1139.2	508.035	1120.11
CAGCGAACGGAAGACCCCGG	TOMM70A	1.15781	2.21835e-07	1.71561e-05	490.334	999.235	456.918	1140.2
AGATATACTTGAGCATCTAC	DNAJC24	1.1576	1.27821e-12	2.95083e-10	1186.63	2166.78	910.707	2542.86
GCTGGTTCCATAATGCGGGA	WDR3	1.15561	1.2243e-05	0.000596216	329.187	597.947	396.413	1044.77
AAGATGCGCATGGCTCGATG	KMT2B	1.15552	1.06591e-19	7.2951e-17	1771.75	3675.38	1616.95	3901.56
TCCAGCCGTGAAGACTAACA	NOP2	1.15499	0.000121387	0.00437043	152.529	419.006	264.971	533.686
AGGTGGTGGTCTTCCTCAAG	GLRX5	1.15459	9.73306e-14	2.76737e-11	1000.49	2507.83	1163.16	2329.38
CTGATAGGCAAACTCTAATG	DDX5	1.15423	6.83201e-05	0.00265378	177.52	424.321	239.934	528.663
ACAATGACTCGGAGCCACCC	CCDC101	1.15379	9.482e-10	1.24925e-07	657.513	1536.94	754.228	1627.43
TCGATATGAGGACGGCATTG	DKC1	1.15299	5.495e-05	0.00218942	188.723	636.924	388.068	666.794
AACCAAGCGAGGGTCCCCGG	EXTL3	1.15218	1.95945e-10	3.0067e-08	714.388	1673.36	842.9	1810.77
AAGTCTGAGGAGGTTCTACG	MDN1	1.15217	1.26599e-05	0.000613841	306.782	624.522	250.366	639.167
GCCAAAGTTTACCAACTAGG	RTF1	1.15122	4.14956e-05	0.00173186	195.617	643.125	353.642	597.728
CGGCGCGCCAGTGTACCTGG	H2AFX	1.1508	1.32185e-05	0.000637331	348.146	664.385	244.107	676.839
AGAGTGCATCGACCCCTCGG	MYC	1.14999	7.3408e-08	6.34319e-06	508.431	1147.17	666.6	1484.27
AAGTAAGATTTGATAAACTG	TOMM70A	1.14894	7.7311e-06	0.000395961	360.21	1018.72	374.506	631.633
TGACCCTCAACACCAACCAT	GPI	1.14826	3.68788e-05	0.00156108	244.736	543.024	209.682	488.48
GCAATCCTCGCAAAGTTAGG	RSL24D1	1.1481	7.3484e-06	0.000377861	346.422	734.367	284.792	689.397
ATGAAACAGATAGATGCCCC	TSR1	1.14775	1.89568e-05	0.000879988	258.524	658.184	269.144	533.686
CAGATGCTGAGTACCTCCAC	MRPL38	1.14718	1.39466e-06	8.73351e-05	412.777	879.646	379.722	900.36
GGCCTCCCTCCTGCGCACCG	MRPL57	1.14699	6.8555e-05	0.00266157	384.339	728.166	186.731	562.568
GCTGGCCATTCAAATAGACG	DDX55	1.14698	4.37495e-06	0.000237602	309.367	799.92	405.802	806.18
ACTTCGGAGATCCACCGGAG	FAM157A	1.14684	1.0404e-06	6.73883e-05	373.137	978.861	545.59	1077.42
GAACGGCATGCTGATTCGTG	NOB1	1.14571	3.45206e-09	3.99061e-07	674.748	1610.47	665.557	1377.54
AAGGAGCCAACATAACAGAT	BRCA1	1.14469	3.12332e-05	0.00135625	232.672	505.819	301.483	699.443
TTGACCATAATTATGCTCAG	KMT2A	1.14435	1.56129e-07	1.24352e-05	498.09	1233.1	525.769	1052.3
TGGGACACAAAGCTGGCTGT	MRPS2	1.14391	9.54904e-07	6.26373e-05	473.961	978.861	384.938	944.31
TGTTCACCCAGATTATCAAG	NAT10	1.14385	0.000103285	0.00378745	261.109	465.956	154.393	478.434
TGGTGCTGACAAAACCCCTG	SEPHS1	1.14358	7.64338e-08	6.5534e-06	612.702	1355.35	505.948	1140.2
CTCAGAGAAGCATTCGACCC	HSCB	1.14353	8.12155e-07	5.43336e-05	398.989	947.856	541.417	1152.76
GACATATGATAGATGGACGA	TARDBP	1.14127	3.37445e-06	0.000190211	456.726	855.728	322.347	889.058
GGCCTGAGTCCAGATCCACG	ZCCHC14	1.14121	1.37944e-07	1.11011e-05	564.444	1133	476.739	1189.18
CTTGGAGCGCACAAACACGT	NHP2L1	1.14018	9.05945e-05	0.00338796	167.179	462.412	258.712	498.525
GATTCTTATGGAATTCCTCA	RFWD2	1.13932	2.26445e-05	0.00102773	342.114	583.773	236.805	718.279
TCAACTTGATTCCATCAACC	FOCAD	1.13893	2.0794e-10	3.18102e-08	741.964	1784.1	830.381	1700.26
TCATGAAAGATAAAGATACC	ZCRB1	1.1389	8.35037e-06	0.000424305	304.197	654.641	332.778	772.275
GAAGCAGCATCCTTACAGGT	XRCC3	1.13819	3.76979e-06	0.000209443	342.114	785.746	374.506	814.97
GTAGAACGTAGGATCAGACG	LUC7L3	1.13698	0.000160037	0.00549592	156.838	386.229	250.366	532.43
GGGCCCAGGACTACTACAGG	ZNF598	1.13684	1.45747e-12	3.33479e-10	958.263	2287.26	1027.54	2100.84
TTCACACTCAGGAAAACTGG	DLST	1.13648	1.17197e-11	2.26027e-09	889.323	1914.32	1026.5	2321.85
GGAATACTCACCAGATAACG	AIFM1	1.13571	5.56876e-12	1.14846e-09	895.355	2048.08	972.256	2078.24
TAGTGGACGATCCCGACGTG	MTG2	1.13545	1.41346e-06	8.82981e-05	432.597	949.628	391.197	884.035
AAGCGCAGGATACACTGATA	EXOSC2	1.13529	5.98062e-05	0.00235261	208.543	445.581	262.885	614.053
GAAGTGCATCTTCCCCGCAA	MRPL37	1.13339	2.00798e-06	0.000118997	396.404	816.751	415.191	988.261
TATGTAAGCAAGGTACGCGG	SMARCE1	1.13196	1.32412e-06	8.34587e-05	389.51	1063.9	505.948	919.196
TTGGGATCCTCATCAAGCGA	ERBB2	1.13176	1.1103e-06	7.13184e-05	417.086	1093.14	476.739	886.547
AAATCGGGCACGGGTAATGG	HSPA8	1.13175	3.97943e-07	2.86553e-05	435.182	1084.28	588.361	1180.39
GTAGGATTACCCATTGGCCA	VRK1	1.1312	3.5486e-13	9.08735e-11	1171.11	2219.05	1174.63	2947.2
TTAGGGGTAAACAATATCTC	BTF3	1.13095	3.39919e-05	0.00145803	265.418	539.481	224.286	557.545
GACCGTCATCAAGCAGACGA	TMA16	1.12967	2.22279e-06	0.000130132	379.169	904.45	414.147	853.898
AGATACATCAAACTCAGGAC	TEAD1	1.12845	0.000245893	0.00796008	140.465	480.129	310.871	527.407
TGGGCTGGCCTATCAAAAGG	LARS2	1.12794	1.77532e-10	2.74596e-08	876.397	1742.46	760.487	1860.99
GCAGTCACAGTTATGATTGG	CDC42	1.12741	2.19255e-06	0.000128779	454.141	953.171	368.247	867.711
TGAGAAACAGAAGCTGATCG	AP2S1	1.12719	9.15392e-10	1.21222e-07	750.582	1598.07	721.889	1642.5
AAAGCTTACCTGTTCTGTAG	EIF4E	1.12582	4.28459e-08	3.88007e-06	629.075	1183.49	599.836	1524.46
AGACATAAAGAACCTTGCTG	UTP18	1.12581	2.61275e-07	1.97519e-05	504.984	1053.27	508.035	1181.64
GATGAGATCCGAGCAACAGT	UTP18	1.125	4.55043e-05	0.0018719	236.98	556.312	231.589	488.48
TCTGACATTCGATTCCCCAG	TARS2	1.12475	4.3116e-08	3.89996e-06	804.872	1387.24	534.115	1560.87
GTTACAATGACACCGCTCCC	ATP6AP1	1.12426	1.50456e-05	0.00071473	419.671	1093.14	357.815	622.843
TTACAGGAGTACAAACCACC	DYRK1A	1.1242	2.55642e-19	1.6614e-16	1861.37	3763.96	1805.77	4256.93
GTTCCTCTTTCTCTACACAC	SMC6	1.12406	0.000192527	0.00647086	162.008	388.887	168.997	355.372
AAATGTTACTGACCTTTCAG	PTPN11	1.12344	2.62109e-05	0.00116298	274.897	651.983	261.841	539.965
ATCGTCGCAAAGTTATGTGG	KRI1	1.12332	0.000238319	0.00774734	140.465	441.152	219.07	362.906
TGTTTGTCTCCAGAGGGCGC	USP17L30	1.12311	0.000305524	0.00961037	144.774	354.339	153.349	317.7
TGATCGAATACTATGAGGCA	RSL1D1	1.1228	6.31271e-10	8.71797e-08	767.817	1567.06	794.913	1860.99
AGAACTCTCTTGCTTCGCGG	MBTPS1	1.12222	2.84135e-05	0.00124884	334.358	816.751	276.446	534.942
TTGCGCATTCAACAAAACCA	JMJD6	1.12168	1.9778e-05	0.000914267	312.814	625.408	257.669	640.423
GACCCCGACCAGCGACACGA	FAM86C1	1.1216	3.42238e-09	3.96223e-07	657.513	1488.22	776.135	1653.8
TATCCGGTTTGACAAACGGT	ELAVL1	1.12142	2.07764e-11	3.76297e-09	886.738	1921.4	1033.8	2280.41
ACCCGCGAACAGCACGCATG	IBA57	1.12132	1.58679e-06	9.77051e-05	714.388	1073.65	404.759	1390.09
GGACATCAAGTTATTCCATG	VPS29	1.12021	7.15652e-07	4.84042e-05	492.058	1265.88	505.948	924.219
GATATTCTTGTGAACTTGAG	MRPL30	1.12005	9.85826e-10	1.28785e-07	786.775	1536.06	746.926	1823.32
GGCGGACTAAGTTAACGTGG	PPM1E	1.11847	7.63557e-05	0.00292913	233.533	497.846	197.163	460.854
ACCTGGAGCACAATGCACGT	HDAC3	1.1182	5.7975e-05	0.00228989	226.64	476.586	297.31	684.374
GGTTCTGGCGTGCCTCGGCG	ZNF598	1.11764	5.55876e-10	7.80214e-08	903.111	2227.91	847.072	1589.76
GCAGCAGGGGTTCATGAAGA	IFITM3	1.11749	2.24822e-05	0.00102217	410.192	829.153	262.885	655.492
GCTCATTGAAAGATTGGAGC	GINS4	1.11633	2.91634e-05	0.00127858	250.768	565.17	299.396	650.469
CAAGGAGGTCCAGACGATCG	THOC6	1.11615	6.07851e-08	5.31925e-06	670.439	1440.39	549.763	1228.11
GGTATCCAAGGGTTGTATCG	SLC25A26	1.11558	5.50667e-09	6.1453e-07	882.429	1648.56	621.743	1637.47
GCGGTCACTCCCTGGCCGAG	ISCA2	1.11533	3.78955e-06	0.000210088	404.159	867.244	366.161	825.016
AGCAACCAACAAATTCTGGT	CCDC84	1.11525	2.9913e-05	0.001307	329.187	606.805	237.848	646.702
CTTGAAGGTGAGGATAACGC	G6PD	1.1149	5.69945e-05	0.00225808	235.257	523.536	224.286	494.758
TTGTGGTGTTTGTCTCCAGA	USP17L15	1.11428	0.000146559	0.00511019	180.967	419.891	184.645	394.3
ATATCAAGATGCTTATAGGG	TFAM	1.11395	1.00756e-12	2.36126e-10	1244.36	3026.05	1168.38	2215.11
CCCAGGGAACAATCTGCATG	EIF1AD	1.11353	0.000215257	0.00710514	185.276	347.252	155.436	414.391
GTGGCCGACCTGTCTTGCGT	MTG2	1.11331	5.63684e-05	0.00223901	251.63	549.225	219.07	492.247
TCTGTGTGAAGCAGCACAAG	MRPS18B	1.11293	7.69301e-08	6.58864e-06	599.776	1319.91	560.194	1211.78
TAAGAAGAGGTTTGATACTG	RARS	1.11238	0.000127554	0.00456273	180.105	414.576	220.114	473.411
GTACACTGGGGGGATTGCCA	PMPCA	1.11212	5.5443e-08	4.91156e-06	710.08	1278.28	549.763	1471.72
ATCAAAGCCCGGATGTACGT	TOP3A	1.11099	2.55295e-07	1.93187e-05	675.61	1299.54	473.609	1208.01
GCTCCCAGACTGGTCATATG	MRPL52	1.11031	3.67301e-07	2.68234e-05	520.495	1186.15	504.905	1049.79
AAGCGCTCAAATCGGACCAA	HUWE1	1.10988	3.8525e-13	9.76856e-11	1068.57	2328.01	1157.94	2500.16
GGAAACGGTCCAAGGCGAGG	ZFC3H1	1.10987	1.92648e-09	2.38e-07	691.983	1592.75	857.504	1773.09
GTACGAGTCGAAGTTCGGAA	TOMM40	1.10985	2.02182e-06	0.000119726	419.671	1040.87	712.501	1424
TATCCTTCGAAGGAAGCCTG	ARPC4	1.10855	7.63298e-09	8.25611e-07	660.96	1528.97	712.501	1454.14
GCCAGCGATTTACCTTCATA	SRP9	1.10817	6.97251e-09	7.60554e-07	658.375	1536.06	728.148	1474.23
ACCAAGTAGACTTCGCTCGT	URB1	1.10781	5.98246e-06	0.000314311	377.445	758.285	368.247	872.734
TCTGTAATAATCAAGAACCT	ATXN10	1.10752	0.000169373	0.00577294	196.478	406.604	168.997	404.346
TAAGGTGCTCAACAACATGG	PGK1	1.10745	4.6183e-05	0.00189478	392.957	743.226	228.459	620.331
TCAGCACAGTAGACATGACT	PTPMT1	1.10744	8.36151e-10	1.11878e-07	747.135	1699.05	810.561	1678.91
CACATAGCGCTCCACCTGAG	CCDC84	1.10714	1.79575e-05	0.000837621	380.892	835.354	294.18	641.679
TTCTTTCCTCCAGGTCACCA	RPS28	1.10683	0.000280345	0.00890025	161.147	333.964	158.565	377.975
ATCCTCATCCAGAACCGGGC	AP2S1	1.1068	4.51125e-12	9.5848e-10	988.424	2212.85	1016.07	2125.95
TTATTAAAGCAAGATCCCCC	DDX52	1.10633	1.50062e-05	0.000713298	327.464	863.701	359.901	636.656
GGTGTTTATTACCTCAGTGT	SEC62	1.10628	4.80525e-05	0.00196522	271.45	654.641	253.496	497.27
CTTCTAGACTCTCTAGACCC	CHORDC1	1.1062	4.42734e-05	0.00182417	367.966	690.075	226.373	614.053
ATGGAATGTCCACAGAAGGG	MRPL42	1.10539	9.31436e-07	6.12538e-05	666.992	1223.35	422.493	1146.48
AGCCAGATTTCAGCGCATGA	NUDT21	1.10528	5.81789e-07	4.01372e-05	466.205	1033.78	556.022	1187.92
AGGAATGAAACTGTTAAACC	EFTUD1	1.10524	1.313e-05	0.000633857	355.902	783.089	309.828	671.816
GGCCGTAATGAACCCCACTG	TFAP2C	1.10418	3.437e-10	4.99581e-08	845.374	1926.72	823.079	1681.42
ACAGGCACTGCACCCCTCGA	TUFM	1.10366	2.66156e-06	0.000152925	515.325	1133.88	402.672	861.432
GGCGATTTGCAAGAATTGTG	TADA2A	1.10268	1.03719e-05	0.000513858	344.699	804.349	349.47	708.233
TTTCCTGTATCTCTCGAGAG	MARS2	1.10165	7.7093e-11	1.27943e-08	1044.44	1952.41	837.684	2113.4
GCGACGAAAAGATGTAGCCG	EXOSC1	1.10159	0.000270518	0.00864148	292.994	523.536	146.047	443.273
AATAAAAGTCATACCTCATG	PPP2CA	1.10141	8.75094e-06	0.000441757	389.51	751.198	333.822	825.016
AATGCCACAAGAACTAATTG	ELP4	1.10088	6.10595e-07	4.20495e-05	470.514	1087.82	528.899	1077.42
GTTTGGCCGTAGCGATCCGG	CLPB	1.10071	3.1644e-06	0.000179549	492.058	1045.3	388.068	865.199
CCAGAGTCCCACATTCCCTG	ACACA	1.09991	4.41945e-07	3.14142e-05	523.081	1136.54	502.819	1084.95
GTGCGCACCCACATTCGTGT	GNL3L	1.09843	3.07146e-06	0.000174917	492.058	1158.69	425.623	827.527
CTGGCATGGCATCCTACTTG	WDHD1	1.09796	3.627e-05	0.00154206	274.036	748.541	324.433	552.522
TCCTGGTCCGAAGCCGAGTG	MED19	1.09755	3.3731e-05	0.00144851	266.28	620.093	287.921	587.682
GCGCGGTGGCGAAAACATCG	MRPL4	1.09744	5.42833e-05	0.00216621	390.371	714.879	227.416	631.633
ACTTACATGTACAAAGCCTG	N6AMT1	1.09683	3.35305e-10	4.90198e-08	940.166	2100.34	831.425	1710.31
GCGAGAAGAAATCTGCTCAG	IMMT	1.0961	3.19374e-08	2.96156e-06	585.988	1608.7	888.8	1562.13
TCCGCATCGTCATCAAACTG	ZNHIT1	1.09607	1.8641e-13	5.02314e-11	1195.24	2472.4	1144.38	2552.9
ACTACTGTAGCATTATAAGG	QRSL1	1.09579	8.61387e-07	5.72804e-05	735.07	1364.2	445.443	1184.15
TTCCTGCATGATCTGAACCA	VARS2	1.09419	7.44383e-09	8.0628e-07	782.466	1508.6	662.427	1601.06
ACCTACAATACCTCGCCCAC	NAA20	1.094	8.79521e-05	0.00330192	270.589	524.421	203.423	511.083
GTAGCATGTTAATGCAACCC	KRR1	1.09275	3.74652e-06	0.000208449	413.639	989.491	430.839	832.55
ACTGTGGCAATGATCTTGCG	EIF4G1	1.09188	9.59189e-10	1.25944e-07	816.075	1624.64	926.355	2113.4
AGAACCCTTACGGTTTCTGC	NDUFC2-KCTD14	1.09186	5.42727e-05	0.00216621	272.312	513.791	250.366	624.099
GAAGTGGGACCGGTGTCTGG	MINOS1	1.0916	1.14171e-10	1.8168e-08	842.789	2051.62	1125.6	2162.37
GGCACGCGTATAACACTGCA	OGT	1.09079	0.000206534	0.00686115	310.229	573.143	166.911	467.132
AACTCCACGAAGCCGTACCT	SRSF6	1.0904	4.65277e-11	7.96087e-09	900.526	2195.13	1046.32	1968.99
TGTACGAAAGACTTGAAACA	AK6	1.09026	2.14102e-06	0.000126012	451.556	973.546	438.141	943.055
AAGGATTCGAATGCGCCAAG	WWTR1	1.09002	1.14097e-08	1.19727e-06	676.472	1590.98	734.408	1432.79
GCTGAGCCCTCGCTTCCGTG	NDUFS8	1.08976	1.75849e-05	0.000824122	367.104	688.303	302.526	760.973
GGCGGCCGCGAAGTAGTGAG	DDX28	1.08968	3.56423e-07	2.6149e-05	796.254	1605.15	517.424	1214.29
CGCCCTTGTAGAGCAGACCG	MARS2	1.0891	1.06159e-08	1.11853e-06	716.974	1455.45	687.464	1555.85
CGCATCGACCGGGACGTAAG	LOC101060389	1.08878	0.0001017	0.00373998	203.372	504.933	264.971	512.339
GCGCACTGTCTTGTCCCAGG	PWP2	1.08864	4.84869e-06	0.000259504	372.275	894.705	459.005	894.081
CTCATCTTGTACCAGTACGC	HS6ST1	1.08839	1.08875e-10	1.75054e-08	945.337	2061.37	886.714	1855.97
CTGTGGAACTTGCAAATCGA	TAF1D	1.08785	2.96621e-06	0.000169548	393.818	978.861	509.078	960.635
AGACACAGTGCAGATTAGGC	EIF6	1.08772	1.22181e-05	0.000595903	356.763	849.527	365.117	705.721
TCTTTGCTAAGAAGTACCAG	EARS2	1.08721	6.02485e-09	6.66587e-07	779.881	1443.93	740.667	1812.02
CTCTGAGGAGACCACGACTG	AHCY	1.08712	2.34182e-07	1.7985e-05	567.891	1268.53	562.281	1154.02
AATACACTTGTGCTAACTCG	COPS3	1.08706	5.39383e-05	0.00215913	297.303	721.079	272.273	509.827
AACTCGTTCAAACAAAACTC	CSTF3	1.08675	0.0001126	0.00409409	408.468	1127.68	346.34	494.758
ACTCAGACCACATTATCCAC	METAP1	1.08665	2.27729e-07	1.75592e-05	557.55	1347.37	601.922	1135.18
TTACCATACTGAGTATAACC	POLR1B	1.08637	1.01526e-05	0.000504933	386.063	843.326	352.599	747.16
TGACCCTTGCATGTGAAATG	NLE1	1.08453	0.000176827	0.00599266	180.105	471.271	295.224	557.545
TGTCCAACAAGGAATCGGGC	EARS2	1.08444	3.83505e-11	6.67999e-09	1013.41	2097.69	920.096	2025.5
TCATTGAAGCAAATGAATGT	TAF1D	1.08442	1.09228e-05	0.000537364	362.796	758.285	361.988	801.157
CGTTTACGAGCTGAACGGCA	SRSF6	1.08402	5.7961e-07	4.00226e-05	509.293	1123.25	535.158	1112.58
CTGGGCTTATGGGATACAGC	RAC1	1.08386	0.000235156	0.00767014	247.321	374.713	183.602	563.824
CACACTCACTTTCCCCACTG	ELP5	1.08342	2.16025e-14	7.07911e-12	1288.31	2699.18	1391.62	3002.45
GGGATTATGATGTGTATGCG	PCYT1A	1.08294	1.05531e-07	8.77574e-06	873.812	1496.2	550.806	1548.32
TTTGTAGCCCCATCAAGACG	VRK1	1.08267	1.85252e-12	4.18913e-10	1090.11	2266.88	1117.26	2431.1
TGAGAATGGTGAGCGAAGCT	MRPL33	1.08257	0.000121901	0.00438488	435.182	795.491	214.898	605.263
TGGAACCTTATGTGACCTGG	RPL7L1	1.0825	0.000197172	0.00658689	187.861	472.156	209.682	390.533
GCGTCCGATCCTTTGGAACA	SSU72	1.08166	6.26132e-05	0.00245057	255.939	522.65	259.755	591.45
CCAGGCATGATCCTCAGACA	MEN1	1.08027	1.39547e-05	0.000667419	320.57	853.957	494.473	889.058
GTCATTGTCATAAAACACGA	EP400	1.08011	2.10229e-06	0.000124016	457.588	985.948	456.918	969.425
TCATGCACTCTGTCAAGCTG	FOCAD	1.08	1.90684e-10	2.93764e-08	868.641	2376.73	1280	2181.21
TTGCAGACGATAAAGCTGTG	DDX59	1.07977	3.0555e-05	0.00133129	361.934	712.221	275.403	658.003
ATGTATGGCAATATTATTCG	MEAF6	1.07973	9.92635e-15	3.47639e-12	1362.42	2890.52	1341.55	2846.74
TTAGGGTCGACAAAAATCAG	TCOF1	1.07958	2.13522e-09	2.59641e-07	736.794	1694.63	925.312	1838.39
TAAGCCATGTCAAAAACCAA	TRMT10C	1.07761	4.49005e-06	0.000243	698.015	1230.44	390.154	1091.23
ACGTCCTCAGCAGCTACTTG	GINS4	1.07707	3.3095e-06	0.000186959	527.389	1005.44	397.456	969.425
CGCCGGGACCATCGAAAGGT	POLRMT	1.07692	2.12073e-10	3.22856e-08	1234.02	2149.06	854.375	2284.18
TTTAACCAGAAGATCTCCGG	PYGM	1.07677	4.66436e-06	0.000251553	450.694	815.865	452.746	1113.83
GCTTGGTTCTCAGATGGTCA	MED8	1.07514	0.000256538	0.00825628	189.584	395.974	181.516	408.113
GTGGAAAATAGGGTAGTGCT	FARS2	1.07257	3.72332e-07	2.71395e-05	699.739	1361.55	513.251	1213.04
GAATCCGACATGGTTACTGG	LRPPRC	1.07247	8.499e-05	0.00320941	455.864	876.989	249.323	629.122
GTTCCCTAGGAATCGGACGT	RRAGA	1.07242	9.05934e-08	7.69069e-06	889.323	1535.17	571.67	1563.39
ACACTTTGTACGGCAGCCGT	UFM1	1.07178	0.000154098	0.00532743	214.575	461.526	213.855	460.854
TGCTCATCGGAGGTCCCCGG	NUBP2	1.07095	0.000139497	0.0049194	199.925	517.335	297.31	547.499
CAACATTGAAGATCGGACAC	KDM2A	1.07025	6.63411e-10	9.08074e-08	809.181	1826.62	977.472	1945.13
AGATGAAGGGCACTATTGGG	WBSCR22	1.07006	1.83176e-05	0.000853391	324.879	735.253	393.284	793.622
CATGAAGCGAGTCTGCCGTG	YARS2	1.06967	2.58335e-11	4.60342e-09	1037.54	2171.21	987.903	2102.09
AACAGTAGTCTCTGCTCCGG	WDR83	1.06929	5.69345e-06	0.000300966	436.906	998.35	424.579	830.039
CCTGGACGGAGTGTACGAGC	DPH2	1.06766	3.36636e-05	0.00144797	317.123	622.75	316.087	727.069
AGGTGCCAACACCCATCCAG	DDX54	1.06721	0.000259657	0.00834278	174.935	422.549	216.984	419.414
AATAAGCAGGAAGGGTGTTG	FCF1	1.06697	5.12412e-05	0.00207479	261.971	610.349	335.908	663.026
GCGTCTAATCACGGGACTCG	MYBBP1A	1.0666	3.535e-05	0.00150875	292.132	712.221	446.486	855.153
GCGGGCCGAGGCCTTCGTGA	POP4	1.06638	1.92301e-06	0.000114576	542.901	1045.3	446.486	1049.79
TGCCATTAGGAAGTGTGTAA	RPS23	1.06551	0.000126563	0.0045294	261.971	519.106	211.768	494.758
GCCGTAAAGTACCTTGGGCA	GMPS	1.06456	4.63671e-07	3.27778e-05	732.485	1694.63	600.879	1113.83
CCTCGTCCTCGCCTTCCCAG	EIF3J	1.06404	0.00021079	0.00698152	220.607	442.038	328.606	728.324
CCCAATACTTAGGAACACCC	VRK1	1.06395	1.12777e-07	9.30829e-06	667.854	1396.98	609.225	1294.66
TCTTACTGGAACTATAGCTG	MRPL45	1.06384	3.47498e-06	0.000195308	444.662	938.112	461.091	976.959
GGATGAAGCAGACGGCCTCG	MRPS12	1.06379	2.00495e-11	3.63982e-09	1161.64	2272.2	979.558	2227.67
ACATCCATCGAATTCACCAG	QRSL1	1.06355	2.05756e-08	1.99922e-06	693.707	1496.2	735.451	1511.9
TCATGAAGCACACCAAACGC	TAF6L	1.06343	1.93421e-06	0.000115066	475.684	969.117	547.676	1191.69
AATGTAGAGTATATTCAGCG	KDM2A	1.06322	5.15941e-05	0.00208471	285.238	675.901	302.526	572.614
ATGTTCATGATTGAGATCGC	CPSF3	1.06196	4.97287e-05	0.00202734	266.28	704.248	405.802	718.279
GGAACGTGGAAAGCGCATAC	MRPS21	1.06191	5.10761e-06	0.000271483	634.246	1063.02	392.24	1105.04
TCTGCATATACTGGTTAGTG	PABPC1	1.06096	1.65548e-06	0.00010121	504.122	1008.09	498.646	1106.3
AGACTACTACTCGTGCTCTG	MRPS35	1.06011	2.36317e-08	2.26189e-06	990.148	1941.78	682.248	1568.41
TGGAAGTAGTGGCGCCACAG	ARF1	1.05976	8.31077e-05	0.0031414	243.013	649.326	403.716	718.279
TTGTCATAGAGGGCGTGCAG	ASNS	1.05925	2.0231e-08	1.97551e-06	685.089	1472.28	838.727	1724.12
CGTTGTAGGCCGCGTAATCG	GLRX5	1.05798	2.31334e-06	0.000134922	673.025	1024.92	469.437	1380.05
CTTCGCCCGACGGAATCCAG	MRPL43	1.0578	2.00988e-07	1.5685e-05	589.435	1246.39	661.384	1378.79
TGACCCCAACGATCCATACG	CHCHD4	1.05771	2.64634e-11	4.70482e-09	1161.64	2168.55	988.947	2333.15
ACATTGAGTGAAGCTAGGGG	LSM12	1.05729	8.231e-13	1.97078e-10	1221.96	2421.91	1284.17	2816.61
AGATCCTGGCAGATCCTGTG	TAF6L	1.05702	1.4793e-07	1.18309e-05	856.577	1739.8	608.181	1329.82
GACTGCATATGATATGACCC	MRPL48	1.05685	4.36888e-09	4.95419e-07	811.766	1911.66	849.159	1562.13
GGCACGGCAAGCGTCCAGCG	GNB1L	1.05659	2.33557e-05	0.00105321	413.639	779.545	320.26	769.764
GGTTGACAACATATCGCCCC	NDUFA9	1.05618	8.64712e-05	0.00325581	342.975	634.266	233.675	587.682
CTGTACGAGTATGCGCGCGA	SARS2	1.05596	1.34316e-15	5.58472e-13	1517.54	3243.97	1584.61	3225.97
CAAAGTACGTGTGATAACCC	ALG5	1.05548	6.53415e-10	8.9757e-08	1301.24	2449.37	876.282	2100.84
ACAAAAGATCCATCTCGAGT	GTF2B	1.05509	1.76074e-05	0.000824276	373.998	792.833	367.204	768.508
TTAGCAACCTGTTCCGCAGA	SEH1L	1.05483	0.000160513	0.005503	235.257	510.248	223.243	463.365
ACTCTTCTTCAGGAATGCCA	DR1	1.05465	7.49517e-12	1.50952e-09	1059.95	2388.24	1321.73	2578.02
ACAAATGCTCCAATCTGACT	HSPA9	1.05402	0.000222464	0.00731804	192.17	455.325	278.532	542.476
AAGGTCTGGCACCGTCATGG	SARS2	1.05337	5.15965e-07	3.60573e-05	737.656	1237.53	524.726	1407.68
GGGACACAGTCCAGTCGGTG	PISD	1.05226	6.93659e-05	0.00268765	283.515	585.545	278.532	601.495
ACCGGAGCTAATAAAACCCG	TIMM23	1.05181	0.000109726	0.00400088	250.768	510.248	258.712	567.591
CTCGGCGACAGGAGAATCGG	GFER	1.05181	4.18347e-05	0.00174226	412.777	774.23	288.964	703.21
GGACTCCCATTAAAGTGCTG	EIF3F	1.05142	1.53899e-12	3.50061e-10	1177.15	2538.84	1218.45	2446.17
CTTCAATGAACCAATAAACC	IPO11	1.05078	7.81572e-05	0.00298344	326.602	583.773	251.409	636.656
CGTGCACTATAGGCCTCATG	MRPL28	1.05052	1.01065e-06	6.58471e-05	560.997	1213.61	535.158	1077.42
GCAGAGTGATATATCCCACG	FOCAD	1.04964	4.40485e-07	3.13393e-05	777.296	1246.39	548.719	1524.46
AGACCCAGTGAACAAATCCG	RPS25	1.04962	6.06833e-05	0.00238106	361.072	709.563	270.187	619.076
CAGGTGTCTTATCTGACTTG	SLC35B2	1.04957	1.1971e-08	1.25109e-06	716.112	1609.58	837.684	1626.17
GCCGCCAGAAACTTCCCACA	THOC6	1.04912	1.01708e-07	8.48525e-06	660.96	1362.43	891.93	1872.3
CTTCAGCCACTACAGTATCG	ELP6	1.04895	1.2934e-06	8.17222e-05	583.403	1236.64	512.208	1051.05
GAAACATTGGCCCTTTATGG	HSPA8	1.04846	7.65025e-05	0.00293331	255.939	619.207	352.599	659.259
GCAAGACGACTCCATCGTGG	EIF2AK4	1.04842	2.43501e-14	7.78168e-12	1421.88	2845.34	1429.17	3074.03
TTTGCAGGCCACTACGAAGG	UBTF	1.04821	2.72986e-08	2.5886e-06	874.673	1514.8	673.902	1712.82
CGGCTGGACAAGGAAACCAC	RPUSD4	1.04749	1.16768e-11	2.25762e-09	1140.09	2486.57	1113.09	2190
AAGATCAGTAGCGGTCCCGG	KMT2A	1.04658	1.57828e-06	9.7336e-05	505.846	1181.72	563.324	1046.02
CCAATGATGACTTGGGCAAG	NOC2L	1.04583	1.55827e-06	9.62553e-05	532.56	1099.34	516.38	1087.46
AGTAGAGTCAACATTCTCCC	POLR3K	1.04574	7.3804e-08	6.36319e-06	668.716	1434.19	928.441	1883.6
TGAAGTGCGAGGTATGATAG	POT1	1.04529	6.42972e-06	0.000333953	440.353	926.596	447.53	926.73
GCCGCTGCCAGAAGATCCGG	NEK2	1.04512	9.12876e-05	0.00341223	313.676	633.381	252.453	556.289
AGGTCCTACCTTGCTAACCA	ENO1	1.04509	7.87343e-06	0.00040245	488.611	923.053	400.586	934.264
AGCTGTGGCCACCACCCGAG	NOC2L	1.04489	0.000140721	0.0049513	238.704	789.29	464.221	678.095
TGAAATTGGGAAGCGTTATG	ATP6AP2	1.04475	3.66906e-06	0.000204778	472.237	933.683	509.078	1112.58
TGAGAAGCTAGACAATAAGA	TOMM70A	1.04446	1.76917e-06	0.000106815	651.481	1292.45	485.085	1073.65
TATAACCTGCCAGTAAGATG	SLC35B2	1.04316	4.9695e-11	8.48403e-09	1701.95	3432.66	1179.85	2527.79
AACTTCTCTAGTCCACCAGG	LRRC37A	1.04304	9.68993e-07	6.34002e-05	536.869	1128.57	582.102	1197.97
ACCAACAGGTCACTTACCGC	PARN	1.04255	8.39371e-07	5.59607e-05	602.361	1153.37	536.201	1214.29
AAGAGCTACGAGCTGCCTGA	ACTB	1.04159	2.99061e-07	2.2419e-05	754.891	1505.94	581.058	1265.78
CGGAACCAGAAGTTCAAGTG	JMJD6	1.04148	0.000319465	0.00996631	238.704	378.257	228.459	606.518
CTTTAAGATCACGCTGACGT	UFM1	1.04112	4.34632e-08	3.92677e-06	685.951	1462.53	763.617	1540.78
CCATACCTTTCTGTCTACTG	NPIPB6	1.0411	3.5535e-05	0.00151582	390.371	730.824	314.001	740.882
TGGTGGTGAACGCAGACGAG	NDUFV1	1.04105	4.39235e-09	4.97196e-07	949.645	1794.73	769.876	1766.81
ATGGCCAGGTAGCCCGACCA	MBTPS1	1.03754	9.48861e-07	6.22938e-05	517.91	1210.95	691.637	1290.89
ATTACCAGCAAGTACCGTCA	ZNF131	1.03726	1.01744e-13	2.87173e-11	1333.98	3119.95	1599.21	2915.81
AGGAAGACCCGGAAACTTAG	RPL27A	1.03722	0.000135287	0.00479501	236.98	578.458	290.008	522.384
AGGATGTTCACAGCCCACAA	WDR24	1.03631	6.50678e-12	1.32774e-09	1295.21	2740.81	1164.2	2323.1
TCAGCTGCTTTGTCTCAGCA	BTF3	1.03627	4.70854e-05	0.00192771	340.39	697.162	315.044	668.049
ACTAGTATATCAAATCATAG	POLR3F	1.03618	0.000263268	0.00843428	208.543	486.33	232.632	438.25
GGGATCTTCTGGAGTTACCT	SAE1	1.03566	2.42764e-05	0.00108901	574.785	1074.53	352.599	848.875
GGCCCCACTTACAGTGCTGT	RPL28	1.03552	7.68376e-05	0.00294178	322.293	665.271	280.619	591.45
ATTGCCGTTACAGACCAGAA	RBBP4	1.03519	4.3236e-05	0.00178906	336.943	822.952	373.463	651.725
AAGGTTACCTCATCAGCACG	ESF1	1.03471	8.90475e-05	0.00333656	337.805	676.787	266.014	581.404
TGGCTTATATGTTACCATGG	COG4	1.03389	6.46619e-05	0.00252564	305.059	669.7	310.871	611.541
AGTTCGAAGAAGGAGCGGCG	NDOR1	1.03355	7.88576e-07	5.28476e-05	565.306	1224.24	600.879	1182.9
CTTGCTAAGGCACTGACCCG	RPUSD4	1.0332	4.74876e-10	6.76344e-08	1337.43	2487.46	931.571	2179.95
GGCCGACTGATCCAGAACTT	PDCD5	1.03234	9.2768e-06	0.000465568	412.777	1060.36	534.115	894.081
TTGCTTGTGAACTTGACCCA	DIMT1	1.03231	0.000149654	0.00520171	266.28	589.974	252.453	490.991
CTGCGGGGAGGACTCCGTCG	MYC	1.03183	2.05286e-05	0.000943888	399.851	932.797	413.104	748.416
CAAGACTCTCTGGATACTTG	ALG10B	1.03168	3.82198e-05	0.00161079	340.39	713.107	361.988	743.393
AGCTCATAAAACTCCAAAAG	MOB4	1.03127	8.59919e-06	0.000434948	441.215	1140.09	532.028	866.455
TGCTTGGAACCACATAATGC	FAM210A	1.03056	0.000116068	0.00420633	249.907	579.344	326.519	617.82
TGGATAATATGCCTGTAACG	TM9SF2	1.0304	2.06529e-05	0.000948089	367.104	871.673	447.53	811.203
CTCGAACGGGTAGTTGATGG	NDUFS8	1.02994	1.94604e-06	0.000115681	569.615	1028.47	540.374	1260.75
ACGTCACAACCCAAGACCAT	TBC1D3	1.02904	0.000213296	0.00705245	251.63	521.764	225.33	472.155
CGCAGAATGGTGGACCTCGG	POLG2	1.02873	6.39503e-06	0.000332598	475.684	969.117	456.918	954.356
GCAGCTTCAGGGTCGAACAG	SRP72	1.02858	1.28941e-05	0.000624153	411.915	950.514	455.875	838.829
GCCTCGATTCACTCGCGCGG	ALYREF	1.02843	1.75935e-05	0.000824122	387.786	810.55	446.486	911.661
CAAATAATCCACGATCAACC	ALG6	1.02711	1.6251e-05	0.000767746	377.445	907.107	499.689	899.104
GCTGCCATTGAAAAAAATGG	MRPL15	1.02546	9.96001e-08	8.35441e-06	758.338	1471.39	664.514	1446.6
GTTCTGCAATACCTTTCACT	WDR75	1.02533	2.15257e-05	0.000982725	432.597	840.669	373.463	821.249
GGTGGAGTCACTACATAGGG	N6AMT1	1.02415	1.38648e-06	8.69634e-05	530.836	1266.76	642.607	1137.69
TTGAGCACGCAGTCGAAGCG	SOCS3	1.02412	2.25397e-05	0.00102418	436.906	933.683	385.981	759.718
CAAACCAGGTACCTCCACGG	NDUFV1	1.02402	8.9812e-07	5.93657e-05	816.075	1574.15	558.108	1241.92
AACCTATATCCCTCCCAAAG	HMGB1	1.0239	0.000213436	0.00705407	261.109	465.07	318.174	734.603
AAGTTGGCCAGGCTCACACG	MRPL15	1.02378	2.17412e-14	7.08194e-12	1720.05	3395.45	1481.33	3135.56
CTTGGAGCGAATTCGAAGGA	DYNLRB1	1.02261	0.000154597	0.00533752	295.579	650.212	260.798	499.781
CTTACAGGTGAATATGAGAA	TOMM20	1.02244	5.84382e-08	5.12989e-06	693.707	1591.87	995.206	1857.23
TTGACAGCATGCATCAGTCC	DDX51	1.02239	6.51899e-09	7.1512e-07	947.06	1623.76	932.614	2218.88
AGAGGAAAGTAAGAAGCCGG	THOC6	1.01926	2.27306e-06	0.000132773	542.039	1187.92	558.108	1061.09
TTACTCAGTGCATGGTACAC	MRPL13	1.01919	4.74122e-06	0.00025481	478.27	1116.17	549.763	985.749
TTGGACTAGTCATGAAGGAG	DOLK	1.01859	1.53338e-05	0.000727975	430.874	907.107	426.666	850.13
ACTCACCTAAGTAGAATCGC	MRPS25	1.01826	4.31672e-10	6.18226e-08	1092.7	2025.93	948.262	2130.98
GATGGTACAGGAAGGGAACG	MRPS21	1.01815	3.33581e-05	0.00143802	394.68	747.655	365.117	812.458
GGGCTGCATCTGCACCAATG	MED8	1.01778	3.59817e-06	0.000201355	717.835	1268.53	470.48	1160.3
TGAGAAACACCAATTTCCGA	DYRK1A	1.01755	5.98271e-13	1.46419e-10	1963.06	4104.13	1572.09	3071.52
AATTTCTGCTCTCCAAACCC	RPEL1	1.01712	3.86458e-05	0.00162609	449.832	736.139	347.383	900.36
GGATGATTGATATCCAGACC	WBSCR22	1.01662	9.27311e-06	0.000465568	467.067	892.048	467.35	1019.65
AAAACCATACCCCAACAGTG	CYC1	1.01605	2.6874e-10	3.99684e-08	1148.71	2251.82	980.601	2075.72
CCACTTCACACGGGCCACCG	WDR24	1.01495	5.48332e-13	1.34623e-10	1348.63	3220.05	1647.2	2848
GAATTCATGATTCTGAACGC	AHCTF1	1.01425	6.78042e-07	4.63231e-05	573.062	1432.41	768.833	1294.66
GTCCTTATTATCGGACCCCG	ORC4	1.01419	2.89845e-05	0.00127218	424.841	809.664	370.333	817.481
ATGCCTTGATCACATGAGAG	HBS1L	1.01417	2.00199e-06	0.000118824	624.767	1252.59	529.942	1100.02
CTCCGCGTACATGTCTAGCG	TRAPPC1	1.01396	4.0685e-05	0.00170447	392.095	746.769	351.556	776.042
GATCTGGCAGAACTTCGACT	RPTOR	1.01385	2.68353e-05	0.00118592	425.703	842.44	378.679	802.413
GACGACTCACTCTACTTGGG	USP17L18	1.01383	4.85967e-05	0.00198328	435.182	768.915	323.39	784.832
CATCTGTGTAGGTCTTCACA	NDUFS3	1.01361	8.06723e-11	1.32744e-08	1073.74	2316.49	1141.25	2173.67
AAATGTCTCCCAATGAGTGA	RSL1D1	1.01347	3.75597e-06	0.000208825	511.016	1330.54	645.736	1020.91
ATCTGTGCCCAGATATTGCA	NCAPD2	1.01331	8.84637e-05	0.0033179	691.983	934.569	317.131	1127.65
GGGCTGGACGATGGACGCCG	CTU1	1.01294	5.50543e-07	3.8186e-05	697.153	1349.14	595.663	1280.85
AAACACAAAATTCACGTCCA	DDX52	1.0126	1.13154e-11	2.20427e-09	1176.28	2459.11	1245.57	2446.17
GTTTCATTAACATTCGTCGG	FAM98B	1.01196	7.45216e-05	0.00286161	389.51	788.404	310.871	644.19
CCTTCTGGGGCCGCCAACGT	PARP8	1.01162	0.000155586	0.00536693	345.561	711.335	263.928	537.453
CTGCAGCACACACATGCCGA	NAT10	1.01059	5.79117e-06	0.000305715	501.537	974.432	505.948	1076.16
TTCCTTGAAGAAATACAGCT	TOMM20	1.01028	2.11106e-09	2.57513e-07	927.24	1935.58	939.917	1844.67
ATGGGCCTCAATCAGAATCG	SFPQ	1.0094	5.64532e-08	4.98644e-06	753.167	1582.12	769.876	1503.11
AACTGACTGTAGATCCCCAG	IPO9	1.00908	1.56952e-07	1.24878e-05	682.504	1392.55	756.315	1523.2
GTGCATCATCAAGCACCTAG	POLR1A	1.00886	0.00029015	0.00918138	262.833	578.458	234.718	442.018
GTCGAAGGCCCAATCCACGG	NAA40	1.00765	0.000123167	0.0044263	290.409	681.216	320.26	565.079
AGTGATATCTTAATAGTCCG	TARS2	1.00763	1.61925e-06	9.93085e-05	601.5	1110.85	584.188	1294.66
CTGTGAGCCTATGATTGGGC	MRPS7	1.00752	7.61064e-13	1.8336e-10	1582.17	3181.08	1359.28	2752.56
GCTACAGATGCAATTGGCAT	SUPV3L1	1.00668	3.05755e-09	3.57733e-07	1008.24	2238.54	969.126	1751.75
GATGATGACATTGTAGACGC	ZNF335	1.00645	3.26201e-07	2.41642e-05	704.047	1497.08	671.816	1285.87
CCTTAACAGGACTCTAGTAT	NAA20	1.00626	0.000171822	0.00584097	295.579	503.161	297.31	709.488
GATGAGCACCAGACTTAAGC	PDCD2	1.00597	9.01439e-05	0.00337274	374.86	759.171	304.612	625.354
GCAATTATAAACTTGGAGCA	PSMG1	1.0054	2.32068e-05	0.00104711	501.537	923.938	382.852	872.734
GCAGAGCACCAAAGCACCGA	CTU2	1.00528	0.000113286	0.00411709	286.1	652.869	340.081	622.843
GTAGGCCTTCCCATCCACGT	EIF2AK4	1.00423	2.52691e-09	3.03158e-07	918.623	1820.42	994.163	2036.8
AAGAGGTTATGTCACATCAG	EIF1AX	1.00261	0.000225358	0.00739124	323.155	527.079	411.018	965.658
TCTACCTGCGGATCATACTG	TMEM208	1.00157	4.14902e-06	0.000227731	550.656	1202.09	546.633	1013.38
ACACAGAAGATAACAAGCGC	NFYC	1.00141	1.42228e-05	0.000679401	519.634	1151.6	470.48	848.875
ATAGATGCTGGAATTCTATG	TAF1A	1.00011	0.000274539	0.00874106	290.409	539.481	226.373	514.85

## Sheet: Down_log2FC1_FDR001
Gene_Name	Gene_symbol	log2 Ratio	pValue	fdr	o25644_1_2-SVSI_DAY14_NT [normalized count]	o25644_1_3-SVSI_DAY14_hnRNPK [normalized count]	o25644_1_5-SVSII_DAY14_NT [normalized count]	o25644_1_6-SVSII_DAY14_hnRNPK [normalized count]
GTGTGTCAAACAGATCTGCG	PCBP2	-2.68915	3.6206e-33	1.07695e-29	1475.31	255.124	1655.55	212.219
CCAGAGCGGAAGTACCGACG	STAMBP	-2.6884	9.08239e-18	4.87781e-15	592.02	111.617	605.052	55.2522
TCTCGTTCTTACGGTTGCGG	KRT82	-2.47744	1.2343e-08	1.28167e-06	83.5895	0.885847	11.4751	0
AGGCACTCACGCGGAACTTG	VPS28	-2.43624	2.09419e-19	1.40833e-16	778.158	140.85	885.671	150.688
GACCCCAGTTTACCCCATCC	BCL2L1	-2.41204	8.3611e-21	6.46623e-18	1365.01	254.238	973.299	167.012
CAAGATCAAGGAAATACGAG	PCBP2	-2.40493	6.28237e-17	3.03662e-14	609.255	131.991	738.58	105.481
TCTCATAGAGCCTGTGCATG	GDF10	-2.37295	1.01315e-07	8.46153e-06	40.5021	3.54339	80.3258	3.7672
AGAGATCCGCGAGAGTACGG	PCBP1	-2.20289	1.2939e-08	1.33244e-06	249.907	29.233	194.034	52.7407
CAGGCGACGAGTTTGAACTG	BCL2L1	-2.09528	5.20418e-26	7.31774e-23	1798.47	444.695	1777.6	375.464
GGAGATGCAGAAACTACCAG	NAPG	-1.99069	1.18453e-11	2.27881e-09	567.03	112.503	596.706	167.012
CACGTATCAACATCTCAGAA	PCBP2	-1.97856	8.45568e-22	7.51652e-19	1492.55	389.773	1743.17	416.903
AGTTGGCAGTATCATCGGAA	PCBP2	-1.97287	1.53944e-14	5.0919e-12	897.079	224.119	855.418	207.196
TCTCATTGGACTGTACTTCG	CCRL2	-1.96338	1.22832e-05	0.000597452	62.0458	1.77169	2.08639	0
GAGTAGGAGCTTTCAATGTG	RAB3GAP2	-1.95562	1.12722e-30	2.81212e-27	2251.75	596.175	2455.68	602.751
TCTCCGCCAGAACGACAAAG	MTMR12	-1.95011	2.55346e-05	0.00113688	21.5437	8.85847	76.1531	1.25573
TCTCAGGCGAATATAGCGAG	LAMA2	-1.8754	0.000255768	0.00823779	0	3.54339	66.7643	0
ATATATGCCCTCGTGAACAC	TRAF2	-1.67647	7.78306e-14	2.26285e-11	1483.93	490.759	1223.67	340.303
GAGGAATTGCAATACGCATG	RAB3GAP2	-1.6705	9.86392e-11	1.59926e-08	809.181	240.95	760.487	238.589
GGGGACCCTGAAAGAATACG	TRAF2	-1.56044	6.336e-10	8.73453e-08	903.973	252.466	852.288	331.513
TCCAGCTCGCTCCAAAGCCA	NAPG	-1.54724	3.09479e-08	2.88364e-06	542.901	190.457	581.058	180.825
AGCCGAAATACAGAAAGATG	VPS37A	-1.46325	1.17698e-13	3.27425e-11	1629.56	571.371	1463.6	537.453
AAAAGCTCTGTGGTGCAGTG	STRAP	-1.44528	3.24218e-21	2.61188e-18	2775.69	915.966	3010.65	1200.48
AGCTCCATGACTTCATGCAG	TBC1D20	-1.43991	4.25454e-09	4.83162e-07	799.701	356.11	1158.99	352.861
CAGTGGCTCCATTCACCGCG	BCL2L1	-1.43724	8.21203e-09	8.83302e-07	1052.19	375.599	790.74	291.33
ACTGGCAAGCACAAGGGCTA	PUF60	-1.40763	9.21806e-06	0.000463221	312.814	115.16	449.616	160.734
TGGACGATACTCACTCCGGC	SRSF11	-1.38117	2.25086e-07	1.73901e-05	639.416	220.576	703.112	283.795
AAGTAGCCTCTGGTTCACAA	NAA35	-1.36658	1.27868e-08	1.31853e-06	1228.85	334.85	950.349	501.037
GATTGAAGCCCTGAGTAGCA	TRAF2	-1.36342	2.17934e-08	2.10416e-06	1110.79	390.659	805.345	341.559
TTATGTACGCTTCTACACTG	RAB3GAP2	-1.34147	3.02789e-11	5.30992e-09	1632.15	707.792	1468.82	501.037
TATTAGGATTCTCAAAGACC	HNRNPA1	-1.31846	6.89766e-12	1.40012e-09	1593.37	591.746	1556.44	660.515
GCATTCGCATGACAGATGGA	NAA38	-1.29916	6.22024e-18	3.4859e-15	3268.61	1373.95	2731.08	1048.54
TAAGGTGAAAACAATTTCAG	RAB18	-1.28917	7.73352e-08	6.6087e-06	946.198	383.572	871.066	347.838
GAAGAACTGGTCTACGACTG	KLF5	-1.27476	1.38998e-14	4.6335e-12	2231.06	861.043	2023.79	886.547
CGAACTCTAACAGACCAATG	RAB3GAP1	-1.24559	1.18494e-06	7.56729e-05	717.835	272.841	792.826	354.116
TAGTAATTATTTGTTAACCG	STRAP	-1.22784	1.68273e-07	1.33338e-05	984.977	373.827	940.96	438.25
ATCACCATAAGATCATTGGT	RAB3GAP2	-1.2198	1.20304e-10	1.8949e-08	1561.49	626.294	1674.32	753.439
CTTACTGACAATCTTATCCA	HNRNPA1	-1.17815	4.72206e-10	6.73782e-08	1563.21	759.171	1619.04	634.145
TACTCAGGTACACATGACCG	SMG7	-1.13959	1.06775e-05	0.000525963	753.167	288.786	626.959	327.746
CGAGATGGAGTTCAATTGCG	NF2	-1.13183	1.79285e-09	2.23275e-07	1728.66	681.216	1484.46	776.042
ACAGATGACAACAAGGACCG	NXT1	-1.1229	2.28769e-10	3.44209e-08	1664.03	887.619	2024.84	793.622
GATGAGAGAGGGTCCTGCAA	CHMP5	-1.11558	4.13633e-05	0.00172728	577.371	292.33	558.108	219.753
ACGTGGTGATTGCTACCCCT	DDX6	-1.10855	1.96167e-11	3.56964e-09	2256.05	999.235	1928.86	930.497
CTCCGATTCAGTCCCTTCTG	BCL2L1	-1.10483	4.60575e-07	3.25887e-05	1038.41	541.253	1198.63	487.224
AGGTCTAGCCGTTCAAGTAA	DDX6	-1.09406	2.27149e-16	9.92487e-14	3593.49	1647.68	4334.47	2059.4
GGTTTGGGAGTATATGACCG	MGA	-1.08288	2.73875e-05	0.001207	860.024	372.942	615.484	312.677
GGTGTATTAGGGATCATCTA	CUL3	-1.08134	5.60179e-05	0.00222623	567.891	333.078	662.427	236.078
GACTGACTGCATTGGCACGG	CHMP5	-1.07982	1.24365e-05	0.000603768	838.48	330.421	823.079	447.04
AGCATTGCCATTCCAGACCA	NXT1	-1.078	7.23659e-13	1.74893e-10	2757.59	1125.03	2455.68	1337.35
GGGATCAATATAGAGCACAG	MORC2	-1.06645	2.74128e-08	2.59488e-06	1701.09	706.906	1363.45	747.16
ATTGGAGTAAGAGAATCCTA	CUL5	-1.06506	2.42861e-19	1.5917e-16	4554.33	2154.38	4428.35	2128.47
AGGATGCCCAGATATTCATG	STX18	-1.06415	1.59281e-06	9.79979e-05	1038.41	514.677	1060.93	478.434
GAAGCAGTGCAAACGCCATG	TRAF6	-1.04807	1.95461e-09	2.4109e-07	1813.98	802.577	1930.95	1000.82
AATATTAGGATGGTTCACAC	MAP3K7	-1.0411	2.1464e-09	2.6059e-07	1869.13	856.614	2308.59	1166.57
GGAAGACCGAATATGCCCTG	RIC1	-1.0282	1.63289e-09	2.04342e-07	2069.92	1000.12	1788.03	880.268
GTGAACTTGTTCGCCAACGA	C19orf43	-1.0282	1.21491e-08	1.26628e-06	1781.23	813.208	1561.66	816.226
GGAGGAGGCTGAACGCACGA	NF2	-1.01947	9.77954e-06	0.000488895	914.314	480.129	956.608	431.972
GAGGAACATATCATTAGTGC	CUL5	-1.00775	1.92419e-09	2.38e-07	1824.32	1016.95	2459.85	1103.79
ACTGCAGTGAAACAATTCCA	KLF5	-1.00672	4.62541e-13	1.15649e-10	2881.68	1475.82	2834.35	1357.45
GCTTGGTACGCAGAGCACCG	NF2	-1.00229	2.68265e-05	0.00118592	816.936	395.088	993.119	499.781

## Sheet: FiltGenelist_up
Gene Name	Number sgRNAs (log2fold change ≥ -1, FDR ≥ 0.01)
AIFM1	4
AP2S1	4
ARMC7	4
ASNS	4
CIAO1	4
CPSF3	4
CTU1	4
CTU2	4
DDX52	4
DHPS	4
DNAJC11	4
DOHH	4
DPH3	4
EIF4G1	4
EIF6	4
ENO1	4
FAM96B	4
GFER	4
GMPS	4
HSCB	4
HSPA14	4
HUWE1	4
KMT2A	4
METAP2	4
MOCS3	4
NELFCD	4
NOL9	4
PDCD2	4
PDPK1	4
PELO	4
PGD	4
PGS1	4
PHB	4
POLR3H	4
POLR3K	4
PPP4C	4
PTPMT1	4
RBBP4	4
RPP21	4
RPTOR	4
SOD2	4
TAF1B	4
TIMM10	4
TNPO1	4
TOMM40	4
TPI1	4
TRIAP1	4
WDR18	4
ZCRB1	4
ZPR1	4
AASDHPPT	3
ACTR2	3
AK6	3
ALYREF	3
ARPC4	3
ASH2L	3
C1orf109	3
CCDC84	3
CDC37	3
CHORDC1	3
CIRH1A	3
CMTR1	3
CPSF4	3
CSTF3	3
DCPS	3
DDX21	3
DDX55	3
DHX33	3
DLST	3
DNLZ	3
DNM2	3
DOLK	3
DOLPP1	3
DPH5	3
DPH6	3
DR1	3
DUT	3
EEF1G	3
EGLN1	3
EIF2AK4	3
EIF4E	3
ELAC2	3
ELP2	3
ELP3	3
ELP4	3
ELP5	3
ELP6	3
ERCC2	3
FAM210A	3
FDXR	3
FOCAD	3
GINS2	3
GLRX5	3
GNB2L1	3
GNL3	3
GPI	3
GRPEL1	3
GRWD1	3
GTF3C4	3
GTF3C5	3
HBS1L	3
HDAC3	3
HSPA8	3
IARS2	3
IKBKAP	3
IMP4	3
KTI12	3
LONP1	3
LSG1	3
MAK16	3
MARS2	3
MBTPS2	3
MEAF6	3
MFN2	3
MIS18A	3
MMS19	3
MRPL20	3
N6AMT1	3
NCL	3
NDOR1	3
NELFB	3
NIP7	3
NOC2L	3
NOC4L	3
NOL6	3
NOP10	3
NR2C2AP	3
NUDT21	3
PELP1	3
PGAM1	3
PGK1	3
PMVK	3
POLR1E	3
POLR3B	3
PRMT5	3
PWP2	3
RAC1	3
RBBP5	3
RCL1	3
RPE	3
RPIA	3
RPP25L	3
RPP30	3
RPS27	3
RPS28	3
RSL1D1	3
RTCB	3
SAMM50	3
SARS2	3
SBDS	3
SDAD1	3
SHQ1	3
SSB	3
SYS1	3
TAF1C	3
TAMM41	3
TEAD1	3
TELO2	3
THOC6	3
TIMM13	3
TOMM70A	3
TPT1	3
TRMT112	3
TUFM	3
UBA5	3
UBTF	3
UFSP2	3
UTP23	3
VHL	3
VRK1	3
WDR77	3
XRN2	3
YARS2	3
ZBTB8OS	3
ZNHIT3	3
ABCB7	2
ACLY	2
ADAT2	2
AFG3L2	2
AHCTF1	2
AHCY	2
ALG10B	2
ASCC3	2
ATP6AP1	2
BANP	2
BTF3	2
C19orf52	2
C1orf27	2
CCDC101	2
CD3EAP	2
CDC42	2
CHCHD4	2
CHTF8	2
CLK3	2
CPSF2	2
CRCP	2
CSTF1	2
DDX10	2
DDX18	2
DDX19A	2
DDX49	2
DDX51	2
DDX54	2
DIMT1	2
DIS3	2
DKC1	2
DNAJC2	2
DRAP1	2
DYRK1A	2
EARS2	2
ECT2	2
EIF1AD	2
EIF1AX	2
EIF3D	2
EIF3F	2
EIF3H	2
EIF3M	2
EIF5A	2
ESF1	2
EXOSC10	2
EXTL3	2
FBL	2
FBXW7	2
GABPB1	2
GCN1L1	2
GEMIN7	2
GINS4	2
GTF2A2	2
GTF3C3	2
GTF3C6	2
H2AFZ	2
HJURP	2
HSPD1	2
IBA57	2
ILF2	2
ILF3	2
INO80	2
IPO9	2
ISCA1	2
JMJD6	2
KAT7	2
KDM2A	2
KDM4A	2
KIF2A	2
LAS1L	2
LRPPRC	2
LTV1	2
MAX	2
MBTPS1	2
MDM2	2
MED8	2
MEN1	2
METAP1	2
MRE11A	2
MRPL11	2
MRPL15	2
MRPL37	2
MRPS12	2
MRPS21	2
MRTO4	2
MTG2	2
MTOR	2
MVD	2
MYC	2
NAA20	2
NAT10	2
NDUFC2-KCTD14	2
NDUFS8	2
NDUFV1	2
NHP2	2
NMD3	2
NMT1	2
NOB1	2
NOL10	2
NOP16	2
NOP56	2
NOP58	2
NOP9	2
NPM1	2
NRBP1	2
NUBP2	2
NUDCD3	2
OSGEP	2
PABPC1	2
PAK1IP1	2
PCID2	2
PDCD5	2
PFDN5	2
PGGT1B	2
PKM	2
PMPCA	2
PNO1	2
PNPT1	2
POLR1C	2
POLR1D	2
POLR3C	2
POLR3F	2
POLRMT	2
POP1	2
POP4	2
POP7	2
PPA2	2
PPAN	2
PRELID1	2
PRPF38B	2
PSMG1	2
PSMG2	2
PSMG3	2
PTPN11	2
PWP1	2
PYROXD1	2
QRSL1	2
RHEB	2
RNMT	2
ROMO1	2
RPEL1	2
RPF2	2
RPL11	2
RPL28	2
RPL36A-HNRNPH2	2
RPS23	2
RPUSD4	2
SEC62	2
SKIV2L	2
SLC25A3	2
SLC35B1	2
SLC35B2	2
SOCS3	2
SPATA5	2
SPATA5L1	2
SRP9	2
SRSF6	2
SSU72	2
TAF1D	2
TAF6L	2
TARS2	2
TBL1XR1	2
TBL3	2
TCEB2	2
TERF2	2
TFAP2C	2
THG1L	2
TIMELESS	2
TINF2	2
TMA16	2
TOMM20	2
TP53RK	2
TRMT5	2
TRMT61A	2
TRRAP	2
TTC4	2
TTI1	2
TXNRD1	2
UFM1	2
URB1	2
URM1	2
USP17L18	2
UTP18	2
UTP20	2
VARS	2
VPRBP	2
WBSCR22	2
WDHD1	2
WDR12	2
WDR24	2
WDR3	2
WDR36	2
WDR5	2
WDR74	2
WWTR1	2
XRCC3	2
YAE1D1	2
YARS	2
ZBTB17	2
ZCCHC14	2
ZEB2	2
ZFC3H1	2
ZNF131	2
ZNF598	2
ZNRD1	2
AATF	1
ABCF1	1
ABT1	1
ACACA	1
ACTB	1
ACTL6A	1
ACTR3	1
ACTR6	1
ADAT3	1
AHR	1
ALG13	1
ALG5	1
ALG6	1
AP2M1	1
ARF1	1
ARF4	1
ATAD3C	1
ATP1A1	1
ATP6AP2	1
ATXN10	1
AVEN	1
BCCIP	1
BHLHA9	1
BOP1	1
BRAT1	1
BRCA1	1
BYSL	1
C1D	1
C3orf17	1
C9orf114	1
C9orf78	1
CARM1	1
CDAN1	1
CDK7	1
CDNF	1
CEBPZ	1
CEND1	1
CENPM	1
CHD8	1
CHURC1-FNTB	1
CINP	1
CIT	1
CLPB	1
COG4	1
COPS3	1
COPS5	1
COPS6	1
COX7B	1
CPSF1	1
CPSF6	1
CRLS1	1
CTNNBL1	1
CTSW	1
CYC1	1
CYCS	1
DDX1	1
DDX28	1
DDX5	1
DDX59	1
DHX30	1
DMAP1	1
DNAJA3	1
DNAJC24	1
DPH1	1
DPH2	1
DPH7	1
DPY30	1
DSCC1	1
DYNLRB1	1
E4F1	1
EBNA1BP2	1
EFTUD1	1
EIF2B1	1
EIF2B3	1
EIF2S1	1
EIF3A	1
EIF3J	1
ELAVL1	1
EMG1	1
EP400	1
ERAL1	1
ERBB2	1
ERCC3	1
EXOSC1	1
EXOSC2	1
EXOSC5	1
EXOSC8	1
FADD	1
FAM103A1	1
FAM157A	1
FAM25G	1
FAM86C1	1
FAM98B	1
FARS2	1
FARSA	1
FASN	1
FAU	1
FCF1	1
FIP1L1	1
FTSJ3	1
FXN	1
G6PD	1
GADD45GIP1	1
GATB	1
GEMIN4	1
GFM1	1
GNB1L	1
GNL2	1
GNL3L	1
GOLGA6A	1
GRB2	1
GTF2B	1
GTF2H2C	1
GTF2H3	1
GTF3A	1
GTF3C1	1
GTPBP4	1
H2AFX	1
HARS	1
HIST1H2BI	1
HIST1H2BM	1
HIST1H2BN	1
HIST2H2BF	1
HMGB1	1
HS6ST1	1
HSD17B10	1
HSPA9	1
HSPE1	1
IFITM3	1
IL1RN	1
IMMT	1
IMP3	1
IPO11	1
ISCA2	1
ISG20L2	1
KIAA0391	1
KMT2B	1
KRI1	1
KRR1	1
KRTAP5-3	1
LAMTOR2	1
LAMTOR3	1
LAMTOR5	1
LARS2	1
LETM1	1
LOC101060389	1
LRRC37A	1
LSM11	1
LSM12	1
LTBP3	1
LUC7L3	1
LYRM4	1
MAD2L2	1
MASTL	1
MAT2A	1
MCM3	1
MDN1	1
MED19	1
MINOS1	1
MIS18BP1	1
MMS22L	1
MOB4	1
MPHOSPH10	1
MRPL13	1
MRPL27	1
MRPL28	1
MRPL30	1
MRPL33	1
MRPL38	1
MRPL39	1
MRPL4	1
MRPL41	1
MRPL42	1
MRPL43	1
MRPL45	1
MRPL48	1
MRPL51	1
MRPL52	1
MRPL57	1
MRPS14	1
MRPS18A	1
MRPS18B	1
MRPS2	1
MRPS23	1
MRPS25	1
MRPS35	1
MRPS7	1
MSTO1	1
MYBBP1A	1
NAA15	1
NAA40	1
NAA50	1
NALCN	1
NARS	1
NARS2	1
NCAPD2	1
NCAPD3	1
NCAPG	1
NCAPH2	1
NCBP2	1
NDUFA9	1
NDUFS3	1
NEK2	1
NFYC	1
NHP2L1	1
NIFK	1
NLE1	1
NOC3L	1
NOL11	1
NOL12	1
NOP14	1
NOP2	1
NPIPB6	1
NR2F2	1
NUP160	1
NUP43	1
OGDH	1
OGT	1
OIP5	1
ORAOV1	1
ORC4	1
ORC5	1
PABPC1L2B	1
PARN	1
PARP8	1
PARS2	1
PC	1
PCYT1A	1
PDCD11	1
PES1	1
PFDN1	1
PHB2	1
PISD	1
PKN2	1
PMF1	1
PMPCB	1
PNKP	1
POLG2	1
POLR1A	1
POLR1B	1
POLR2J	1
POLR3A	1
POLR3D	1
POLR3E	1
POP5	1
POT1	1
PPAN-P2RY11	1
PPIL2	1
PPM1E	1
PPP1R7	1
PPP2CA	1
PPWD1	1
PRKRIR	1
PRPF40A	1
PSMG4	1
PSTK	1
PYGM	1
RAD51C	1
RAD51D	1
RAE1	1
RARS	1
RBM14	1
RBM22	1
RBMX	1
RFC2	1
RFWD2	1
RIOK1	1
RIOK2	1
RMI1	1
RPL10A	1
RPL15	1
RPL22	1
RPL26	1
RPL27A	1
RPL7L1	1
RPLP2	1
RPP14	1
RPP38	1
RPP40	1
RPS10	1
RPS14	1
RPS15A	1
RPS18	1
RPS19	1
RPS21	1
RPS25	1
RPS27A	1
RPS29	1
RPS6	1
RRAGA	1
RRP12	1
RRP15	1
RRP36	1
RRP9	1
RSL24D1	1
RTF1	1
SAE1	1
SCAP	1
SEC61B	1
SEC63	1
SEH1L	1
SEPHS1	1
SEPSECS	1
2021-09-07	1
SFPQ	1
SKP1	1
SLC25A26	1
SMARCE1	1
SMC2	1
SMC6	1
SNAPC1	1
SNRNP25	1
SNRPB	1
SOX10	1
SRBD1	1
SRCAP	1
SRF	1
SRP14	1
SRP72	1
SRSF7	1
STS	1
SUCO	1
SUPV3L1	1
SURF6	1
SYMPK	1
TADA2A	1
TAF10	1
TAF1A	1
TARDBP	1
TBC1D3	1
TBCA	1
TBP	1
TCOF1	1
TFAM	1
THAP1	1
THOC2	1
TICRR	1
TIMM23	1
TIMM8A	1
TM9SF2	1
TMEM208	1
TOMM22	1
TONSL	1
TOP3A	1
TPRKB	1
TRAPPC1	1
TRMT10C	1
TRMT6	1
TRNT1	1
TSEN15	1
TSR1	1
TTC37	1
TTF1	1
TTI2	1
TUBB	1
TWISTNB	1
TXNL4B	1
UBA2	1
UBE3D	1
UFC1	1
URB2	1
USP17L15	1
USP17L30	1
USP17L4	1
UTP15	1
UTP3	1
UTP6	1
VARS2	1
VPS13D	1
VPS29	1
WARS	1
WASH1	1
WDR43	1
WDR55	1
WDR61	1
WDR73	1
WDR75	1
WDR83	1
ZBTB11	1
ZNF335	1
ZNHIT1	1
ZNHIT6	1
ZRSR2	1

## Sheet: FiltGenelist_down
Gene Name	Number sgRNAs (log2fold change ≤ -1, FDR ≥ 0.01)
BCL2L1	4
PCBP2	4
RAB3GAP2	4
NF2	3
TRAF2	3
CHMP5	2
CUL5	2
DDX6	2
HNRNPA1	2
KLF5	2
NAPG	2
NXT1	2
STRAP	2
C19orf43	1
CCRL2	1
CUL3	1
GDF10	1
KRT82	1
MAP3K7	1
MGA	1
MORC2	1
MTMR12	1
NAA35	1
NAA38	1
PCBP1	1
PUF60	1
RAB18	1
RAB3GAP1	1
RIC1	1
SMG7	1
SRSF11	1
STAMBP	1
STX18	1
TBC1D20	1
TRAF6	1
VPS28	1
VPS37A	1
