# Supplementary material for: Prion propagation is controlled by a hierarchical network involving the nuclear Tfap2c and hnRNP K factors and the cytosolic mTORC1 complex
Source: PLoS Pathog. 2026 Apr 20;22(4):e1014056. doi: 10.1371/journal.ppat.1014056 (PMC13108870; doi:10.1371/journal.ppat.1014056)
Supplement: S5 Table — Differential expression analyses include comparisons of ΔHNRNPK vs. NT, ΔTFAP2C vs. NT, ΔTFAP2C;ΔHNRNPK vs. NT + NT, ΔTFAP2C;ΔHNRNPK vs. ΔHNRNPK. The table also reports genes showing inverse regulation between the ΔTFAP2C;ΔHNRNPK vs. ΔHNRNPK and ΔHNRNPK vs. NT comparisons. (XLSX) [file ppat.1014056.s014.xlsx]

## Sheet: ∆HNRNPK vs NT
gene_id	transcript_id	gene_name	type	biotypes	description	gc	featWidth	GO BP	GO MF	GO CC	entrez_id	isPresent	log2 Ratio	pValue	fdr	seqnames	start	end	width	strand	1 [normalized count]	3 [normalized count]	4 [normalized count]	6 [normalized count]	1 [FPKM]	3 [FPKM]	4 [FPKM]	6 [FPKM]	Cluster
ENSG00000134321	ENST00000680607; ENST00000680320; ENST00000442639; ENST00000679863; ENST00000474872; ENST00000679373; ENST00000382040; ENST00000489749; ENST00000477834	RSAD2	protein_coding	protein_coding	radical S-adenosyl methionine domain containing 2 [Source:HGNC Symbol;Acc:HGNC:30908]	0.4469	2625	GO:0002376; GO:0009615; GO:0045087; GO:0051607; GO:0045071; GO:0034157; GO:0050709; GO:2000553; GO:0034165; GO:0050778; GO:0035710; GO:0043367	GO:0003824; GO:0051536; GO:0046872; GO:0016829; GO:0005515; GO:0051539; GO:0043621	GO:0016020; GO:0005794; GO:0005783; GO:0005789; GO:0001650; GO:0005739; GO:0005743; GO:0005741; GO:0005811	91543	TRUE	6.95651	0	0	chr2	6865557	6898239	32683	+	11.2558	2.77147	2852.99	1345.49	0.280016	0.0695934	66.4476	31.8104	6
ENSG00000136244	ENST00000404625; ENST00000426291; ENST00000401651; ENST00000464710; ENST00000485300; ENST00000258743; ENST00000407492; ENST00000401630; ENST00000406575	IL6	protein_coding	protein_coding	interleukin 6 [Source:HGNC Symbol;Acc:HGNC:6018]	0.4638	1157	GO:0072540; GO:0010628; GO:0043066; GO:0007165; GO:0045893; GO:0006955; GO:0098586; GO:0006953; GO:0010573; GO:0046427; GO:0008284; GO:0043065; GO:0045944; GO:0032682; GO:0032722; GO:0032755; GO:0032757; GO:0032760; GO:0050829; GO:1900017; GO:0045669; GO:0050796; GO:0051091; GO:0035633; GO:0045727; GO:0006954; GO:0045599; GO:0008285; GO:0002548; GO:0019221; GO:0051607; GO:0042593; GO:0070092; GO:…	GO:0005138; GO:0005515; GO:0005125; GO:0008083; GO:0005102	GO:0005615; GO:0005576; GO:0005788; GO:0005896	3569	TRUE	6.00871	0	0	chr7	22725884	22732002	6119	+	30.0154	30.4862	2465.14	2693.01	1.69413	1.73683	130.262	144.451	6
ENSG00000137959	ENST00000679998; ENST00000452835; ENST00000681613; ENST00000681501; ENST00000476521; ENST00000370751; ENST00000459784; ENST00000680110; ENST00000680295; ENST00000476876; ENST00000679848; ENST00000486882; ENST00000462041; ENST00000450498; ENST00000474002; ENST00000680621; ENST00000494910; ENST00000679651	IFI44L	protein_coding	protein_coding	interferon induced protein 44 like [Source:HGNC Symbol;Acc:HGNC:17817]	0.3806	1944	GO:0051607; GO:0006955	GO:0005525; GO:0003674	GO:0005737; GO:0005575	10964	TRUE	5.52733	0	0	chr1	78619902	78646145	26244	+	93.7981	75.7536	5401.4	3319.22	3.1509	2.56858	169.871	105.964	6
ENSG00000185745	ENST00000546318; ENST00000371804	IFIT1	protein_coding	protein_coding	interferon induced protein with tetratricopeptide repeats 1 [Source:HGNC Symbol;Acc:HGNC:5407]	0.4204	4458	GO:0009615; GO:0002376; GO:0045087; GO:0051607; GO:0045071; GO:0050688; GO:0045070; GO:0032091; GO:0140374; GO:0071360; GO:0019060; GO:0051097; GO:0071357	GO:0005515; GO:0003723	GO:0005737; GO:0005829; GO:0043657	3434	TRUE	5.43462	0	0	chr10	89392546	89406487	13942	+	200.728	169.06	10004.3	6830.66	2.94039	2.49969	137.2	95.091	6
ENSG00000169429	ENST00000696131; ENST00000401931; ENST00000696132; ENST00000483500; ENST00000307407	CXCL8	protein_coding	protein_coding	C-X-C motif chemokine ligand 8 [Source:HGNC Symbol;Acc:HGNC:6025]	0.3533	1340	GO:0006955; GO:0007165; GO:0006935; GO:0009605; GO:0006954; GO:0006952; GO:0030593; GO:0042119; GO:0010629; GO:0035556; GO:0030155; GO:0001525; GO:0034976; GO:0071347; GO:0071356; GO:0031623; GO:0019722; GO:0007186; GO:0070098; GO:0010628; GO:0071222; GO:0090023; GO:0008285; GO:0061844; GO:0044344; GO:0045744; GO:0050930; GO:0048566; GO:0045766; GO:0031328; GO:0060354; GO:0002237; GO:0045091; GO:…	GO:0008009; GO:0005125; GO:0005153; GO:0005515; GO:0008201; GO:0045236	GO:0005576; GO:0005615	3576	TRUE	5.38579	0	0	chr4	73740519	73743716	3198	+	146.325	156.126	6571.8	6888.32	7.13101	7.67994	299.839	319.026	6
ENSG00000132530	ENST00000573760; ENST00000575369; ENST00000576341; ENST00000574394; ENST00000346752; ENST00000576459; ENST00000572546; ENST00000361842; ENST00000575267; ENST00000572107; ENST00000576724; ENST00000571217; ENST00000575147; ENST00000574907; ENST00000571135; ENST00000574962; ENST00000571673; ENST00000572495; ENST00000573518	XAF1	protein_coding	protein_coding	XIAP associated factor 1 [Source:HGNC Symbol;Acc:HGNC:30932]	0.5174	987	GO:0006915; GO:0035456	GO:0008270; GO:0046872; GO:0005515	GO:0005634; GO:0005737; GO:0005654; GO:0005739; GO:0005829	54739	TRUE	4.99396	4.18984e-110	6.86066e-108	chr17	6755447	6775647	20201	+	0	0.923824	487.096	162.876	0	0.0616713	30.1599	10.2372	6
ENSG00000135114	ENST00000680620; ENST00000257570; ENST00000620239; ENST00000681005; ENST00000681590; ENST00000339275; ENST00000680485; ENST00000679655; ENST00000680750; ENST00000679358; ENST00000543677	OASL	protein_coding	protein_coding	2'-5'-oligoadenylate synthetase like [Source:HGNC Symbol;Acc:HGNC:8090]	0.538	1747	GO:0002376; GO:0045087; GO:0051607; GO:0009615; GO:0045071; GO:0060700; GO:0070106; GO:1900246	GO:0003725; GO:0016779; GO:0001730; GO:0005515; GO:0003723; GO:0003677; GO:0046966	GO:0005634; GO:0005737; GO:0016020; GO:0005654; GO:0005829; GO:0005730	8638	TRUE	4.96598	8.43706e-201	5.42378e-198	chr12	121017763	121039246	21484	-	23.4495	18.4765	1177.24	739.516	0.876553	0.697129	41.1985	26.2707	6
ENSG00000146674	ENST00000613132; ENST00000381083; ENST00000381086; ENST00000460209; ENST00000428530; ENST00000417621; ENST00000448817; ENST00000465642; ENST00000460477	IGFBP3	protein_coding	protein_coding	insulin like growth factor binding protein 3 [Source:HGNC Symbol;Acc:HGNC:5472]	0.5178	1296	GO:0006915; GO:0050790; GO:0009968; GO:0045663; GO:0043065; GO:0000165; GO:0001558; GO:0001649; GO:0010906; GO:0040008; GO:0043410; GO:0043568; GO:0044342; GO:0006468; GO:0014912; GO:0008285; GO:0048662; GO:0043567; GO:0001933	GO:0046872; GO:0005515; GO:0005520; GO:0019838; GO:0001968; GO:0031994; GO:0031995; GO:0008160	GO:0005576; GO:0005615; GO:0005634; GO:0005788; GO:0016942; GO:0042567	3486	TRUE	4.7491	2.98589e-303	3.98662e-300	chr7	45912245	45921874	9630	-	103.178	80.3727	2575.79	2872.07	5.19899	4.0878	121.51	137.533	6
ENSG00000134326	ENST00000458098; ENST00000256722; ENST00000478738; ENST00000491738; ENST00000465619; ENST00000404168; ENST00000470479	CMPK2	protein_coding	protein_coding	cytidine/uridine monophosphate kinase 2 [Source:HGNC Symbol;Acc:HGNC:27015]	0.5318	1519	GO:0016310; GO:0006221; GO:0046940; GO:0006165; GO:0009142; GO:0006227; GO:0006233; GO:0006235; GO:0071222	GO:0000166; GO:0005524; GO:0016301; GO:0016740; GO:0004550; GO:0004798; GO:0009041; GO:0004127; GO:0033862; GO:0036430; GO:0036431; GO:0050145	GO:0005654; GO:0005739; GO:0005737	129607	TRUE	4.69332	5.70421e-189	3.094e-186	chr2	6840570	6866635	26066	-	38.4572	15.705	1290.18	610.025	1.65332	0.681502	51.9278	24.9234	6
ENSG00000130487	ENST00000648057; ENST00000434237; ENST00000395676	KLHDC7B	protein_coding	protein_coding	kelch domain containing 7B [Source:HGNC Symbol;Acc:HGNC:25145]	0.6397	2757		GO:0005515		113730	TRUE	4.67327	1.50582e-94	1.75413e-92	chr22	50545899	50551023	5125	+	0.937981	1.84765	381.007	182.097	0.0222175	0.0441742	8.44899	4.09904	6
ENSG00000119922	ENST00000681850; ENST00000638108; ENST00000680381; ENST00000679734; ENST00000680954; ENST00000681150; ENST00000680558; ENST00000679608; ENST00000680809; ENST00000371826; ENST00000679755; ENST00000679606; ENST00000679619; ENST00000611722; ENST00000681843	IFIT2	protein_coding	protein_coding	interferon induced protein with tetratricopeptide repeats 2 [Source:HGNC Symbol;Acc:HGNC:5409]	0.4307	2064	GO:0006915; GO:0002376; GO:0009615; GO:0045087; GO:0051607; GO:0035457; GO:0043065; GO:0032091; GO:0008637	GO:0005515; GO:0003723	GO:0005737; GO:0005783; GO:0005829	3433	TRUE	4.66578	0	0	chr10	89283694	89309271	25578	+	257.007	292.852	9287.9	5164.47	8.13152	9.35245	275.116	155.286	6
ENSG00000148346	ENST00000373017; ENST00000470902; ENST00000277480; ENST00000487719; ENST00000372998; ENST00000488391; ENST00000494317	LCN2	protein_coding	protein_coding	lipocalin 2 [Source:HGNC Symbol;Acc:HGNC:6526]	0.5609	673	GO:0006811; GO:0006915; GO:0002376; GO:0045087; GO:0042742; GO:0055072; GO:0120162; GO:0015891; GO:0097577	GO:0005515; GO:0036094; GO:0005506; GO:0042802; GO:1903981	GO:0031410; GO:0005576; GO:0005615; GO:0060205; GO:0070062; GO:0035580	3934	TRUE	4.55092	3.49141e-84	3.09186e-82	chr9	128149071	128153453	4383	+	0	0	199.629	246.842	0	0	18.1269	22.7524	6
ENSG00000111335	ENST00000342315; ENST00000680685; ENST00000620097; ENST00000449768; ENST00000681673; ENST00000680138; ENST00000392583; ENST00000680514; ENST00000552756; ENST00000551603; ENST00000680122; ENST00000680898; ENST00000679877; ENST00000680666; ENST00000681023	OAS2	protein_coding	protein_coding	2'-5'-oligoadenylate synthetase 2 [Source:HGNC Symbol;Acc:HGNC:8087]	0.4729	3412	GO:0002376; GO:0009615; GO:0045087; GO:0051607; GO:0060337; GO:0006139; GO:0032760; GO:0042742; GO:0032728; GO:0045071; GO:0060700; GO:0070106; GO:1903487; GO:0006401; GO:0009617	GO:0016779; GO:0003723; GO:0003725; GO:0046872; GO:0000166; GO:0005524; GO:0016740; GO:0005515; GO:0001730	GO:0005737; GO:0016020; GO:0048471; GO:0005829; GO:0005654; GO:0043231	4939	TRUE	4.43439	4.72514e-119	9.3198e-117	chr12	112978395	113011723	33329	+	6.56587	18.4765	604.592	353.066	0.125667	0.356941	10.8333	6.4219	6
ENSG00000119917	ENST00000679781; ENST00000681376; ENST00000679438; ENST00000681277; ENST00000679923; ENST00000680085; ENST00000371818; ENST00000680779; ENST00000679536; ENST00000371811; ENST00000680037; ENST00000679583; ENST00000679897; ENST00000681178; ENST00000681207	IFIT3	protein_coding	protein_coding	interferon induced protein with tetratricopeptide repeats 3 [Source:HGNC Symbol;Acc:HGNC:5411]	0.4485	2231	GO:0043066; GO:0002376; GO:0009615; GO:0045087; GO:0051607; GO:0035457; GO:0008285	GO:0005515; GO:0042802; GO:0003723; GO:0003674	GO:0005737; GO:0005829; GO:0005739	3437	TRUE	4.41729	0	0	chr10	89327307	89377473	50167	+	635.951	621.734	16636.5	10646.6	18.6149	18.3692	455.902	296.161	6
ENSG00000133106	ENST00000313640; ENST00000313624; ENST00000540470; ENST00000398762; ENST00000535677; ENST00000476830; ENST00000537828; ENST00000538562; ENST00000542706; ENST00000536042	EPSTI1	protein_coding	protein_coding	epithelial stromal interaction 1 [Source:HGNC Symbol;Acc:HGNC:16465]	0.4765	1547		GO:0005515		94240	TRUE	4.41092	9.52035e-158	3.75556e-155	chr13	42886388	42992271	105884	-	24.3875	28.6386	992.443	545.279	1.02947	1.22025	39.2215	21.8749	6
ENSG00000107201	ENST00000679665; ENST00000379883; ENST00000379868; ENST00000679771; ENST00000681352; ENST00000680733; ENST00000679859; ENST00000681448; ENST00000680883; ENST00000679662	DDX58	protein_coding	protein_coding	DExD/H-box helicase 58 [Source:HGNC Symbol;Acc:HGNC:19102]	0.4004	3401	GO:0002376; GO:0009615; GO:0045087; GO:0051607; GO:0098542; GO:0030334; GO:0032755; GO:0032760; GO:0045944; GO:0032728; GO:0010628; GO:0051091; GO:0032727; GO:0002230; GO:0140374; GO:0071360; GO:0043330; GO:0002735; GO:0009597; GO:0010467; GO:0032725; GO:0032757; GO:0034344; GO:0039528; GO:0039529; GO:0060760	GO:0005524; GO:0003676; GO:0003723; GO:0046872; GO:0000166; GO:0008270; GO:0016787; GO:0003724; GO:0004386; GO:0005515; GO:0031625; GO:0005525; GO:0042802; GO:0016887; GO:0003727; GO:0003725; GO:0003690	GO:0005737; GO:0016020; GO:0005886; GO:0042995; GO:1990904; GO:0005856; GO:0070161; GO:0005923; GO:0032587; GO:0005829; GO:0015629		TRUE	4.40051	0	0	chr9	32455302	32526208	70907	-	324.542	320.567	8600.03	5430.53	6.23161	6.21296	154.597	99.0952	6
ENSG00000137965	ENST00000470323; ENST00000370747; ENST00000438486; ENST00000495254; ENST00000467790; ENST00000472152; ENST00000485662; ENST00000476911; ENST00000446486	IFI44	protein_coding	protein_coding	interferon induced protein 44 [Source:HGNC Symbol;Acc:HGNC:16938]	0.3889	885	GO:0006955; GO:0009615; GO:0009617	GO:0005515	GO:0005737	10561	TRUE	4.12965	0	0	chr1	78649796	78664078	14283	+	529.96	515.494	11272.8	7360.76	39.07	38.3596	778.044	515.708	6
ENSG00000089127	ENST00000680189; ENST00000452357; ENST00000445409; ENST00000679971; ENST00000681831; ENST00000675868; ENST00000550883; ENST00000553152; ENST00000202917; ENST00000679467; ENST00000680659; ENST00000540589; ENST00000552526; ENST00000681228; ENST00000549820; ENST00000679767; ENST00000681505; ENST00000680934; ENST00000680522; ENST00000681934; ENST00000681700; ENST00000679987; ENST00000680455; ENST0000…	OAS1	protein_coding	protein_coding	2'-5'-oligoadenylate synthetase 1 [Source:HGNC Symbol;Acc:HGNC:8086]	0.4934	2019	GO:0002376; GO:0009615; GO:0045087; GO:0051607; GO:0006006; GO:0045071; GO:0032760; GO:0042742; GO:0042593; GO:0140374; GO:0032728; GO:0034138; GO:0034142; GO:0035458; GO:0043129; GO:0060339; GO:0060700; GO:0070106; GO:0071639; GO:0071659; GO:0098586; GO:2000342; GO:0051259; GO:0035457; GO:1901857	GO:0016779; GO:0003723; GO:0003725; GO:0046872; GO:0000166; GO:0005524; GO:0016740; GO:0005515; GO:0001730	GO:0005634; GO:0005737; GO:0005783; GO:0005654; GO:0005829; GO:0043231; GO:0005739; GO:0005576; GO:0016020	4938	TRUE	4.0801	1.47553e-295	1.82935e-292	chr12	112905856	112933219	27364	+	257.007	244.813	5352.35	3456.81	8.31276	7.99255	162.075	106.257	6
ENSG00000111341	ENST00000539261; ENST00000545199; ENST00000228938; ENST00000507170	MGP	protein_coding	protein_coding	matrix Gla protein [Source:HGNC Symbol;Acc:HGNC:7060]	0.4171	1021	GO:0030154; GO:0051216; GO:0001503; GO:0030500; GO:0001502	GO:0005509; GO:0005515; GO:0005201; GO:0008147	GO:0005576; GO:0031012; GO:0062023; GO:0070062	4256	TRUE	4.04817	1.67103e-159	6.74515e-157	chr12	14880864	14885857	4994	-	35.6433	57.2771	895.48	952.974	2.27976	3.69779	53.6215	57.9258	6
ENSG00000212643	ENST00000512790	ZRSR2P1	pseudogene	transcribed_processed_pseudogene	ZRSR2 pseudogene 1 [Source:HGNC Symbol;Acc:HGNC:12456]	0.4741	1470				7310	TRUE	4.01094	2.96565e-123	6.43434e-121	chr5	112891610	112893079	1470	+	35.6433	20.3241	683.303	521	1.58342	0.911342	28.4187	21.9957	6
ENSG00000115009	ENST00000646475; ENST00000358813; ENST00000409189; ENST00000489160; ENST00000473642	CCL20	protein_coding	protein_coding	C-C motif chemokine ligand 20 [Source:HGNC Symbol;Acc:HGNC:10619]	0.379	684	GO:0006955; GO:0007165; GO:0006935; GO:0006954; GO:0042742; GO:0007186; GO:0016477; GO:0072678; GO:0002548; GO:0007267; GO:0030593; GO:0043547; GO:0048247; GO:0070098; GO:0070374; GO:0071346; GO:0071347; GO:0071356; GO:2000406; GO:0060326; GO:0035584; GO:0072679	GO:0008009; GO:0005515; GO:0005125; GO:0042379; GO:0048020; GO:0031731	GO:0005576; GO:0005615	6364	TRUE	3.8922	1.54553e-96	1.92991e-94	chr2	227805739	227817564	11826	+	19.6976	19.4003	593.184	268.087	1.87894	1.86792	52.9738	24.3028	6
ENSG00000205413	ENST00000620985; ENST00000379958; ENST00000446617	SAMD9	protein_coding	protein_coding	sterile alpha motif domain containing 9 [Source:HGNC Symbol;Acc:HGNC:1348]	0.3614	5839	GO:0034058	GO:0005515	GO:0005737; GO:0043231; GO:0005829	54809	TRUE	3.8918	0	0	chr7	93099513	93118023	18511	-	1069.3	944.149	18770.9	11396.2	11.9591	10.6583	196.542	121.127	6
ENSG00000182326	ENST00000406697; ENST00000328916; ENST00000473545; ENST00000402681; ENST00000698563; ENST00000495053; ENST00000489541; ENST00000360817; ENST00000541647; ENST00000543187; ENST00000488701; ENST00000698564; ENST00000423384; ENST00000413211; ENST00000403949; ENST00000698565; ENST00000443875; ENST00000542978; ENST00000463798; ENST00000470326; ENST00000461983; ENST00000495061; ENST00000497061	C1S	protein_coding	protein_coding	complement C1s [Source:HGNC Symbol;Acc:HGNC:1247]	0.4873	2122	GO:0006508; GO:0002376; GO:0045087; GO:0006958; GO:0006956	GO:0005509; GO:0004252; GO:0046872; GO:0008233; GO:0016787; GO:0005515; GO:0008236; GO:0042802; GO:0004175	GO:0110165; GO:0005576; GO:0005615; GO:0072562	716	TRUE	3.85242	2.17559e-209	1.51047e-206	chr12	6988259	7071032	82774	+	127.565	133.955	2230.14	1817.93	3.92577	4.16101	64.2534	53.1679	6
ENSG00000158270	ENST00000400256; ENST00000580242; ENST00000582147	COLEC12	protein_coding	protein_coding	collectin subfamily member 12 [Source:HGNC Symbol;Acc:HGNC:16016]	0.4662	3645	GO:0045087; GO:0002682; GO:0006952; GO:0042742; GO:0006910; GO:0071360; GO:0044857; GO:0006955; GO:0009756; GO:0034138	GO:0046872; GO:0030246; GO:0005515; GO:0005044; GO:0038187; GO:0030169; GO:0005534	GO:0016020; GO:0016021; GO:0005581; GO:0005615; GO:0005886; GO:0031012; GO:0030666	81035	TRUE	3.81231	3.76334e-73	2.50269e-71	chr18	316737	500722	183986	-	10.3178	10.1621	246.4	300.46	0.184853	0.183768	4.13286	5.11571	6
ENSG00000233975	ENST00000440492; ENST00000681370	LINC02574	long_noncoding	lncRNA	long intergenic non-protein coding RNA 2574 [Source:HGNC Symbol;Acc:HGNC:53746]	0.4987	1052				111216282	TRUE	3.75982	0	0	chr1	27660328	27666279	5952	-	628.448	533.97	9626.7	6372.38	39.0113	33.4571	559.461	375.926	6
ENSG00000177409	ENST00000318238; ENST00000411955; ENST00000437805; ENST00000414791; ENST00000439952; ENST00000446033; ENST00000446959; ENST00000699641; ENST00000477816	SAMD9L	protein_coding	protein_coding	sterile alpha motif domain containing 9 like [Source:HGNC Symbol;Acc:HGNC:1349]	0.3831	5258		GO:0005515	GO:0005769; GO:0005768; GO:0005737	219285	TRUE	3.65573	7.99147e-247	6.60514e-244	chr7	93130056	93148385	18330	-	305.782	315.948	5036.36	3036.97	3.79777	3.96079	58.5605	35.8457	6
ENSG00000291237	ENST00000538183; ENST00000367055; ENST00000546260; ENST00000367054; ENST00000546087; ENST00000444946; ENST00000337404; ENST00000535459; ENST00000541573; ENST00000540491; ENST00000545162; ENST00000535561; ENST00000537657; ENST00000401980; ENST00000452684	SOD2	protein_coding	protein_coding	superoxide dismutase 2 [Source:HGNC Symbol;Acc:HGNC:11180]	0.498	2036	GO:0006801; GO:0006357; GO:0072593; GO:0000302; GO:0000303; GO:0001666; GO:0001836; GO:0001889; GO:0003032; GO:0003069; GO:0006749; GO:0006979; GO:0007005; GO:0007507; GO:0007568; GO:0007626; GO:0008217; GO:0008630; GO:0008631; GO:0008637; GO:0009314; GO:0009409; GO:0009410; GO:0009791; GO:0010042; GO:0010043; GO:0010269; GO:0010332; GO:0010729; GO:0014823; GO:0019430; GO:0022904; GO:0030097; GO:…	GO:0046872; GO:0004784; GO:0016491; GO:0005515; GO:0030145; GO:0042802; GO:0003677; GO:0019825; GO:0019899	GO:0005739; GO:0005759; GO:0005737; GO:0042645; GO:0070062	6648	TRUE	3.65346	0	0	chr6	159669069	159762529	93461	-	1231.57	1200.05	15908.7	14920.8	39.5019	38.8515	477.713	454.812	6
ENSG00000197632	ENST00000404622; ENST00000457692; ENST00000299502; ENST00000413956; ENST00000443281; ENST00000482254	SERPINB2	protein_coding	protein_coding	serpin family B member 2 [Source:HGNC Symbol;Acc:HGNC:8584]	0.4463	1179	GO:0010951; GO:0043066; GO:0010466; GO:0042730; GO:0042060	GO:0004867; GO:0030414	GO:0005615; GO:0005737; GO:0005576; GO:0005886; GO:0001533	5055	TRUE	3.56109	8.8657e-77	6.60438e-75	chr18	63871692	63903888	32197	+	26.2635	13.8574	351.348	336.879	1.45471	0.774735	18.2193	17.7328	5
ENSG00000126709	ENST00000339145; ENST00000361157; ENST00000679644; ENST00000362020	IFI6	protein_coding	protein_coding	interferon alpha inducible protein 6 [Source:HGNC Symbol;Acc:HGNC:4054]	0.5624	843	GO:0043066; GO:0006915; GO:0002376; GO:0045087; GO:0051607; GO:0098586; GO:0072593; GO:0097190; GO:2001240; GO:0006955; GO:0097193; GO:0001836; GO:0042058; GO:0043154; GO:0051902	GO:0005515	GO:0016021; GO:0016020; GO:0005739; GO:0005743; GO:0031966; GO:0005886	2537	TRUE	3.4801	3.06739e-281	3.54938e-278	chr1	27666064	27672212	6149	-	816.982	667.925	10041.9	6732.53	63.273	52.2136	728.107	495.524	5
ENSG00000290862	ENST00000423298; ENST00000422108; ENST00000436375; ENST00000416764; ENST00000445507; ENST00000441600	NMRAL2P	long_noncoding	lncRNA	NmrA like redox sensor 2, pseudogene [Source:NCBI gene (formerly Entrezgene);Acc:344887]	0.5106	838				344887	TRUE	3.47031	3.82149e-129	9.85917e-127	chr3	185959943	185980872	20930	+	78.7904	61.8962	952.517	808.308	6.13997	4.86863	69.4924	59.8618	5
ENSG00000136514	ENST00000259030	RTP4	protein_coding	protein_coding	receptor transporter protein 4 [Source:HGNC Symbol;Acc:HGNC:23992]	0.4497	1501	GO:0051607; GO:0006612; GO:0001580; GO:0051205	GO:0005515; GO:0031849	GO:0016020; GO:0016021; GO:0005737	64108	TRUE	3.45579	2.76086e-73	1.85021e-71	chr3	187368385	187372076	3692	+	17.8216	25.8671	436.903	244.819	0.775361	1.13593	17.7956	10.1224	5
ENSG00000225492	ENST00000394662	GBP1P1	pseudogene	transcribed_unprocessed_pseudogene	guanylate binding protein 1 pseudogene 1 [Source:HGNC Symbol;Acc:HGNC:39561]	0.4552	1740				400759	TRUE	3.41638	4.04488e-44	1.02343e-42	chr1	89410319	89426243	15925	+	4.68991	0.923824	173.392	80.932	0.176016	0.0349967	6.09241	2.88661	5
ENSG00000288928	ENST00000692625	ENSG00000288928	long_noncoding	lncRNA	novel transcript, sense intronic to HIF1A	0.3805	1766					TRUE	3.40743	5.45816e-140	1.7225e-137	chr14	61711207	61712972	1766	+	103.178	89.611	1517.18	726.364	3.81534	3.3447	52.5238	25.5259	5
ENSG00000171658	ENST00000306399	NMRAL2P	pseudogene	transcribed_unprocessed_pseudogene	NmrA like redox sensor 2, pseudogene [Source:HGNC Symbol;Acc:HGNC:52332]	0.5129	891				344887	TRUE	3.36852	1.91939e-94	2.22099e-92	chr3	185960039	185979837	19799	+	48.775	38.8006	619.421	472.44	3.57484	2.87043	42.5027	32.9068	5
ENSG00000159167	ENST00000290271; ENST00000524323	STC1	protein_coding	protein_coding	stanniocalcin 1 [Source:HGNC Symbol;Acc:HGNC:11373]	0.439	2808	GO:0007165; GO:0060348; GO:0006874; GO:0030336; GO:0010596; GO:0044070; GO:0090280; GO:0001886; GO:0035988; GO:0001503; GO:0003421; GO:0007566; GO:0014070; GO:0033280; GO:0046697; GO:0051926; GO:0071320; GO:0071385; GO:0071456; GO:0086004; GO:1903403	GO:0005179; GO:0005515; GO:0042802	GO:0005576; GO:0005634; GO:0005737; GO:0005615; GO:0016324	6781	TRUE	3.32837	5.01241e-260	4.83336e-257	chr8	23841929	23854806	12878	-	774.773	819.432	8198.49	7996.08	18.0183	19.2355	178.503	176.724	5
ENSG00000163739	ENST00000509101; ENST00000395761	CXCL1	protein_coding	protein_coding	C-X-C motif chemokine ligand 1 [Source:HGNC Symbol;Acc:HGNC:4602]	0.5084	874	GO:0006955; GO:0050790; GO:0009605; GO:0006935; GO:0006954; GO:0006952; GO:0007399; GO:0007186; GO:0007165; GO:0030593; GO:0070098; GO:0035556; GO:0008285; GO:0061844; GO:0071222; GO:0030036	GO:0008009; GO:0005515; GO:0005125; GO:0008083; GO:0005102; GO:0045236; GO:0008047	GO:0005576; GO:0005615; GO:0035580; GO:1904724	2919	TRUE	3.2945	7.45419e-124	1.63775e-121	chr4	73869393	73871308	1916	+	95.6741	76.6774	986.739	880.135	7.14858	5.78286	69.0239	62.4964	5
ENSG00000185885	ENST00000680299; ENST00000679353; ENST00000679982; ENST00000681350; ENST00000680855; ENST00000680588; ENST00000680310; ENST00000681702; ENST00000681111; ENST00000680342; ENST00000680870; ENST00000681293; ENST00000680802; ENST00000528780; ENST00000681761; ENST00000681821; ENST00000328221; ENST00000680699; ENST00000681938; ENST00000679380; ENST00000680938; ENST00000408968; ENST00000679765; ENST0000…	IFITM1	protein_coding	protein_coding	interferon induced transmembrane protein 1 [Source:HGNC Symbol;Acc:HGNC:5412]	0.5677	522	GO:0002376; GO:0009615; GO:0045087; GO:0051607; GO:0001503; GO:0008285; GO:0045071; GO:0030336; GO:0060337; GO:0007166; GO:0046597; GO:0035456; GO:0034341; GO:0045669; GO:0035455	GO:0005515	GO:0016021; GO:0016020; GO:0005765; GO:0005886; GO:0005764; GO:0032991	8519	TRUE	3.24093	3.86255e-129	9.85917e-127	chr11	310041	315272	5232	+	109.744	101.621	1363.18	808.308	13.7214	12.8247	159.567	96.0448	5
ENSG00000125730	ENST00000695651; ENST00000245907; ENST00000601475; ENST00000599899; ENST00000695689; ENST00000695690; ENST00000695691; ENST00000695653; ENST00000695654; ENST00000602229; ENST00000599668; ENST00000601008; ENST00000596548; ENST00000596179; ENST00000596238; ENST00000695692; ENST00000695655; ENST00000695652; ENST00000598805; ENST00000594005; ENST00000602053; ENST00000600763; ENST00000594270; ENST0000…	C3	protein_coding	protein_coding	complement C3 [Source:HGNC Symbol;Acc:HGNC:1318]	0.5459	1564	GO:0010951; GO:0006629; GO:0006631; GO:0001934; GO:0002376; GO:0045087; GO:0006955; GO:0006954; GO:0048584; GO:0006956; GO:0006957; GO:0006958; GO:0007186; GO:0007165; GO:0001798; GO:0001970; GO:0009617; GO:0010575; GO:0010828; GO:0010866; GO:0010884; GO:0016322; GO:0035846; GO:0045745; GO:0045766; GO:0048260; GO:0050766; GO:0060100; GO:0097242; GO:0097278; GO:0150062; GO:0150064; GO:1905114; GO:…	GO:0005515; GO:0004866; GO:0005102; GO:0031715	GO:0005576; GO:0005615; GO:0005886; GO:0070062; GO:0072562; GO:0034774; GO:0005788; GO:0035578; GO:0009986; GO:0032991	718	TRUE	3.22528	4.20795e-38	8.35669e-37	chr19	6677704	6730562	52859	-	1.87596	3.6953	108.37	110.27	0.0783293	0.15574	4.23625	4.37559	5
ENSG00000288756	ENST00000688245	ENSG00000288756	long_noncoding	lncRNA	novel transcript, antisense to PEX2	0.3613	1547					TRUE	3.21619	3.76289e-42	8.81411e-41	chr8	77000170	77008111	7942	+	6.56587	5.54295	152.859	125.445	0.277165	0.236177	6.04101	5.03244	5
ENSG00000078114	ENST00000676125; ENST00000377122; ENST00000675700; ENST00000675702; ENST00000417816; ENST00000675114; ENST00000493005; ENST00000492325; ENST00000473616; ENST00000481592; ENST00000460652; ENST00000675747; ENST00000498424; ENST00000482754; ENST00000674540; ENST00000377119; ENST00000434381; ENST00000674777; ENST00000676018; ENST00000529198; ENST00000649437; ENST00000534331; ENST00000485750; ENST0000…	NEBL	protein_coding	protein_coding	nebulette [Source:HGNC Symbol;Acc:HGNC:16932]	0.4101	2131	GO:0071691	GO:0003779; GO:0005515; GO:0051015; GO:0008092; GO:0008307; GO:0005523; GO:0031005	GO:0005737; GO:0030018; GO:0070062; GO:0001725; GO:0031674	10529	TRUE	3.17215	1.28085e-40	2.81059e-39	chr10	20779973	21293011	513039	-	4.68991	7.39059	169.97	100.153	0.14372	0.228603	4.87638	2.91675	5
ENSG00000115267	ENST00000697291; ENST00000649979; ENST00000679938; ENST00000649554; ENST00000648433; ENST00000649426; ENST00000464129; ENST00000421365	IFIH1	protein_coding	protein_coding	interferon induced with helicase C domain 1 [Source:HGNC Symbol;Acc:HGNC:18873]	0.4053	2408	GO:0002376; GO:0009615; GO:0045087; GO:0051607; GO:0016925; GO:0098542; GO:0045071; GO:0032755; GO:0032760; GO:0032727; GO:0032728; GO:0071360; GO:0009597; GO:0034344; GO:0039528; GO:0060760; GO:0098586; GO:0039530	GO:0003677; GO:0005524; GO:0016787; GO:0005515; GO:0003723; GO:0046872; GO:0000166; GO:0008270; GO:0042802; GO:0003724; GO:0004386; GO:0016887; GO:0043021; GO:0003727; GO:0003725	GO:0005634; GO:0005737; GO:0005739; GO:0005829	64135	TRUE	3.15086	2.25794e-194	1.30637e-191	chr2	162267074	162318684	51611	-	422.092	414.797	4695.28	2900.4	11.4469	11.3544	119.21	74.7512	5
ENSG00000141469	ENST00000644925; ENST00000619403; ENST00000587601; ENST00000502059; ENST00000321925; ENST00000415427; ENST00000589322; ENST00000586951; ENST00000535474; ENST00000402943; ENST00000588179; ENST00000586056; ENST00000436407; ENST00000590246; ENST00000586142; ENST00000589700; ENST00000590377; ENST00000591642; ENST00000586854; ENST00000591541	SLC14A1	protein_coding	protein_coding	solute carrier family 14 member 1 (Kidd blood group) [Source:HGNC Symbol;Acc:HGNC:10918]	0.4808	1478	GO:0071918; GO:0006833; GO:0015840; GO:0051649; GO:0055085	GO:0015204; GO:0005372; GO:0015265; GO:0005515	GO:0016021; GO:0016020; GO:0005886; GO:0016323; GO:0005887	6563	TRUE	3.0985	3.02206e-132	8.46031e-130	chr18	45687025	45752520	65496	+	155.705	137.65	1168.12	1492.18	6.87963	6.13886	48.3193	62.6563	5
ENSG00000137628	ENST00000679510; ENST00000393743; ENST00000680771; ENST00000511317; ENST00000507815; ENST00000505393; ENST00000680917; ENST00000513997; ENST00000679744; ENST00000680998; ENST00000681832; ENST00000514995	DDX60	protein_coding	protein_coding	DExD/H-box helicase 60 [Source:HGNC Symbol;Acc:HGNC:25942]	0.3852	3560	GO:0002376; GO:0009615; GO:0045087; GO:0051607; GO:1900245; GO:1900246	GO:0003676; GO:0000166; GO:0005524; GO:0003723; GO:0016787; GO:0005515; GO:0003724; GO:0004386; GO:0016887; GO:0003690; GO:0003727; GO:0003725	GO:0005737; GO:0005829; GO:0045111	55601	TRUE	3.07177	9.09783e-154	3.15822e-151	chr4	168216291	168318883	102593	-	236.371	238.347	2395.55	1747.12	4.33592	4.41312	41.14	30.4572	5
ENSG00000168961	ENST00000302228; ENST00000313648; ENST00000580779; ENST00000579930; ENST00000395473; ENST00000577392; ENST00000584661; ENST00000448970; ENST00000579402; ENST00000467111; ENST00000584386; ENST00000583671; ENST00000581710; ENST00000578944; ENST00000481514; ENST00000486774	LGALS9	protein_coding	protein_coding	galectin 9 [Source:HGNC Symbol;Acc:HGNC:6570]	0.5718	1186	GO:0043123; GO:0006935; GO:0002376; GO:0006954; GO:0010629; GO:0098586; GO:0010628; GO:0032496; GO:0032731; GO:0032733; GO:0032755; GO:0032760; GO:0071346; GO:0070374; GO:0002519; GO:0007565; GO:0032682; GO:0032689; GO:0032720; GO:0032729; GO:0032735; GO:0032736; GO:0032753; GO:0032757; GO:0032834; GO:0038066; GO:0043305; GO:0045953; GO:0046007; GO:0046598; GO:0051092; GO:0060135; GO:0070241; GO:…	GO:0030246; GO:0005515; GO:0019899; GO:0005534; GO:0016936; GO:0048030	GO:0005634; GO:0005737; GO:0005829; GO:0005576; GO:0005615; GO:0062023	3965	TRUE	3.05242	1.69325e-33	2.70126e-32	chr17	27629798	27649560	19763	+	1.87596	2.77147	86.6962	97.1184	0.103294	0.154033	4.46914	5.08199	5
ENSG00000234465	ENST00000599207; ENST00000244321; ENST00000612042; ENST00000562255; ENST00000569031; ENST00000413422; ENST00000562365	PINLYP	protein_coding	protein_coding	phospholipase A2 inhibitor and LY6/PLAUR domain containing [Source:HGNC Symbol;Acc:HGNC:44206]	0.5233	1144	GO:0043086	GO:0004859	GO:0005576	390940	TRUE	3.04835	2.05962e-66	1.15692e-64	chr19	43575801	43583964	8164	+	43.1471	30.4862	434.622	320.693	2.46299	1.75656	23.227	17.3972	5
ENSG00000231172	ENST00000451622	EVA1A-AS	long_noncoding	lncRNA	EVA1A antisense RNA [Source:HGNC Symbol;Acc:HGNC:55283]	0.4684	1185				101927884	TRUE	3.04559	3.83034e-37	7.27387e-36	chr2	75524068	75542706	18639	+	6.56587	6.46677	156.281	97.1184	0.361835	0.359713	8.06301	5.08627	5
ENSG00000073756	ENST00000367468; ENST00000681605; ENST00000680451; ENST00000490885; ENST00000559627; ENST00000466691	PTGS2	protein_coding	protein_coding	prostaglandin-endoperoxide synthase 2 [Source:HGNC Symbol;Acc:HGNC:9605]	0.3875	3335	GO:0006629; GO:0006631; GO:0006633; GO:0006954; GO:0008217; GO:0071704; GO:0001516; GO:0006693; GO:0098869; GO:0006979; GO:0019371; GO:0090050; GO:0050727; GO:0071456; GO:0045429; GO:0010575; GO:0090336; GO:0031622; GO:0071636; GO:0001525; GO:0007566; GO:0007568; GO:0007612; GO:0007613; GO:0008284; GO:0008285; GO:0009314; GO:0009410; GO:0009624; GO:0009750; GO:0010033; GO:0010042; GO:0010226; GO:…	GO:0046872; GO:0016491; GO:0051213; GO:0005515; GO:0020037; GO:0019899; GO:0004601; GO:0004666; GO:0016702; GO:0042803	GO:0005634; GO:0005737; GO:0016020; GO:0043231; GO:0005783; GO:0005789; GO:0005637; GO:0043005; GO:0005640; GO:0005788; GO:0005901; GO:0032991	5743	TRUE	3.02037	1.79342e-116	3.45872e-114	chr1	186671791	186680922	9132	-	129.441	116.402	1153.29	984.335	2.53463	2.30065	21.1422	18.3174	5
ENSG00000184979	ENST00000699060; ENST00000215794; ENST00000699061; ENST00000699062	USP18	protein_coding	protein_coding	ubiquitin specific peptidase 18 [Source:HGNC Symbol;Acc:HGNC:12616]	0.489	1802	GO:0006511; GO:0016579; GO:0006508; GO:0050727; GO:0060339; GO:0009617; GO:0035634	GO:0004843; GO:0008233; GO:0008234; GO:0016787; GO:0005515; GO:0004197; GO:0019785	GO:0005634; GO:0005737; GO:0043231; GO:0005829	11274	TRUE	3.00997	4.56431e-113	8.25237e-111	chr22	18150118	18177397	27280	+	118.186	114.554	1205.76	813.366	4.28299	4.19028	40.9086	28.0123	5
ENSG00000189320	ENST00000435869; ENST00000338588; ENST00000444083; ENST00000415751	FAM180A	protein_coding	protein_coding	family with sequence similarity 180 member A [Source:HGNC Symbol;Acc:HGNC:33773]	0.5153	1357			GO:0005576	389558	TRUE	2.99828	6.47989e-32	9.5073e-31	chr7	135728348	135748813	20466	-	0.937981	2.77147	93.5406	75.8737	0.0451389	0.134622	4.21433	3.46999	5
ENSG00000199377	ENST00000362507	RNU5F-1	short_noncoding	snRNA	RNA, U5F small nuclear 1 [Source:HGNC Symbol;Acc:HGNC:10216]	0.3504	117	GO:0000244; GO:0000353		GO:0046540; GO:0005682	26828	TRUE	2.98137	7.55068e-98	9.63655e-96	chr1	44721786	44721902	117	-	83.4803	91.4586	803.08	717.26	46.5946	51.5259	419.645	380.459	5
ENSG00000232774	ENST00000556569; ENST00000229465; ENST00000556717	LINC03033	long_noncoding	lncRNA	long intergenic non-protein coding RNA 3033 [Source:HGNC Symbol;Acc:HGNC:44292]	0.4232	1269				400221	TRUE	2.95913	1.4203e-35	2.50022e-34	chr14	61570405	61658696	88292	+	2.81394	12.0097	136.889	114.316	0.144807	0.623818	6.595	5.59067	5
ENSG00000246982	ENST00000526611; ENST00000499560; ENST00000660917	BRPF3-AS1	long_noncoding	lncRNA	BRPF3 antisense RNA 1 [Source:HGNC Symbol;Acc:HGNC:55591]	0.4908	808				102723648	TRUE	2.95832	3.31488e-43	8.05833e-42	chr6	36146698	36197205	50508	-	12.1938	19.4003	245.259	137.584	0.985149	1.58206	18.5507	10.5636	5
ENSG00000168062	ENST00000435842; ENST00000301887; ENST00000527454; ENST00000527716; ENST00000534177	BATF2	protein_coding	protein_coding	basic leucine zipper ATF-like transcription factor 2 [Source:HGNC Symbol;Acc:HGNC:25163]	0.596	1677	GO:0006355; GO:0006357; GO:0030154; GO:0043011; GO:0140467; GO:0042832	GO:0003677; GO:0003700; GO:0005515; GO:0000981; GO:0000978	GO:0005634; GO:0000785; GO:0090575	116071	TRUE	2.93864	4.58377e-41	1.02001e-39	chr11	64987945	64997018	9074	-	11.2558	16.6288	220.163	128.479	0.438308	0.653605	8.02637	4.75464	5
ENSG00000288993	ENST00000688383	ENSG00000288993	long_noncoding	lncRNA	novel transcript	0.5897	814					TRUE	2.93398	3.34925e-34	5.52595e-33	chr17	8125831	8126644	814	-	3.75193	10.1621	158.563	81.9436	0.301	0.822895	11.9093	6.24752	5
ENSG00000196611	ENST00000681643; ENST00000681445; ENST00000680179; ENST00000315274	MMP1	protein_coding	protein_coding	matrix metallopeptidase 1 [Source:HGNC Symbol;Acc:HGNC:7155]	0.4065	1696	GO:0006508; GO:0030574; GO:0030198; GO:0031334; GO:0022617; GO:0019538; GO:0071492	GO:0008270; GO:0004222; GO:0046872; GO:0008233; GO:0016787; GO:0008237; GO:0004252; GO:0004175	GO:0031012; GO:0005576	4312	TRUE	2.88795	4.64338e-30	6.23801e-29	chr11	102789401	102798160	8760	-	3.75193	2.77147	101.526	74.8621	0.144466	0.107714	3.65981	2.73938	5
ENSG00000121858	ENST00000241261; ENST00000420541; ENST00000430881; ENST00000494851; ENST00000472804; ENST00000466777	TNFSF10	protein_coding	protein_coding	TNF superfamily member 10 [Source:HGNC Symbol;Acc:HGNC:11925]	0.4362	1071	GO:0006955; GO:0006915; GO:0007165; GO:0043123; GO:0007154; GO:0023052; GO:0043065; GO:0007267; GO:0090200; GO:0043280; GO:2001238; GO:0008584; GO:0032868	GO:0005164; GO:0046872; GO:0008270; GO:0042802; GO:0005515; GO:0005125; GO:0005102; GO:0032813; GO:0045569	GO:0016020; GO:0016021; GO:0005886; GO:0005576; GO:0005615; GO:0070062; GO:0005887	8743	TRUE	2.87414	5.41207e-43	1.30288e-41	chr3	172505508	172523475	17968	-	15.0077	24.0194	256.666	157.817	0.915085	1.47829	14.6517	9.14497	5
ENSG00000187134	ENST00000477661; ENST00000380872; ENST00000442997; ENST00000380859; ENST00000476100	AKR1C1	protein_coding	protein_coding	aldo-keto reductase family 1 member C1 [Source:HGNC Symbol;Acc:HGNC:384]	0.438	2299	GO:0006629; GO:0007586; GO:2000379; GO:0030855; GO:0008202; GO:0008206; GO:0042632; GO:0006805; GO:0015721; GO:0044597; GO:0044598; GO:0001523; GO:0046683; GO:0042448; GO:0006693; GO:0030299; GO:0071395; GO:0042574	GO:0016491; GO:0005515; GO:0004303; GO:0044594; GO:0004032; GO:0047045; GO:0016229; GO:0047023; GO:0047024; GO:0047044; GO:0004033; GO:0047718; GO:0016655; GO:0032052; GO:0030283; GO:0035410; GO:0047086; GO:0018636; GO:0031406; GO:0047115; GO:0033703; GO:0047006; GO:0047042	GO:0005737; GO:0005829; GO:0070062	1645	TRUE	2.86385	5.50537e-127	1.32718e-124	chr10	4963253	4983283	20031	+	223.24	202.318	1430.49	1789.61	6.34117	5.80071	38.0411	48.3099	5
ENSG00000146250	ENST00000369700	PRSS35	protein_coding	protein_coding	serine protease 35 [Source:HGNC Symbol;Acc:HGNC:21387]	0.4288	2444	GO:0006508	GO:0004252; GO:0005515	GO:0005576	167681	TRUE	2.83035	3.94667e-33	6.16582e-32	chr6	83512534	83525704	13171	+	10.3178	7.39059	136.889	111.281	0.275691	0.199326	3.42432	2.82578	5
ENSG00000115415	ENST00000673816; ENST00000673847; ENST00000415035; ENST00000698141; ENST00000698142; ENST00000698143; ENST00000361099; ENST00000673762; ENST00000540176; ENST00000698144; ENST00000698145; ENST00000698146; ENST00000698147; ENST00000698148; ENST00000698149; ENST00000674081; ENST00000673832; ENST00000673863; ENST00000423282; ENST00000673858; ENST00000674028; ENST00000673777; ENST00000673942; ENST0000…	STAT1	protein_coding	protein_coding	signal transducer and activator of transcription 1 [Source:HGNC Symbol;Acc:HGNC:11362]	0.4476	3236	GO:0007165; GO:0006355; GO:0045944; GO:0000122; GO:0045893; GO:0051607; GO:0042981; GO:0008015; GO:0060337; GO:0006952; GO:0019221; GO:0071346; GO:0016525; GO:0042127; GO:0001937; GO:0032727; GO:0043124; GO:0002230; GO:0033209; GO:0048661; GO:0035456; GO:0034341; GO:0051591; GO:0002053; GO:0072162; GO:0007259; GO:0034097; GO:0046725; GO:0045648; GO:0070106; GO:0035458; GO:0043434; GO:0060333; GO:…	GO:0003677; GO:0003700; GO:0005164; GO:0042803; GO:0005515; GO:0000981; GO:0000977; GO:0019899; GO:0042802; GO:0000978; GO:0045296; GO:0003690; GO:0042393; GO:0044389; GO:0001222; GO:0016922; GO:1990841; GO:0001223; GO:0000979; GO:0035035; GO:0031730; GO:0043565; GO:0051721	GO:0005634; GO:0005737; GO:0005654; GO:0005730; GO:0005829; GO:0090575; GO:0032991; GO:0030425; GO:0030424; GO:0048471; GO:0000785; GO:0070721	6772	TRUE	2.82876	7.05656e-260	6.44636e-257	chr2	190908460	191020960	112501	-	2941.51	2916.51	25047.2	16698.3	59.3607	59.4076	473.216	320.243	5
ENSG00000123700	ENST00000535240; ENST00000243457	KCNJ2	protein_coding	protein_coding	potassium inwardly rectifying channel subfamily J member 2 [Source:HGNC Symbol;Acc:HGNC:6263]	0.4474	3538	GO:0006811; GO:0006813; GO:0034765; GO:1990573; GO:0051289; GO:0060306; GO:0090076; GO:0086002; GO:0086091; GO:0086012; GO:0030007; GO:0055119; GO:0086013; GO:0071805; GO:0086011; GO:0014861; GO:0060075; GO:0015693; GO:0071260; GO:0086001; GO:0086004; GO:1901381	GO:0005244; GO:0005515; GO:0005242; GO:0042802; GO:0086008; GO:0005546	GO:0016020; GO:0016021; GO:0005886; GO:0031224; GO:0005887; GO:0008076; GO:0005790; GO:0005791; GO:0005794; GO:0014704; GO:0030315; GO:0030425; GO:0043025; GO:0043197	3759	TRUE	2.82626	3.60503e-48	1.11737e-46	chr17	70168673	70180044	11372	+	30.0154	25.8671	280.622	237.738	0.554017	0.481921	4.84922	4.1702	5
ENSG00000166922	ENST00000413748; ENST00000494364; ENST00000497208; ENST00000300175; ENST00000471027; ENST00000470349; ENST00000498069; ENST00000498607; ENST00000475752	SCG5	protein_coding	protein_coding	secretogranin V [Source:HGNC Symbol;Acc:HGNC:10816]	0.4695	880	GO:0007218; GO:0006886; GO:0050790; GO:0043086; GO:0046883; GO:0016486	GO:0005515; GO:0051082; GO:0004857; GO:0005525; GO:0030234	GO:0030141; GO:0005576; GO:0005634	6447	TRUE	2.81857	3.12205e-37	5.95488e-36	chr15	32641676	32697098	55423	+	16.8837	11.0859	176.815	141.631	1.25263	0.830187	12.2813	9.98605	5
ENSG00000270021	ENST00000602502	ENSG00000270021	long_noncoding	lncRNA	novel transcript, antisense to H2AFY	0.535	2017					TRUE	2.81071	6.7653e-36	1.20684e-34	chr5	135399280	135401296	2017	+	12.1938	12.9335	151.718	144.666	0.394792	0.422667	4.59876	4.4512	5
ENSG00000176046	ENST00000324873; ENST00000567646; ENST00000395641	NUPR1	protein_coding	protein_coding	nuclear protein 1, transcriptional regulator [Source:HGNC Symbol;Acc:HGNC:29990]	0.5725	2146	GO:0043066; GO:0002526; GO:0006473; GO:0008584; GO:0009636; GO:0010507; GO:0031401; GO:0035914; GO:0042771; GO:0044346; GO:0045786; GO:0048144; GO:0048147; GO:0050680; GO:0050790; GO:0065003; GO:0150078; GO:1904036; GO:1904691; GO:2000194; GO:2000271; GO:0045893; GO:0008285; GO:0043433; GO:2001244; GO:0010506; GO:0045787; GO:0043525; GO:0010667; GO:0045820; GO:0062099; GO:1901800; GO:1902902; GO:…	GO:0003677; GO:0003682; GO:0010698; GO:0005515; GO:0003713; GO:0060090	GO:0005634; GO:0005737; GO:0005654; GO:0045171; GO:0048471; GO:0032993	26471	TRUE	2.80628	3.99774e-51	1.40748e-49	chr16	28532708	28539008	6301	-	31.8914	34.1815	335.377	247.854	0.970466	1.0499	9.5546	7.16776	5
ENSG00000115919	ENST00000375773; ENST00000409512; ENST00000264170; ENST00000410015; ENST00000424385; ENST00000621320; ENST00000460143; ENST00000612147; ENST00000613664	KYNU	protein_coding	protein_coding	kynureninase [Source:HGNC Symbol;Acc:HGNC:6469]	0.3951	2528	GO:0009435; GO:0019363; GO:0006569; GO:0097053; GO:0034341; GO:0019805; GO:0034354; GO:0043420; GO:0019441; GO:0034516	GO:0016787; GO:0003824; GO:0042803; GO:0005515; GO:0030170; GO:0030429; GO:0061981	GO:0005737; GO:0005654; GO:0005829; GO:0005739	8942	TRUE	2.80198	3.37796e-184	1.77671e-181	chr2	142877657	143055833	178177	+	904.214	863.776	6853.56	5597.46	23.3578	22.5222	165.748	137.414	5
ENSG00000181381	ENST00000510590; ENST00000682922; ENST00000511577; ENST00000513103; ENST00000505890; ENST00000514580; ENST00000503190; ENST00000505863; ENST00000504793; ENST00000505696; ENST00000514748; ENST00000515088; ENST00000513901; ENST00000512371; ENST00000505150; ENST00000512958	DDX60L	protein_coding	protein_coding	DExD/H-box 60 like [Source:HGNC Symbol;Acc:HGNC:26429]	0.401	2062	GO:0051607	GO:0005524; GO:0003676; GO:0000166; GO:0003723; GO:0016787; GO:0003724; GO:0004386; GO:0016887; GO:0003727; GO:0003725	GO:0005737	91351	TRUE	2.80134	7.25531e-154	2.57001e-151	chr4	168356735	168537786	181052	-	444.603	449.902	4104.38	2256.99	14.0806	14.3819	121.693	67.9294	5
ENSG00000108771	ENST00000589979; ENST00000251642; ENST00000592024; ENST00000586522; ENST00000590637; ENST00000413196; ENST00000591220; ENST00000430773	DHX58	protein_coding	protein_coding	DExH-box helicase 58 [Source:HGNC Symbol;Acc:HGNC:29517]	0.5819	1243	GO:0002376; GO:0009615; GO:0009617; GO:0032480; GO:0032481; GO:0039536; GO:0045087; GO:0045824; GO:0051607; GO:1900245; GO:1900246; GO:0045088; GO:0039534; GO:0032728; GO:0039528	GO:0003677; GO:0005524; GO:0016787; GO:0003723; GO:0046872; GO:0000166; GO:0008270; GO:0005515; GO:0003724; GO:0004386; GO:0003725; GO:0016887; GO:0003727	GO:0005737	79132	TRUE	2.78644	4.19669e-93	4.69948e-91	chr17	42101404	42112714	11311	-	97.5501	124.716	897.762	755.702	5.12499	6.61361	44.1569	37.7308	5
ENSG00000200169	ENST00000363299	RNU5D-1	short_noncoding	snRNA	RNA, U5D small nuclear 1 [Source:HGNC Symbol;Acc:HGNC:10214]	0.3793	116	GO:0000244; GO:0000353		GO:0046540; GO:0005682	26830	TRUE	2.77794	4.84221e-88	4.91499e-86	chr1	44731055	44731170	116	-	96.6121	104.392	677.599	816.401	54.3889	59.3193	357.128	436.78	5
ENSG00000165949	ENST00000614204; ENST00000616764; ENST00000618863; ENST00000555081; ENST00000557700; ENST00000621160; ENST00000611954; ENST00000618200; ENST00000620396; ENST00000612813; ENST00000612499; ENST00000614288; ENST00000614648	IFI27	protein_coding	protein_coding	interferon alpha inducible protein 27 [Source:HGNC Symbol;Acc:HGNC:5397]	0.5689	725	GO:0006915; GO:0002376; GO:0045087; GO:0051607; GO:0043161; GO:0060337; GO:0070936; GO:0097190; GO:0097191; GO:0000122; GO:0046825; GO:0044827	GO:0042802; GO:0005515; GO:0003674; GO:0005521; GO:0061629	GO:0016020; GO:0016021; GO:0005634; GO:0005783; GO:0005789; GO:0005739; GO:0005635; GO:0031966; GO:0005637; GO:0005741	3429	TRUE	2.75041	5.51505e-32	8.1054e-31	chr14	94104836	94116695	11860	+	9.37981	11.0859	166.548	87.0019	0.844178	1.00707	14.033	7.44129	5
ENSG00000224596	ENST00000428862; ENST00000456353; ENST00000440151; ENST00000665190	ZMIZ1-AS1	long_noncoding	lncRNA	ZMIZ1 antisense RNA 1 [Source:HGNC Symbol;Acc:HGNC:27433]	0.5009	2214				283050	TRUE	2.74797	3.73942e-33	5.85786e-32	chr10	78943328	79067895	124568	-	11.2558	12.0097	163.126	108.247	0.331997	0.357554	4.50457	3.03426	5
ENSG00000184205	ENST00000553557; ENST00000375442; ENST00000579390; ENST00000578306; ENST00000556808; ENST00000463525	TSPYL2	protein_coding	protein_coding	TSPY like 2 [Source:HGNC Symbol;Acc:HGNC:24358]	0.5304	2026	GO:0006334; GO:0006325; GO:0007049; GO:0045786; GO:0009966; GO:0030308; GO:0045859; GO:0008156	GO:0005515; GO:0003682; GO:0042393; GO:0000182	GO:0005634; GO:0005737; GO:0005730; GO:0005654; GO:0000785	64061	TRUE	2.73316	2.83794e-180	1.29626e-177	chrX	53082367	53088540	6174	+	1015.83	980.178	7396.55	5989.98	32.7431	31.8898	223.202	183.486	5
ENSG00000173193	ENST00000474629; ENST00000494811; ENST00000649945; ENST00000483611; ENST00000460683; ENST00000474669; ENST00000475640	PARP14	protein_coding	protein_coding	poly(ADP-ribose) polymerase family member 14 [Source:HGNC Symbol;Acc:HGNC:29232]	0.4244	4085	GO:0045892; GO:0002376; GO:0045087; GO:0010629; GO:0042532; GO:0042531; GO:0060336; GO:0070212; GO:0140289; GO:1902216	GO:0003950; GO:0016740; GO:0016757; GO:0016779; GO:0019899; GO:0005515; GO:0003714; GO:1990404	GO:0005634; GO:0005737; GO:0016020; GO:0005829; GO:0005886	54625	TRUE	2.73228	1.24296e-176	5.53181e-174	chr3	122680839	122730840	50002	+	899.524	951.539	7660.06	4758.8	14.38	15.354	114.643	72.2973	5
ENSG00000079385	ENST00000352591; ENST00000161559; ENST00000403444; ENST00000403461; ENST00000488639; ENST00000358394; ENST00000465051; ENST00000599389; ENST00000485605; ENST00000676851; ENST00000344391; ENST00000377806; ENST00000403136; ENST00000600172; ENST00000471298	CEACAM1	protein_coding	protein_coding	CEA cell adhesion molecule 1 [Source:HGNC Symbol;Acc:HGNC:1814]	0.5027	1452	GO:0007155; GO:0007229; GO:0001525; GO:0030334; GO:0007165; GO:0016477; GO:0001558; GO:0043116; GO:0032869; GO:0007156; GO:0044319; GO:0006469; GO:0015721; GO:0001568; GO:0050860; GO:0045717; GO:0002682; GO:0070372; GO:1901143; GO:0001915; GO:0042058; GO:0030853; GO:0002859; GO:0010594; GO:0014066; GO:0032692; GO:0035726; GO:0038016; GO:0038158; GO:0043318; GO:0045601; GO:0051055; GO:0060312; GO:…	GO:0042802; GO:0003779; GO:0042803; GO:0005515; GO:0046983; GO:0005516; GO:0015125; GO:0003674; GO:0019903; GO:0019900; GO:1990782; GO:0031005	GO:0016020; GO:0016021; GO:0031410; GO:0005886; GO:0042995; GO:0005576; GO:0005912; GO:0070161; GO:0016324; GO:0030054; GO:0009986; GO:0016328; GO:0042101; GO:0005887; GO:0031528; GO:0030658; GO:0070062; GO:0035579; GO:0070821; GO:0009925; GO:0005911	634	TRUE	2.73186	1.57373e-25	1.70933e-24	chr19	42507304	42561234	53931	-	0.937981	0	68.4443	50.5825	0.0421856	0	2.8819	2.16197	5
ENSG00000248323	ENST00000650017; ENST00000650150; ENST00000650004; ENST00000649322; ENST00000648385; ENST00000647807; ENST00000648822; ENST00000650098; ENST00000647759; ENST00000647761; ENST00000650067; ENST00000650321; ENST00000648751; ENST00000687742; ENST00000690915; ENST00000685632; ENST00000690504; ENST00000649702; ENST00000648597; ENST00000650100; ENST00000650583; ENST00000648636; ENST00000649405; ENST0000…	LUCAT1	long_noncoding	lncRNA	lung cancer associated transcript 1 [Source:HGNC Symbol;Acc:HGNC:48498]	0.4483	1231				100505994	TRUE	2.70915	1.84825e-129	4.86063e-127	chr5	91054834	91314547	259714	-	347.991	305.786	2656.78	1732.96	18.4606	16.3737	131.949	87.3668	5
ENSG00000105835	ENST00000681550; ENST00000680675; ENST00000680077; ENST00000681456; ENST00000222553; ENST00000681494; ENST00000680708; ENST00000681653; ENST00000681391; ENST00000680991; ENST00000681491; ENST00000680864; ENST00000680669; ENST00000680584; ENST00000424768; ENST00000681255; ENST00000679873; ENST00000679643; ENST00000681878; ENST00000463871; ENST00000680482; ENST00000679894; ENST00000680468; ENST0000…	NAMPT	protein_coding	protein_coding	nicotinamide phosphoribosyltransferase [Source:HGNC Symbol;Acc:HGNC:30092]	0.366	3296	GO:0009435; GO:0007165; GO:0048511; GO:0019363; GO:0007623; GO:0032922; GO:0045944; GO:0007267; GO:0051770; GO:0008284; GO:0034356	GO:0016740; GO:0016757; GO:0005515; GO:0005125; GO:0004514; GO:0042802; GO:0047280	GO:0005634; GO:0005737; GO:0016607; GO:0005576; GO:0005615; GO:0030054; GO:0005829; GO:0070062	10135	TRUE	2.68572	1.35918e-276	1.38772e-273	chr7	106248298	106285966	37669	-	5257.39	5451.49	38178.2	30834.1	104.164	109.022	708.17	580.578	5
ENSG00000115008	ENST00000263339	IL1A	protein_coding	protein_coding	interleukin 1 alpha [Source:HGNC Symbol;Acc:HGNC:5991]	0.3867	2017	GO:0006955; GO:0006954; GO:0051781; GO:0010628; GO:0001819; GO:0019221; GO:0001660; GO:0032755; GO:0032760; GO:0045766; GO:0071222; GO:0006915; GO:2001240; GO:0008285; GO:0034605; GO:0045840; GO:0010575; GO:0032743; GO:0001666; GO:0002248; GO:0002526; GO:0006883; GO:0007283; GO:0007507; GO:0009408; GO:0010033; GO:0010193; GO:0010243; GO:0010332; GO:0010893; GO:0014070; GO:0031424; GO:0032308; GO:…	GO:0005125; GO:0005149; GO:0005515; GO:0005507	GO:0005615; GO:0005634; GO:0005737; GO:0005576; GO:0005829; GO:0005886; GO:0009986	3552	TRUE	2.65565	2.17778e-49	7.11859e-48	chr2	112773925	112784493	10569	-	43.1471	38.8006	297.733	323.728	1.39696	1.268	9.02463	9.96073	5
ENSG00000260916	ENST00000564663; ENST00000563294; ENST00000442196; ENST00000310958; ENST00000425574; ENST00000568543; ENST00000568592; ENST00000568372; ENST00000568808; ENST00000569205; ENST00000563171; ENST00000570272; ENST00000564092	CCPG1	protein_coding	protein_coding	cell cycle progression 1 [Source:HGNC Symbol;Acc:HGNC:24227]	0.4067	2009	GO:2001106; GO:0007049; GO:0008284; GO:0045787; GO:0045944	GO:0003674; GO:0005515	GO:0016020; GO:0016021	9236	TRUE	2.64357	2.03651e-182	1.00993e-179	chr15	55340032	55408510	68479	-	1344.13	1404.21	9567.38	7713.83	43.6915	46.0723	291.153	238.291	5
ENSG00000162645	ENST00000370466; ENST00000464839; ENST00000493802; ENST00000463660	GBP2	protein_coding	protein_coding	guanylate binding protein 2 [Source:HGNC Symbol;Acc:HGNC:4183]	0.424	3008	GO:0050896; GO:0002376; GO:0050830; GO:0071346; GO:0071347; GO:0071356; GO:0006955; GO:0034504; GO:0042832	GO:0005525; GO:0003924; GO:0000166; GO:0016787; GO:0042803; GO:0005515; GO:0042802	GO:0005634; GO:0005737; GO:0016020; GO:0005794; GO:0031410; GO:0005654; GO:0005829; GO:0000139; GO:0048471	2634	TRUE	2.63733	2.9489e-134	8.53068e-132	chr1	89106132	89150456	44325	-	420.216	460.988	3077.71	2511.93	9.12287	10.1018	62.5546	51.8258	5
ENSG00000200972	ENST00000364102	RNU5A-8P	short_noncoding	snRNA	RNA, U5A small nuclear 8, pseudogene [Source:HGNC Symbol;Acc:HGNC:42530]	0.3947	114	GO:0000244; GO:0000353		GO:0046540; GO:0005682	100873838	TRUE	2.63001	4.24546e-35	7.28146e-34	chr1	210374154	210374267	114	-	21.5736	17.5527	175.674	169.957	12.3582	10.149	94.213	92.5234	5
ENSG00000260862	ENST00000567359	ENSG00000260862	long_noncoding	lncRNA	novel transcript	0.3849	4037					TRUE	2.61335	6.5061e-25	6.84818e-24	chr16	82773319	82829638	56320	+	6.56587	3.6953	118.637	47.5475	0.106211	0.0603361	1.79667	0.730947	5
ENSG00000117228	ENST00000459831; ENST00000370473; ENST00000495131; ENST00000484970; ENST00000468959; ENST00000479889; ENST00000681280; ENST00000493139; ENST00000469194	GBP1	protein_coding	protein_coding	guanylate binding protein 1 [Source:HGNC Symbol;Acc:HGNC:4182]	0.4354	1712	GO:0050896; GO:0002376; GO:0051607; GO:0071346; GO:0071347; GO:0071356; GO:0070373; GO:1900025; GO:1903076; GO:0050860; GO:0032703; GO:0050848; GO:0072665; GO:1903077	GO:0005525; GO:0003924; GO:0000166; GO:0003779; GO:0016787; GO:0042803; GO:0005515; GO:0019899; GO:0042802; GO:0019955; GO:0051879; GO:0019003; GO:0030507	GO:0005737; GO:0016020; GO:0005794; GO:0031410; GO:0005886; GO:0005576; GO:0005829; GO:0000139; GO:0015629; GO:0012506	2633	TRUE	2.60819	3.47652e-113	6.35179e-111	chr1	89051882	89065360	13479	-	280.456	277.147	2195.92	1311.1	10.6979	10.6707	78.4191	47.5279	5
ENSG00000291011	ENST00000377614; ENST00000452826	ENSG00000291011	long_noncoding	lncRNA	novel transcript	0.395	1848					TRUE	2.60347	2.04996e-26	2.35014e-25	chr9	62376161	62435199	59039	+	8.44183	8.31442	119.778	83.9669	0.298313	0.296563	3.96262	2.81983	5
ENSG00000227449	ENST00000451282	FGF7P6	pseudogene	transcribed_unprocessed_pseudogene	fibroblast growth factor 7 pseudogene 6 [Source:HGNC Symbol;Acc:HGNC:27852]	0.3823	293				387628	TRUE	2.60347	2.04996e-26	2.35014e-25	chr9	62432876	62434255	1380	+	8.44183	8.31442	119.778	83.9669	1.88151	1.87047	24.9929	17.7851	5
ENSG00000055332	ENST00000681516; ENST00000680273; ENST00000233057; ENST00000679979; ENST00000679507; ENST00000681463; ENST00000681507; ENST00000681329; ENST00000647926; ENST00000395127; ENST00000405334; ENST00000462861; ENST00000411537; ENST00000496059	EIF2AK2	protein_coding	protein_coding	eukaryotic translation initiation factor 2 alpha kinase 2 [Source:HGNC Symbol;Acc:HGNC:9437]	0.386	6428	GO:0006468; GO:0016310; GO:0018108; GO:0050790; GO:0017148; GO:0002376; GO:0009615; GO:0045087; GO:0051607; GO:0034198; GO:0046777; GO:0001819; GO:0045071; GO:0043410; GO:0051092; GO:1901224; GO:0032874; GO:0008285; GO:0032722; GO:0035455; GO:0006412; GO:0010998; GO:0030968; GO:0033689; GO:0043066; GO:1900225; GO:1901532; GO:1902033; GO:1902036	GO:0005524; GO:0004672; GO:0003723; GO:0003725; GO:0000166; GO:0004674; GO:0016301; GO:0016740; GO:0004713; GO:0106310; GO:0005515; GO:0004715; GO:0042802; GO:0004694; GO:0019888	GO:0005634; GO:0005737; GO:0016020; GO:0005829; GO:0048471; GO:0005840	5610	TRUE	2.58758	7.50627e-204	5.01102e-201	chr2	37099210	37157522	58313	-	2452.82	2493.4	17873.1	11962.8	24.9188	25.5684	169.994	115.497	5
ENSG00000164309	ENST00000446378; ENST00000506603; ENST00000505466	CMYA5	protein_coding	protein_coding	cardiomyopathy associated 5 [Source:HGNC Symbol;Acc:HGNC:14305]	0.4548	6035		GO:0005515	GO:0005634; GO:0005737; GO:0016607; GO:0043231; GO:0005829; GO:0005886; GO:0048471; GO:0016529; GO:0031430	202333	TRUE	2.5778	3.85456e-38	7.67244e-37	chr5	79689836	79800240	110405	+	32.8294	23.0956	222.444	210.423	0.35524	0.252254	2.25347	2.16388	5
ENSG00000290525	ENST00000513638	GBP1P1	long_noncoding	lncRNA	guanylate binding protein 1 pseudogene 1 [Source:HGNC Symbol;Acc:HGNC:39561]	0.4522	1234				400759	TRUE	2.57144	4.54487e-24	4.55458e-23	chr1	89407679	89424934	17256	+	8.44183	1.84765	103.807	56.6524	0.446744	0.098694	5.14305	2.84918	5
ENSG00000133805	ENST00000527261; ENST00000532250; ENST00000295663; ENST00000532966; ENST00000527369; ENST00000529835; ENST00000444303; ENST00000396554; ENST00000524866; ENST00000534047; ENST00000396553; ENST00000529834; ENST00000528723; ENST00000529507; ENST00000531227; ENST00000533116; ENST00000530864; ENST00000529744	AMPD3	protein_coding	protein_coding	adenosine monophosphate deaminase 3 [Source:HGNC Symbol;Acc:HGNC:470]	0.5319	1569	GO:0032264; GO:0009168; GO:0009117; GO:0006188; GO:0046033; GO:0006196	GO:0003876; GO:0019239; GO:0046872; GO:0016787; GO:0005515	GO:0005576; GO:0005829; GO:0034774; GO:1904813	272	TRUE	2.56776	1.14894e-38	2.34062e-37	chr11	10308313	10507579	199267	+	28.1394	30.4862	207.614	237.738	1.1712	1.28076	8.0899	9.40355	5
ENSG00000289579	ENST00000691590	ENSG00000289579	long_noncoding	lncRNA	novel transcript, sense intronic to PTRF	0.4886	1318					TRUE	2.56749	4.39957e-36	7.93797e-35	chr17	42409892	42411209	1318	-	33.7673	16.6288	167.689	227.621	1.67309	0.831635	7.77852	10.718	5
ENSG00000138496	ENST00000682323; ENST00000477522; ENST00000492382; ENST00000360356; ENST00000489652; ENST00000471785; ENST00000462315; ENST00000466126	PARP9	protein_coding	protein_coding	poly(ADP-ribose) polymerase family member 9 [Source:HGNC Symbol;Acc:HGNC:24118]	0.4392	3028	GO:0000122; GO:0006281; GO:0006974; GO:0045893; GO:0002376; GO:0045087; GO:0051607; GO:0006302; GO:0010629; GO:0060335; GO:0016477; GO:0000077; GO:0002230; GO:0043086; GO:0010608; GO:0042531; GO:1900182; GO:0019082; GO:0034356; GO:0140289; GO:0035563; GO:0060330	GO:0003950; GO:0016740; GO:0016757; GO:0016779; GO:0019899; GO:0005515; GO:0004857; GO:0003714; GO:0042393; GO:0044389; GO:0072570; GO:1990404; GO:0097677	GO:0005634; GO:0005737; GO:0016020; GO:0032991; GO:0005654; GO:0005829; GO:0005739; GO:0090734	83666	TRUE	2.56522	1.41191e-138	4.37616e-136	chr3	122527924	122564577	36654	-	588.114	622.658	4090.69	3176.58	12.6836	13.5544	82.5941	65.106	5
ENSG00000253227	ENST00000517482; ENST00000660335; ENST00000668271	ENSG00000253227	long_noncoding	lncRNA	novel transcript	0.4885	1150					TRUE	2.56224	1.72344e-32	2.6012e-31	chr8	124271667	124279580	7914	+	20.6356	16.6288	176.815	141.631	1.17181	0.953127	9.40002	7.64323	5
ENSG00000132274	ENST00000460454; ENST00000699052; ENST00000425490; ENST00000699053; ENST00000699054; ENST00000480395; ENST00000379965; ENST00000699055; ENST00000699056; ENST00000454828; ENST00000414641; ENST00000699057; ENST00000414897; ENST00000699058; ENST00000493494; ENST00000450670; ENST00000429063; ENST00000444844	TRIM22	protein_coding	protein_coding	tripartite motif containing 22 [Source:HGNC Symbol;Acc:HGNC:16379]	0.4345	2453	GO:0016567; GO:0045893; GO:0043123; GO:0045892; GO:0051607; GO:0045087; GO:0000209; GO:0010468; GO:0010508; GO:0032880; GO:0046596; GO:0051092; GO:0006955; GO:0009615; GO:0051091; GO:0006355	GO:0008270; GO:0046872; GO:0005515; GO:0016740; GO:0042802; GO:0019901; GO:0061630; GO:0042803; GO:0003713; GO:0030674; GO:0003714	GO:0005634; GO:0005737; GO:0016607; GO:0005794; GO:0005654; GO:0016604; GO:0015030; GO:0005829	10346	TRUE	2.56192	2.0336e-124	4.64436e-122	chr11	5689610	5737089	47480	+	416.464	429.578	3150.72	1948.44	11.0871	11.5433	78.5274	49.2953	5
ENSG00000285517	ENST00000650193; ENST00000649324; ENST00000648367; ENST00000649043; ENST00000649555; ENST00000648050; ENST00000649354; ENST00000547804; ENST00000648700; ENST00000550292; ENST00000649390; ENST00000650198; ENST00000551972	ENSG00000285517	long_noncoding	lncRNA	long intergenic non-protein coding RNA 941	0.4514	2826					TRUE	2.55706	3.88432e-47	1.1466e-45	chr12	30795458	30879268	83811	+	44.0851	46.1912	318.266	310.576	1.01872	1.07739	6.88536	6.82045	5
ENSG00000125538	ENST00000263341; ENST00000491056; ENST00000487639; ENST00000418817; ENST00000432018; ENST00000416750; ENST00000496280; ENST00000477398	IL1B	protein_coding	protein_coding	interleukin 1 beta [Source:HGNC Symbol;Acc:HGNC:5992]	0.4828	867	GO:0006955; GO:0006954; GO:0050729; GO:0010628; GO:0045893; GO:0051781; GO:0050830; GO:0010573; GO:0001819; GO:0008284; GO:0019221; GO:0000165; GO:0071260; GO:0001660; GO:0007165; GO:0007267; GO:0030335; GO:0032729; GO:0032757; GO:0071639; GO:0043406; GO:0032755; GO:1901224; GO:0030213; GO:0045766; GO:0051091; GO:0051092; GO:0001934; GO:0070372; GO:0071222; GO:0006915; GO:2001240; GO:0071466; GO:…	GO:0005125; GO:0005149; GO:0005515; GO:0019904; GO:0005178	GO:0005615; GO:0005737; GO:0005576; GO:0005829; GO:0005764; GO:0030141; GO:0031982	3553	TRUE	2.54084	7.99206e-22	7.04511e-21	chr2	112829751	112836816	7066	-	1.87596	1.84765	55.8962	61.7106	0.141219	0.14039	3.93932	4.41476	5
ENSG00000277829	ENST00000620019	ENSG00000277829	long_noncoding	lncRNA	novel transcript, sense intronic to KIAA1755	0.4627	549					TRUE	2.52723	1.05902e-22	9.80869e-22	chr20	38233251	38233799	549	-	3.75193	4.61912	79.8517	63.7339	0.446292	0.554592	8.89243	7.20469	5
ENSG00000023445	ENST00000615299; ENST00000527309; ENST00000526421; ENST00000263464; ENST00000673846; ENST00000528940; ENST00000532808; ENST00000527336	BIRC3	protein_coding	protein_coding	baculoviral IAP repeat containing 3 [Source:HGNC Symbol;Acc:HGNC:591]	0.3717	3486	GO:0042981; GO:0006915; GO:0016567; GO:0043123; GO:0045088; GO:0052548; GO:0043154; GO:0031398; GO:0043066; GO:0051726; GO:0007166; GO:0050727; GO:0060544; GO:0007249; GO:2000116; GO:0070424; GO:0033209; GO:0034121; GO:0038061; GO:0039535; GO:0060546; GO:0043067; GO:0007283	GO:0046872; GO:0016740; GO:0005515; GO:0004842; GO:0061630; GO:0043027; GO:0044877	GO:0005634; GO:0005737; GO:0005654; GO:0005829; GO:0032991; GO:0045121	330	TRUE	2.52334	5.72147e-47	1.68318e-45	chr11	102317450	102339403	21954	+	45.9611	49.8865	351.348	295.402	0.860993	0.943284	6.16195	5.25899	5
ENSG00000188313	ENST00000342435; ENST00000493432; ENST00000463777; ENST00000487389; ENST00000468985; ENST00000448787; ENST00000488253; ENST00000489775; ENST00000483300; ENST00000484560; ENST00000478267; ENST00000470496; ENST00000462666; ENST00000486631; ENST00000472349; ENST00000494568; ENST00000490745; ENST00000469266; ENST00000477974	PLSCR1	protein_coding	protein_coding	phospholipid scramblase 1 [Source:HGNC Symbol;Acc:HGNC:9092]	0.4149	901	GO:0017121; GO:0006915; GO:0090305; GO:0006869; GO:0051607; GO:0030168; GO:0046718; GO:0006659; GO:0045944; GO:0006953; GO:0010628; GO:0045071; GO:0045089; GO:0010288; GO:0033003; GO:0035456; GO:0050765; GO:0060368; GO:0070782; GO:1905820; GO:2000373	GO:0017128; GO:0003677; GO:0008270; GO:0016787; GO:0005509; GO:0017124; GO:0005515; GO:0004518; GO:0000287; GO:0019899; GO:0001228; GO:0005154; GO:0001618; GO:0032791; GO:0042609; GO:0045340	GO:0005634; GO:0005737; GO:0016020; GO:0016021; GO:0005794; GO:0005654; GO:0005886; GO:0005829; GO:0045121; GO:0005730; GO:0048471; GO:0005887; GO:0070062; GO:0062023	5359	TRUE	2.5218	2.88033e-133	8.19572e-131	chr3	146515180	146544856	29677	-	612.502	582.933	3843.15	3118.92	44.364	42.6178	260.605	214.687	5
ENSG00000232034	ENST00000430586	ENSG00000232034	long_noncoding	lncRNA	novel transcript	0.4338	717					TRUE	2.51894	1.96781e-32	2.95972e-31	chr2	100822661	100847220	24560	+	16.8837	24.9433	204.192	131.514	1.53775	2.29309	17.4112	11.3834	5
ENSG00000121895	ENST00000381938; ENST00000344606; ENST00000372489; ENST00000495029	TMEM156	protein_coding	protein_coding	transmembrane protein 156 [Source:HGNC Symbol;Acc:HGNC:26260]	0.3994	985			GO:0016020; GO:0016021	80008	TRUE	2.49579	1.25559e-21	1.09514e-20	chr4	38966744	39032922	66179	-	3.75193	2.77147	58.1777	70.8155	0.248619	0.18537	3.60918	4.45952	5
ENSG00000114473	ENST00000455191; ENST00000265239; ENST00000478903; ENST00000490748; ENST00000485787; ENST00000469822; ENST00000473225; ENST00000453254; ENST00000416896; ENST00000480302; ENST00000463651; ENST00000452735; ENST00000493624	IQCG	protein_coding	protein_coding	IQ motif containing G [Source:HGNC Symbol;Acc:HGNC:25251]	0.4548	1267	GO:0030154; GO:0007283; GO:0007286; GO:0007288; GO:0044782	GO:0005515; GO:0005516; GO:0030544	GO:0005737; GO:0005929; GO:0031514; GO:0042995; GO:0005856; GO:0070062; GO:0036126; GO:0002177; GO:0005829	84223	TRUE	2.48065	2.85455e-104	3.99568e-102	chr3	197889077	197960142	71066	-	294.526	309.481	1794.38	1669.22	15.1804	16.1007	86.5859	81.7625	5
ENSG00000156587	ENST00000340573; ENST00000287156; ENST00000528275; ENST00000527022; ENST00000526659	UBE2L6	protein_coding	protein_coding	ubiquitin conjugating enzyme E2 L6 [Source:HGNC Symbol;Acc:HGNC:12490]	0.5489	938	GO:0016567; GO:0032446; GO:0000209; GO:0006511; GO:0036211; GO:0032020; GO:0019941	GO:0016740; GO:0019787; GO:0005515; GO:0031625; GO:0061631; GO:0004842; GO:0042296; GO:0043130; GO:0000166; GO:0005524	GO:0005634; GO:0000151; GO:0005654; GO:0005829	9246	TRUE	2.47778	1.49893e-111	2.62797e-109	chr11	57551656	57568284	16629	-	381.758	370.454	2419.51	1864.47	26.561	26.016	157.6	123.28	5
ENSG00000237596	ENST00000626414; ENST00000576956; ENST00000419926; ENST00000413745; ENST00000626816; ENST00000625353; ENST00000655618; ENST00000417643; ENST00000585946; ENST00000591521; ENST00000629837; ENST00000616427; ENST00000626130; ENST00000626605; ENST00000615571; ENST00000618969	ENSG00000237596	long_noncoding	lncRNA	novel transcript	0.4505	841					TRUE	2.47011	2.26127e-23	2.16366e-22	chr6	135991936	136225751	233816	-	10.3178	5.54295	106.089	72.8388	0.800414	0.434028	7.70493	5.36995	5
ENSG00000175197	ENST00000547303; ENST00000623876; ENST00000551116; ENST00000346473; ENST00000552740; ENST00000547526	DDIT3	protein_coding	protein_coding	DNA damage inducible transcript 3 [Source:HGNC Symbol;Acc:HGNC:2726]	0.5034	896	GO:0006355; GO:0006915; GO:0016055; GO:0006986; GO:0007049; GO:0045893; GO:0043161; GO:0051726; GO:0000122; GO:0034976; GO:0045944; GO:0045892; GO:0032757; GO:0120163; GO:0006357; GO:0043433; GO:2001244; GO:0010506; GO:0070059; GO:0090090; GO:0036500; GO:1990440; GO:1902237; GO:0043525; GO:0006974; GO:0140467; GO:0030968; GO:0009948; GO:0051091; GO:0036499; GO:0051898; GO:0043618; GO:0032689; GO:…	GO:0003700; GO:0003677; GO:0005515; GO:0042802; GO:0000978; GO:0000981; GO:0001228; GO:0046982; GO:0061629; GO:0008140; GO:0000976; GO:0042803; GO:0043522; GO:0140416	GO:0005634; GO:0005737; GO:0000785; GO:0090575; GO:0005829; GO:0036488; GO:1990622; GO:1990617; GO:0005667; GO:0032993; GO:0005770	1649	TRUE	2.46448	1.07991e-121	2.28584e-119	chr12	57516588	57521737	5150	-	525.27	506.256	3142.74	2642.43	38.2749	37.235	214.393	182.985	5
ENSG00000285646	ENST00000661075; ENST00000650448; ENST00000649268; ENST00000666735; ENST00000658167; ENST00000660618	ENSG00000285646	long_noncoding	lncRNA	novel transcript	0.4668	1000	GO:0000244; GO:0000353		GO:0046540; GO:0005682		TRUE	2.46435	5.95972e-132	1.6163e-129	chr1	11907940	11914298	6359	+	695.982	693.792	4159.13	3602.48	45.4501	45.7315	254.28	223.573	5
ENSG00000222005	ENST00000650611; ENST00000479311; ENST00000409912; ENST00000409518	LINC01118	long_noncoding	lncRNA	long intergenic non-protein coding RNA 1118 [Source:HGNC Symbol;Acc:HGNC:49261]	0.5168	1348				388948	TRUE	2.45289	3.04353e-23	2.89143e-22	chr2	46698940	46822804	123865	+	11.2558	5.54295	101.526	79.9203	0.545284	0.271042	4.60463	3.67946	5
ENSG00000153714	ENST00000319264; ENST00000489107	LURAP1L	protein_coding	protein_coding	leucine rich adaptor protein 1 like [Source:HGNC Symbol;Acc:HGNC:31452]	0.4498	1711	GO:0043123; GO:0009966	GO:0005515		286343	TRUE	2.44522	4.77787e-39	9.88433e-38	chr9	12775020	12823060	48041	+	37.5193	39.7244	280.622	229.644	1.43199	1.53036	10.0272	8.32957	5
ENSG00000103888	ENST00000220244; ENST00000394685; ENST00000356249; ENST00000560027; ENST00000495041; ENST00000559966	CEMIP	protein_coding	protein_coding	cell migration inducing hyaluronidase 1 [Source:HGNC Symbol;Acc:HGNC:29213]	0.5377	3900	GO:0007605; GO:0008152; GO:0090314; GO:0010800; GO:0030335; GO:0030213; GO:0051281; GO:0030214; GO:1900020; GO:0030212	GO:0016787; GO:0016798; GO:0004415; GO:0005540; GO:0005515; GO:0032050; GO:0046923	GO:0005634; GO:0005737; GO:0110165; GO:0016020; GO:0005905; GO:0005783; GO:0005886; GO:0005576; GO:0045334; GO:0030665	57214	TRUE	2.44423	3.86106e-29	4.97894e-28	chr15	80779343	80951776	172434	+	21.5736	15.705	140.311	150.736	0.361239	0.265436	2.19956	2.39866	5
ENSG00000277710	ENST00000612637	NBEAP5	pseudogene	transcribed_unprocessed_pseudogene	neurobeachin pseudogene 5 [Source:HGNC Symbol;Acc:HGNC:40010]	0.3824	693				100418903	TRUE	2.43863	1.91541e-20	1.5601e-19	chr14	19130636	19155089	24454	+	4.68991	1.84765	63.8814	59.6873	0.441945	0.175741	5.63572	5.34522
ENSG00000111912	ENST00000368357; ENST00000453302; ENST00000417494; ENST00000392477; ENST00000229634; ENST00000428318; ENST00000487635; ENST00000419660; ENST00000433571; ENST00000438495; ENST00000444128	NCOA7	protein_coding	protein_coding	nuclear receptor coactivator 7 [Source:HGNC Symbol;Acc:HGNC:21081]	0.4067	2243	GO:0045944; GO:0006357; GO:0006979; GO:1900408; GO:1902083; GO:1903204	GO:0005515; GO:0030374; GO:0016922	GO:0005634	135112	TRUE	2.43278	3.76579e-124	8.43354e-122	chr6	125781161	125932034	150874	+	615.316	600.486	3701.7	2953.01	17.9145	17.6466	100.897	81.7056	5
ENSG00000221963	ENST00000409652	APOL6	protein_coding	protein_coding	apolipoprotein L6 [Source:HGNC Symbol;Acc:HGNC:14870]	0.4029	10060	GO:0006869; GO:0042157	GO:0008289; GO:0005515	GO:0005576; GO:0005737; GO:0016020; GO:0016021	80830	TRUE	2.41741	3.78992e-124	8.43354e-122	chr22	35648446	35668404	19959	+	613.44	667.925	4233.28	2704.14	3.98209	4.37639	25.7269	16.682	2
ENSG00000133135	ENST00000418562; ENST00000324342; ENST00000255499	RNF128	protein_coding	protein_coding	ring finger protein 128 [Source:HGNC Symbol;Acc:HGNC:21153]	0.391	2099	GO:0016567; GO:0006511; GO:0031647; GO:0061462; GO:1904352; GO:0001818	GO:0046872; GO:0016740; GO:0005515; GO:0061630	GO:0016020; GO:0016021; GO:0005737; GO:0005856; GO:0012505; GO:0048471; GO:0005794; GO:0005783; GO:0005829; GO:0005770	79589	TRUE	2.41591	4.02441e-132	1.10876e-129	chrX	106693794	106797016	103223	+	837.617	809.27	4900.61	3976.79	26.0597	25.4137	142.74	117.581	5
ENSG00000286787	ENST00000664648; ENST00000660463; ENST00000701538; ENST00000659167; ENST00000656576; ENST00000692211; ENST00000620712	ENSG00000286787	long_noncoding	lncRNA	novel transcript, antisense to PSMF1	0.4581	1306					TRUE	2.41039	1.71175e-19	1.31755e-18	chr20	1023874	1118493	94620	-	1.87596	2.77147	45.6296	64.7456	0.0938033	0.139879	2.13605	3.07669
ENSG00000145244	ENST00000610355; ENST00000273857; ENST00000508498; ENST00000502252; ENST00000505909; ENST00000515827; ENST00000505754; ENST00000504584; ENST00000503821; ENST00000502726; ENST00000510974	CORIN	protein_coding	protein_coding	corin, serine peptidase [Source:HGNC Symbol;Acc:HGNC:19012]	0.4589	2772	GO:0006508; GO:0008217; GO:0016486; GO:0007565; GO:1903779; GO:0003050; GO:0035813	GO:0005515; GO:0004252; GO:0008233; GO:0016787; GO:0008236; GO:0004175	GO:0016020; GO:0016021; GO:0005886; GO:0016604; GO:0015629; GO:0005576; GO:0009986	10699	TRUE	2.39876	3.86403e-22	3.48044e-21	chr4	47593999	47838106	244108	-	7.50385	9.23824	98.1035	75.8737	0.176778	0.219676	2.16372	1.69869	5
ENSG00000083067	ENST00000677713; ENST00000377110; ENST00000704565; ENST00000377111; ENST00000360823; ENST00000377105; ENST00000704566; ENST00000704567; ENST00000704568; ENST00000704573; ENST00000677594; ENST00000357533; ENST00000358082; ENST00000396280; ENST00000396285; ENST00000396292; ENST00000408909; ENST00000704574; ENST00000704571; ENST00000704569; ENST00000377101; ENST00000396283; ENST00000704575; ENST0000…	TRPM3	protein_coding	protein_coding	transient receptor potential cation channel subfamily M member 3 [Source:HGNC Symbol;Acc:HGNC:17992]	0.4742	4517	GO:0055085; GO:0006811; GO:0051262; GO:0006812; GO:0006816; GO:0030001; GO:0070588; GO:0098655; GO:0034220; GO:0016048; GO:0050951	GO:0005216; GO:0005227; GO:0005262; GO:0005261	GO:0016020; GO:0016021; GO:0005886; GO:0005887	80036	TRUE	2.39749	1.02512e-56	4.32919e-55	chr9	70529060	71446904	917845	-	87.2323	86.8395	508.77	493.685	1.26114	1.26722	6.8862	6.78292	5
ENSG00000270722	ENST00000605806	RNVU1-31	short_noncoding	snRNA	RNA, variant U1 small nuclear 31 [Source:HGNC Symbol;Acc:HGNC:54448]	0.5366	164	GO:0000395	GO:0030627	GO:0005685	115482718	TRUE	2.38938	2.02375e-26	2.32316e-25	chr1	145465617	145465780	164	-	15.0077	17.5527	99.2443	154.782	5.97595	7.05482	36.9973	58.5726	5
ENSG00000271204	ENST00000605249	ENSG00000271204	long_noncoding	lncRNA	novel transcript	0.3914	1998					TRUE	2.38362	2.0048e-22	1.82759e-21	chr7	130930209	130932206	1998	-	9.37981	10.1621	100.385	85.9902	0.306574	0.335253	3.07172	2.67098	5
ENSG00000147003	ENST00000380342; ENST00000650271	CLTRN	protein_coding	protein_coding	collectrin, amino acid transport regulator [Source:HGNC Symbol;Acc:HGNC:29437]	0.3722	1463	GO:0035493; GO:0017156; GO:0022898; GO:0035773; GO:1905737; GO:0051957	GO:0042803; GO:0005515	GO:0005737; GO:0110165; GO:0016020; GO:0016021; GO:0005886; GO:0070062; GO:0031526	57393	TRUE	2.37756	1.14937e-30	1.58205e-29	chrX	15627318	15675012	47695	-	27.2015	24.9433	185.94	168.945	1.21418	1.12382	7.77031	7.1667	5
ENSG00000138642	ENST00000380265; ENST00000264346; ENST00000504905; ENST00000506714; ENST00000502870; ENST00000515365; ENST00000506842	HERC6	protein_coding	protein_coding	HECT and RLD domain containing E3 ubiquitin protein ligase family member 6 [Source:HGNC Symbol;Acc:HGNC:26072]	0.4878	1753	GO:0016567; GO:0006511; GO:0002244; GO:0009617	GO:0004842; GO:0016740; GO:0061630	GO:0005737; GO:0005654; GO:0005829	55008	TRUE	2.37731	6.29429e-88	6.35175e-86	chr4	88378739	88443097	64359	+	243.875	240.194	1542.28	1060.21	9.08495	9.03165	53.7885	37.5341	2
ENSG00000125046	ENST00000544814; ENST00000341795; ENST00000413305; ENST00000420394; ENST00000455157; ENST00000317371; ENST00000495366; ENST00000435138; ENST00000415132; ENST00000492435; ENST00000466215; ENST00000484585; ENST00000483845; ENST00000470009; ENST00000464494; ENST00000478513	SSUH2	protein_coding	protein_coding	ssu-2 homolog [Source:HGNC Symbol;Acc:HGNC:24809]	0.5396	1484	GO:0042476	GO:0005515; GO:0051082; GO:0031072	GO:0005634; GO:0005737	51066	TRUE	2.35707	4.33476e-80	3.53232e-78	chr3	8619386	8745040	125655	-	181.03	214.327	1162.41	947.916	7.96626	9.51985	47.8889	39.6417	5
ENSG00000108187	ENST00000336578; ENST00000358769; ENST00000468798; ENST00000309049; ENST00000495025; ENST00000277795; ENST00000478192	PBLD	protein_coding	protein_coding	phenazine biosynthesis like protein domain containing [Source:HGNC Symbol;Acc:HGNC:23301]	0.4425	1704	GO:0009058; GO:0030512; GO:0030277; GO:0060392	GO:0003824; GO:0016853; GO:0005515; GO:0042802; GO:0003674	GO:0005737; GO:0070062	64081	TRUE	2.33897	1.1195e-36	2.08489e-35	chr10	68282660	68333049	50390	-	42.2092	42.4959	269.214	240.773	1.61761	1.64386	9.65911	8.76909	5
ENSG00000196136	ENST00000485588; ENST00000393080; ENST00000555820; ENST00000556388; ENST00000393078; ENST00000467132; ENST00000556968; ENST00000482740; ENST00000621603	SERPINA3	protein_coding	protein_coding	serpin family A member 3 [Source:HGNC Symbol;Acc:HGNC:16]	0.5159	1356	GO:0010951; GO:0019216; GO:0006954; GO:0006953; GO:0010466; GO:0030277	GO:0004867; GO:0003677; GO:0005515; GO:0030414	GO:0005634; GO:0005615; GO:0005576; GO:0070062; GO:0072562; GO:0062023; GO:0034774; GO:0031093; GO:0035578	12	TRUE	2.33337	5.68482e-155	2.05565e-152	chr14	94612384	94624055	11672	+	2064.5	2017.63	9501.21	11150.4	99.4241	98.0774	428.379	510.326	5
ENSG00000153363	ENST00000664255; ENST00000669618; ENST00000661331; ENST00000654699; ENST00000666134; ENST00000423222; ENST00000662549; ENST00000662409; ENST00000660130; ENST00000670353; ENST00000663693; ENST00000534914; ENST00000667464; ENST00000665802; ENST00000663427; ENST00000703046; ENST00000656082; ENST00000653287; ENST00000689408; ENST00000653721; ENST00000656886; ENST00000659698; ENST00000657539; ENST0000…	LINC00467	long_noncoding	lncRNA	long intergenic non-protein coding RNA 467 [Source:HGNC Symbol;Acc:HGNC:28227]	0.4367	1009				84791	TRUE	2.32069	1.19948e-65	6.58841e-64	chr1	211382736	211435570	52835	+	135.069	131.183	689.006	720.294	8.74183	8.56985	41.7485	44.3033	5
ENSG00000273951	ENST00000620124	ENSG00000273951	long_noncoding	lncRNA	novel transcript, sense intronic to CHD6	0.3374	655					TRUE	2.31244	1.34421e-20	1.10419e-19	chr20	41485571	41486225	655	-	6.56587	11.0859	106.089	61.7106	0.654618	1.11562	9.90231	5.84703
ENSG00000132256	ENST00000380034; ENST00000380027; ENST00000433961; ENST00000684655; ENST00000396847; ENST00000682968; ENST00000438025; ENST00000483835; ENST00000492086; ENST00000684417; ENST00000465634; ENST00000487241; ENST00000412903; ENST00000419850	TRIM5	protein_coding	protein_coding	tripartite motif containing 5 [Source:HGNC Symbol;Acc:HGNC:16276]	0.4713	1700	GO:0006914; GO:0016567; GO:0045893; GO:0043123; GO:0002376; GO:0045087; GO:0051607; GO:0000209; GO:0010468; GO:0010508; GO:0032880; GO:0046596; GO:0051092; GO:0043410; GO:0070534; GO:0046597; GO:0051091; GO:0002218; GO:0044790; GO:0031664	GO:0005515; GO:0008270; GO:0046872; GO:0016740; GO:0042803; GO:0004842; GO:0019901; GO:0042802; GO:0061630; GO:0003713; GO:0030674; GO:0038187	GO:0005634; GO:0005737; GO:0000932; GO:0005829; GO:0005654; GO:1990462	85363	TRUE	2.31049	1.165e-126	2.76999e-124	chr11	5663195	5938619	275425	-	1026.15	993.111	6086.98	4013.21	39.4184	38.5066	218.908	146.508	2
ENSG00000237686	ENST00000687843; ENST00000687158; ENST00000687455; ENST00000422059; ENST00000652850; ENST00000687275; ENST00000607590; ENST00000655938	SCIRT	long_noncoding	lncRNA	stem cell inhibitory RNA transcript [Source:HGNC Symbol;Acc:HGNC:55341]	0.5182	1252				101929705	TRUE	2.30593	6.81838e-28	8.29339e-27	chr6	43931572	44074655	143084	-	17.8216	30.4862	164.266	153.771	0.929566	1.60504	8.02145	7.6223	5
ENSG00000198886	ENST00000361381	MT-ND4	protein_coding	protein_coding	mitochondrially encoded NADH:ubiquinone oxidoreductase core subunit 4 [Source:HGNC Symbol;Acc:HGNC:7459]	0.4427	1378	GO:0001666; GO:0001701; GO:0007568; GO:0021549; GO:0035094; GO:0042773; GO:0045471; GO:0032981; GO:0006120; GO:0009060; GO:0042776; GO:0015990	GO:0008137; GO:0003954; GO:0048039	GO:0016020; GO:0016021; GO:0005739; GO:0005743; GO:0031966; GO:0070469; GO:0005747		TRUE	2.30002	2.42414e-166	1.0519e-163	chrM	10760	12137	1378	+	3009.04	2955.31	18235.9	11220.2	142.599	141.365	809.069	505.322	2
ENSG00000252361	ENST00000516552	RNU6-118P	short_noncoding	snRNA	RNA, U6 small nuclear 118, pseudogene [Source:HGNC Symbol;Acc:HGNC:47081]	0.3627	102	GO:0000244; GO:0000353	GO:0030621	GO:0005688; GO:0046540	106479618	TRUE	2.28849	1.90465e-17	1.27494e-16	chr11	62815966	62816067	102	-	3.75193	2.77147	80.9925	29.3378	2.4021	1.79101	48.546	17.8503
ENSG00000290121	ENST00000703054	ENSG00000290121	long_noncoding	lncRNA	novel transcript	0.5095	895					TRUE	2.28819	8.62606e-33	1.32147e-31	chr1	144545892	144546786	895	-	36.5813	38.8006	244.118	202.33	2.66915	2.8576	16.6758	14.0299	5
ENSG00000170891	ENST00000307746; ENST00000506508; ENST00000509419	CYTL1	protein_coding	protein_coding	cytokine like 1 [Source:HGNC Symbol;Acc:HGNC:24435]	0.543	609	GO:0045944; GO:0007165; GO:0002062; GO:0006366; GO:0048839; GO:0050650; GO:0051091; GO:1990079	GO:0005102	GO:0005576; GO:0005615	54360	TRUE	2.28587	1.78153e-54	6.90223e-53	chr4	5014586	5019458	4873	-	105.992	94.2301	542.992	510.883	11.3656	10.199	54.511	52.062	2
ENSG00000106686	ENST00000485616; ENST00000461761; ENST00000486047; ENST00000682582; ENST00000381890; ENST00000475086; ENST00000406861; ENST00000223517; ENST00000496798; ENST00000498087; ENST00000451763; ENST00000485981; ENST00000471669; ENST00000497383	SPATA6L	protein_coding	protein_coding	spermatogenesis associated 6 like [Source:HGNC Symbol;Acc:HGNC:25472]	0.4714	1598	GO:0007283	GO:0032027	GO:0097224	55064	TRUE	2.28225	7.81869e-24	7.71074e-23	chr9	4553386	4666674	113289	-	15.0077	18.4765	131.185	109.258	0.613302	0.76213	5.01899	4.2432	5
ENSG00000241343	ENST00000427805; ENST00000614077; ENST00000392994; ENST00000491851; ENST00000465340; ENST00000553110; ENST00000372849; ENST00000465744; ENST00000471855; ENST00000489407	RPL36A	protein_coding	protein_coding	ribosomal protein L36a [Source:HGNC Symbol;Acc:HGNC:10359]	0.4313	794	GO:0006412; GO:0002181	GO:0003735; GO:0003723; GO:0005515	GO:0005840; GO:0005783; GO:0005829; GO:0005886; GO:1990904; GO:0005737; GO:0022625; GO:0022626; GO:0042788	6173	TRUE	2.27985	2.60493e-200	1.61478e-197	chrX	101390824	101396155	5332	+	5979.63	6247.82	32420.9	27038.4	491.493	518.348	2494.83	2112.05	5
ENSG00000229474	ENST00000434130; ENST00000682850; ENST00000558159; ENST00000558809; ENST00000560780; ENST00000561082; ENST00000558481; ENST00000560110; ENST00000558573	PATL2	protein_coding	protein_coding	PAT1 homolog 2 [Source:HGNC Symbol;Acc:HGNC:33630]	0.4915	1321	GO:0017148; GO:0000290; GO:0033962; GO:0010607	GO:0003723; GO:0005515	GO:0005634; GO:0005737; GO:1990904; GO:0000932	197135	TRUE	2.2794	3.01821e-18	2.13303e-17	chr15	44665732	44711323	45592	-	4.68991	5.54295	91.2591	36.4194	0.231845	0.276582	4.22359	1.71099
ENSG00000041353	ENST00000586570; ENST00000262094; ENST00000586594; ENST00000592334	RAB27B	protein_coding	protein_coding	RAB27B, member RAS oncogene family [Source:HGNC Symbol;Acc:HGNC:9767]	0.4276	2114	GO:0016192; GO:0006887; GO:0017157; GO:0045921; GO:0048488; GO:0071985; GO:0099641	GO:0005525; GO:0003924; GO:0000166; GO:0016787; GO:0003925; GO:0005515; GO:0019904; GO:0019003; GO:0031489	GO:0005737; GO:0016020; GO:0043231; GO:0005768; GO:0005770; GO:1904115; GO:0042470; GO:0032585; GO:0005795; GO:0005886; GO:0005794; GO:0070062; GO:0030141; GO:0070382; GO:0031088; GO:0016324; GO:0030140; GO:0030667; GO:0042589; GO:0098993	5874	TRUE	2.2787	1.39116e-57	6.03661e-56	chr18	54717860	54895516	177657	+	118.186	107.164	621.703	549.326	3.65087	3.3414	17.9799	16.1266	2
ENSG00000264229	ENST00000580972	RNU4ATAC	short_noncoding	snRNA	RNA, U4atac small nuclear (U12-dependent splicing) [Source:HGNC Symbol;Acc:HGNC:34016]	0.4567	127	GO:0000244; GO:0000395	GO:0030627; GO:0030624	GO:0005690	100151683	TRUE	2.26973	1.13015e-36	2.10246e-35	chr2	121530881	121531007	127	+	53.4649	44.3436	282.903	265.052	27.4917	23.0151	136.189	129.522	2
ENSG00000253400	ENST00000521572	ENSG00000253400	long_noncoding	lncRNA	novel transcript	0.4394	371					TRUE	2.26792	9.55604e-19	6.99553e-18	chr9	26801733	26805862	4130	+	6.56587	6.46677	90.1184	49.5708	1.15573	1.14895	14.8507	8.29219
ENSG00000163840	ENST00000296161; ENST00000383661	DTX3L	protein_coding	protein_coding	deltex E3 ubiquitin ligase 3L [Source:HGNC Symbol;Acc:HGNC:30323]	0.4644	3228	GO:0015031; GO:0016567; GO:0006325; GO:0006281; GO:0006974; GO:0045893; GO:0051865; GO:0002376; GO:0045087; GO:0051607; GO:0006511; GO:0006302; GO:0008333; GO:0007219; GO:0010390; GO:0070936; GO:0032092; GO:0000077; GO:0002230; GO:0033523; GO:0033522; GO:1902966; GO:1900182; GO:0035563; GO:0051444; GO:2000646	GO:0046872; GO:0016740; GO:0005515; GO:0004842; GO:0019899; GO:0061630; GO:0004857; GO:0042393; GO:0044389; GO:0097677; GO:0140768	GO:0005634; GO:0005737; GO:0016020; GO:0005765; GO:0005769; GO:0032991; GO:0005654; GO:0005829; GO:0005768; GO:0005764; GO:0031901	151636	TRUE	2.26358	5.82639e-116	1.1113e-113	chr3	122564338	122575203	10866	+	827.3	858.233	4730.64	3442.64	16.7366	17.525	89.5974	66.1874	5
ENSG00000257242	ENST00000551843; ENST00000549802; ENST00000664336; ENST00000671521; ENST00000552106; ENST00000551563; ENST00000546975; ENST00000689659; ENST00000551764; ENST00000553207; ENST00000551306; ENST00000552277; ENST00000548552	LINC01619	long_noncoding	lncRNA	long intergenic non-protein coding RNA 1619 [Source:HGNC Symbol;Acc:HGNC:27409]	0.4171	1303				256021	TRUE	2.26262	1.00594e-36	1.87944e-35	chr12	91984976	92142914	157939	-	53.4649	46.1912	307.999	246.842	2.67955	2.33669	14.4515	11.7569	2
ENSG00000274414	ENST00000618303	ENSG00000274414	long_noncoding	lncRNA	novel transcript	0.5131	2335					TRUE	2.26008	6.40891e-34	1.0445e-32	chr20	25239007	25245229	6223	-	43.1471	42.4959	269.214	217.505	1.20671	1.19963	7.04888	5.78094	5
ENSG00000168566	ENST00000342415; ENST00000634363; ENST00000496946	SNRNP48	protein_coding	protein_coding	small nuclear ribonucleoprotein U11/U12 subunit 48 [Source:HGNC Symbol;Acc:HGNC:21368]	0.3802	2522	GO:0006397; GO:0008380	GO:0046872; GO:0005515	GO:0005634; GO:0005681; GO:0005654; GO:0005829; GO:0005689	154007	TRUE	2.25894	4.10652e-108	6.25236e-106	chr6	7590198	7611967	21770	+	602.184	692.868	3430.2	2846.78	15.5927	18.1089	83.154	70.0529	5
ENSG00000140105	ENST00000392882; ENST00000358655; ENST00000355338; ENST00000344102; ENST00000557135; ENST00000556645; ENST00000554950; ENST00000557614; ENST00000554601; ENST00000553395; ENST00000556504; ENST00000554084; ENST00000557722; ENST00000557297; ENST00000556435; ENST00000553808; ENST00000554331; ENST00000555063; ENST00000556338; ENST00000556698; ENST00000557239; ENST00000553524; ENST00000555410; ENST0000…	WARS1	protein_coding	protein_coding	tryptophanyl-tRNA synthetase 1 [Source:HGNC Symbol;Acc:HGNC:12729]	0.4982	899	GO:0006418; GO:0006412; GO:0006436; GO:0001525; GO:0008285; GO:0010628; GO:0045765; GO:0031334; GO:0006469	GO:0005524; GO:0000166; GO:0004812; GO:0042803; GO:0016874; GO:0005515; GO:0004830; GO:0019904; GO:0019901; GO:0019210	GO:0005634; GO:0005737; GO:0005829; GO:0070062; GO:0032991	7453	TRUE	2.25389	2.42146e-181	1.13593e-178	chr14	100333790	100376805	43016	-	4681.47	4806.66	25076.9	20256.3	339.911	352.271	1704.63	1397.73	5
ENSG00000144596	ENST00000621039; ENST00000619221; ENST00000430219; ENST00000637182; ENST00000422481; ENST00000413414; ENST00000637939	GRIP2	protein_coding	protein_coding	glutamate receptor interacting protein 2 [Source:HGNC Symbol;Acc:HGNC:23841]	0.5916	4543	GO:0098887; GO:0007219; GO:0014824; GO:0015031; GO:0045777; GO:0099003	GO:0005515; GO:0030159; GO:0035254	GO:0005737; GO:0016020; GO:0005886; GO:0005829; GO:0014069; GO:0030425; GO:0043025; GO:0044309; GO:0045211; GO:0098978	80852	TRUE	2.25134	4.35693e-17	2.83978e-16	chr3	14489107	14556075	66969	-	2.81394	4.61912	68.4443	42.4893	0.0404492	0.0670198	0.921093	0.580435
ENSG00000231784	ENST00000536214; ENST00000449830; ENST00000453414; ENST00000568946	DBIL5P	pseudogene	transcribed_unitary_pseudogene	diazepam binding inhibitor-like 5, pseudogene [Source:HGNC Symbol;Acc:HGNC:38519]	0.4991	1068				100131454	TRUE	2.25107	7.65049e-21	6.36575e-20	chr17	752660	755336	2677	+	13.1317	12.0097	90.1184	104.2	0.802949	0.741221	5.15882	6.05498
ENSG00000278611	ENST00000653468; ENST00000702795; ENST00000613560; ENST00000619671	ZNF426-DT	long_noncoding	lncRNA	ZNF426 divergent transcript [Source:HGNC Symbol;Acc:HGNC:53777]	0.526	846				101928238	TRUE	2.24181	5.51177e-20	4.39852e-19	chr19	9538681	9539734	1054	+	9.37981	12.0097	98.1035	77.897	0.723609	0.935174	7.08543	5.71098
ENSG00000163568	ENST00000695579; ENST00000368130; ENST00000411768; ENST00000695580; ENST00000481829; ENST00000368129; ENST00000695581; ENST00000695582	AIM2	protein_coding	protein_coding	absent in melanoma 2 [Source:HGNC Symbol;Acc:HGNC:357]	0.4024	1838	GO:0006915; GO:0002376; GO:0045087; GO:0006954; GO:0002218; GO:0035458; GO:0032731; GO:0032088; GO:0051607; GO:0006955; GO:0051092; GO:0071466; GO:0002221; GO:0002230; GO:0033209; GO:0044546; GO:0050729; GO:0070269; GO:1904270; GO:2001056	GO:0003677; GO:0005515; GO:0042802; GO:0003690	GO:0005634; GO:0005737; GO:0005654; GO:0005829; GO:0005739; GO:0097169	9447	TRUE	2.23681	6.74528e-23	6.29393e-22	chr1	159061599	159187843	126245	-	13.1317	21.248	150.578	87.0019	0.466567	0.762006	5.00868	2.93765	2
ENSG00000252206	ENST00000516397	RNU7-40P	short_noncoding	snRNA	RNA, U7 small nuclear 40 pseudogene [Source:HGNC Symbol;Acc:HGNC:34136]	0.4531	64				100147827	TRUE	2.23391	2.53146e-16	1.57882e-15	chr12	56352387	56352450	64	-	1.87596	2.77147	65.0221	31.3611	1.91417	2.85442	62.114	30.4109
ENSG00000185437	ENST00000380637; ENST00000380634; ENST00000458295; ENST00000440288; ENST00000380631; ENST00000333634; ENST00000452550; ENST00000423596; ENST00000698170; ENST00000447939	SH3BGR	protein_coding	protein_coding	SH3 domain binding glutamate rich protein [Source:HGNC Symbol;Acc:HGNC:10822]	0.4541	750		GO:0017124		6450	TRUE	2.23346	9.41524e-31	1.29905e-29	chr21	39445855	39515506	69652	+	35.6433	38.8006	216.74	207.388	3.10186	3.40826	17.6586	17.1517	2
ENSG00000162545	ENST00000375078; ENST00000489020	CAMK2N1	protein_coding	protein_coding	calcium/calmodulin dependent protein kinase II inhibitor 1 [Source:HGNC Symbol;Acc:HGNC:24190]	0.493	1569	GO:0050729; GO:0007616; GO:0006469	GO:0004860; GO:0019901; GO:0008427	GO:0042995; GO:0030425; GO:0045202; GO:0014069; GO:0005575	55450	TRUE	2.22627	1.59432e-34	2.66339e-33	chr1	20482391	20486210	3820	-	54.4029	40.6483	244.118	273.145	2.26431	1.70768	9.5123	10.8041	2
ENSG00000237945	ENST00000596365; ENST00000597626; ENST00000616030; ENST00000610236; ENST00000601471; ENST00000427447; ENST00000599421; ENST00000400353; ENST00000622171; ENST00000628906; ENST00000594752; ENST00000594370; ENST00000595747; ENST00000608431; ENST00000593977; ENST00000600155; ENST00000701334; ENST00000381181; ENST00000620580; ENST00000613667; ENST00000609132	LINC00649	long_noncoding	lncRNA	long intergenic non-protein coding RNA 649 [Source:HGNC Symbol;Acc:HGNC:44305]	0.4943	1196				100506334	TRUE	2.20872	1.49167e-24	1.53473e-23	chr21	33915534	33977703	62170	+	27.2015	17.5527	154	125.445	1.48524	0.967383	7.87222	6.50935	2
ENSG00000273320	ENST00000609281	ENSG00000273320	long_noncoding	lncRNA	novel transcript, antisense to NAMPT	0.5333	1127					TRUE	2.20631	9.4624e-42	2.16674e-40	chr7	106285200	106286326	1127	+	79.7284	64.6677	398.118	340.926	4.61983	3.78225	21.5971	18.7738	2
ENSG00000134242	ENST00000359785; ENST00000460620; ENST00000538253; ENST00000528414; ENST00000469077; ENST00000532224; ENST00000420377; ENST00000525799; ENST00000484147; ENST00000534519; ENST00000529045	PTPN22	protein_coding	protein_coding	protein tyrosine phosphatase non-receptor type 22 [Source:HGNC Symbol;Acc:HGNC:9652]	0.3796	2143	GO:0006470; GO:0016311; GO:0002230; GO:0002685; GO:0010628; GO:0010629; GO:0030217; GO:0032715; GO:0032717; GO:0032720; GO:0032727; GO:0032728; GO:0034141; GO:0034157; GO:0034165; GO:0035644; GO:0042307; GO:0050730; GO:0050852; GO:0050856; GO:0050868; GO:0070374; GO:0070433; GO:0071225; GO:0071663; GO:1901222; GO:1902523; GO:1903169; GO:1903753; GO:2000566; GO:0006914; GO:0006629; GO:0002376; GO:…	GO:0016791; GO:0004725; GO:0017124; GO:0019900; GO:1990782; GO:0005515; GO:0031625; GO:0016787; GO:0004721; GO:0004726	GO:0005634; GO:0005737; GO:0009898; GO:0005829; GO:0048471	26191	TRUE	2.20487	1.77789e-40	3.86702e-39	chr1	113813811	113871753	57943	-	65.6587	70.2107	341.081	357.112	2.00082	2.15957	9.7307	10.3419	2
ENSG00000117226	ENST00000370482; ENST00000489444; ENST00000370481; ENST00000493594; ENST00000235878; ENST00000461384; ENST00000445969; ENST00000564665; ENST00000475853; ENST00000568006; ENST00000564037	GBP3	protein_coding	protein_coding	guanylate binding protein 3 [Source:HGNC Symbol;Acc:HGNC:4184]	0.446	1561	GO:0050896; GO:0002376; GO:0051607; GO:0071347; GO:0071356; GO:0071346	GO:0003924; GO:0005525; GO:0000166; GO:0016787; GO:0042803; GO:0005515; GO:0042802	GO:0005737; GO:0016020; GO:0005794; GO:0005829; GO:0000139; GO:0048471; GO:0031410	2635	TRUE	2.19985	1.06476e-75	7.73266e-74	chr1	89006679	89022894	16216	-	270.139	241.118	1429.35	994.451	11.3011	10.1815	55.9813	39.5364	2
ENSG00000287978	ENST00000660431	ENSG00000287978	long_noncoding	lncRNA	novel transcript	0.5075	668					TRUE	2.19493	7.20871e-48	2.20284e-46	chr1	146387202	146388092	891	+	94.7361	94.2301	484.814	452.207	9.26139	9.29822	44.3718	42.0124	2
ENSG00000270069	ENST00000688264; ENST00000602461; ENST00000602507; ENST00000701159	MIR222HG	long_noncoding	lncRNA	miR222/221 cluster host gene [Source:HGNC Symbol;Acc:HGNC:49555]	0.3732	1400				104457406	TRUE	2.1948	3.20111e-75	2.29593e-73	chrX	45745210	45770274	25065	-	267.325	242.042	1421.36	985.347	12.4695	11.3959	62.0704	43.6795	2
ENSG00000239920	ENST00000646569; ENST00000394793; ENST00000642298	ENSG00000239920	protein_coding	protein_coding	novel transcript	0.4803	1231					TRUE	2.18932	2.6834e-33	4.23802e-32	chr11	5254880	5667711	412832	-	47.8371	48.0389	266.933	241.784	2.53772	2.5723	13.2572	12.1895	2
ENSG00000091986	ENST00000206423; ENST00000439685; ENST00000479368; ENST00000461431; ENST00000475181; ENST00000469554; ENST00000473959; ENST00000480275	CCDC80	protein_coding	protein_coding	coiled-coil domain containing 80 [Source:HGNC Symbol;Acc:HGNC:30649]	0.4533	2525	GO:0030198; GO:0010811; GO:0009617	GO:0001968; GO:0005539; GO:0008201	GO:0005576; GO:0005604; GO:0005614; GO:0031012; GO:0016020; GO:0016021	151887	TRUE	2.18767	9.85432e-85	8.81657e-83	chr3	112596797	112649530	52734	-	376.131	357.52	1875.37	1539.73	9.72779	9.33309	45.4083	37.8443	2
ENSG00000233355	ENST00000596999; ENST00000427859; ENST00000428176; ENST00000627761; ENST00000600831; ENST00000458325; ENST00000628573; ENST00000593855; ENST00000610890; ENST00000650922	CHRM3-AS2	long_noncoding	lncRNA	CHRM3 antisense RNA 2 [Source:HGNC Symbol;Acc:HGNC:43725]	0.3914	1343				100506915	TRUE	2.18717	7.72077e-16	4.66606e-15	chr1	239703381	239770130	66750	-	3.75193	2.77147	46.7703	53.6174	0.182438	0.136026	2.12913	2.47769
ENSG00000198074	ENST00000359579; ENST00000475559; ENST00000498818; ENST00000496435	AKR1B10	protein_coding	protein_coding	aldo-keto reductase family 1 member B10 [Source:HGNC Symbol;Acc:HGNC:382]	0.4495	946	GO:0006629; GO:0042572; GO:0044597; GO:0044598; GO:0001523; GO:0016488; GO:0110095	GO:0016491; GO:0005515; GO:0052650; GO:0004032; GO:0047655; GO:0001758; GO:0004033; GO:0008106; GO:0045550; GO:0047718	GO:0005576; GO:0005764; GO:0005829; GO:0005739	57016	TRUE	2.1812	2.83152e-25	3.03749e-24	chr7	134527567	134541412	13846	+	27.2015	24.9433	156.281	150.736	1.87775	1.73799	10.1001	9.88877	2
ENSG00000206652	ENST00000383925	RNU1-1	short_noncoding	snRNA	RNA, U1 small nuclear 1 [Source:HGNC Symbol;Acc:HGNC:10120]	0.5427	164	GO:0000395	GO:0030627	GO:0005685	26871	TRUE	2.17861	3.43144e-16	2.12258e-15	chr1	16514122	16514285	164	-	2.81394	5.54295	38.7851	68.7922	1.12049	2.22784	14.4587	26.0323
ENSG00000288743	ENST00000686621	ENSG00000288743	long_noncoding	lncRNA	novel transcript	0.4443	655					TRUE	2.17654	4.41395e-19	3.30228e-18	chr13	49235513	49247840	12328	-	9.37981	13.8574	94.6813	80.932	0.935168	1.39452	8.83755	7.66824
ENSG00000183486	ENST00000436410; ENST00000435611; ENST00000494252; ENST00000330714; ENST00000495892; ENST00000418103; ENST00000416447; ENST00000680862; ENST00000493753; ENST00000680539; ENST00000482953; ENST00000496774; ENST00000481838; ENST00000474368; ENST00000681171; ENST00000681460; ENST00000398632; ENST00000680215	MX2	protein_coding	protein_coding	MX dynamin like GTPase 2 [Source:HGNC Symbol;Acc:HGNC:7533]	0.4921	2166	GO:0051028; GO:0015031; GO:0002376; GO:0009615; GO:0045087; GO:0051607; GO:0051726; GO:0006952; GO:0035455; GO:0046822	GO:0005525; GO:0003924; GO:0000166; GO:0005515; GO:0008017	GO:0005634; GO:0005737; GO:0005643; GO:0016020; GO:0005829; GO:0005874	4600	TRUE	2.17528	1.24046e-74	8.64685e-73	chr21	41361999	41409393	47395	+	263.573	262.366	1502.35	947.916	7.94656	7.98428	42.4055	27.1599	2
ENSG00000257056	ENST00000664733; ENST00000656598; ENST00000535153	LINC02282	long_noncoding	lncRNA	long intergenic non-protein coding RNA 2282 [Source:HGNC Symbol;Acc:HGNC:53199]	0.4015	1837				105370424	TRUE	2.17333	3.45723e-19	2.60448e-18	chr14	28782909	28785798	2890	-	11.2558	12.9335	90.1184	89.0252	0.400132	0.464082	2.99925	3.0076
ENSG00000289196	ENST00000692264	ENSG00000289196	long_noncoding	lncRNA	novel transcript	0.5572	1075					TRUE	2.16688	2.0219e-15	1.19327e-14	chr5	39074495	39075569	1075	+	1.87596	2.77147	50.1925	40.466	0.11396	0.169937	2.85456	2.33614
ENSG00000232692	ENST00000429340; ENST00000452460; ENST00000421771; ENST00000444306	ENSG00000232692	long_noncoding	lncRNA	novel transcript	0.4569	776					TRUE	2.16368	4.88211e-18	3.38955e-17	chr21	26378552	26471698	93147	+	9.37981	9.23824	83.2739	69.8038	0.78935	0.784719	6.56079	5.58257
ENSG00000153774	ENST00000570103; ENST00000283882; ENST00000564793; ENST00000562602; ENST00000612761; ENST00000569341; ENST00000570279; ENST00000566901; ENST00000565646; ENST00000564286; ENST00000566254	CFDP1	protein_coding	protein_coding	craniofacial development protein 1 [Source:HGNC Symbol;Acc:HGNC:1873]	0.4533	654	GO:0006338; GO:0008150; GO:0007155; GO:0008360; GO:0042127; GO:0044346; GO:2000270	GO:0003674	GO:0005694; GO:0000775; GO:0000776; GO:0005634; GO:0000812; GO:0005575	10428	TRUE	2.15396	3.98697e-110	6.59065e-108	chr16	75293698	75433503	139806	-	1024.28	1049.46	4985.03	4314.69	102.167	105.66	465.515	409	2
ENSG00000266401	ENST00000668204; ENST00000661913; ENST00000686910; ENST00000701273; ENST00000577848	ENSG00000266401	long_noncoding	lncRNA	novel transcript, antisense to DLGAP1	0.44	1108					TRUE	2.15226	8.15446e-32	1.18739e-30	chr18	3653030	3656282	3253	+	49.713	45.2674	254.385	236.726	2.93	2.69297	14.0365	13.2594	2
ENSG00000113369	ENST00000265138; ENST00000511391; ENST00000505631; ENST00000514284; ENST00000508948; ENST00000503192; ENST00000507075	ARRDC3	protein_coding	protein_coding	arrestin domain containing 3 [Source:HGNC Symbol;Acc:HGNC:29263]	0.432	1082	GO:0015031; GO:0120163; GO:0035332; GO:0051443; GO:0001659; GO:0031649; GO:0031651; GO:0043588; GO:0060613; GO:0071878	GO:0005515; GO:0031699	GO:0005737; GO:0016020; GO:0005769; GO:0005886; GO:0005768; GO:0005764	57561	TRUE	2.14418	6.38521e-72	4.13537e-70	chr5	91368631	91383317	14687	-	244.813	271.604	1172.68	1178.57	14.7756	16.5461	66.2614	67.5998	2
ENSG00000108691	ENST00000580907; ENST00000225831; ENST00000624362	CCL2	protein_coding	protein_coding	C-C motif chemokine ligand 2 [Source:HGNC Symbol;Acc:HGNC:10618]	0.4371	1266	GO:0006955; GO:0007165; GO:0060326; GO:0006935; GO:0006954; GO:0007010; GO:0007186; GO:0071346; GO:0071347; GO:0071356; GO:0000165; GO:0008360; GO:0006468; GO:0043524; GO:0002548; GO:0030593; GO:0043547; GO:0048245; GO:0048247; GO:0070098; GO:0070374; GO:0007155; GO:0051770; GO:0071222; GO:0007166; GO:0034351; GO:0019079; GO:0007259; GO:0009887; GO:0019233; GO:0044344; GO:0001525; GO:0019221; GO:…	GO:0008009; GO:0005125; GO:0005515; GO:0048020; GO:0005102; GO:0004672; GO:0031727	GO:0005576; GO:0005615	6347	TRUE	2.14316	5.93238e-48	1.81923e-46	chr17	34255274	34257208	1935	+	113.496	97.0016	527.021	471.429	5.85441	5.05047	25.4509	23.11	2
ENSG00000147614	ENST00000521564; ENST00000523635; ENST00000285393	ATP6V0D2	protein_coding	protein_coding	ATPase H+ transporting V0 subunit d2 [Source:HGNC Symbol;Acc:HGNC:18266]	0.4876	1107	GO:1902600; GO:0006811; GO:0016241; GO:0007035; GO:0007034	GO:0046961; GO:0005515	GO:0033179; GO:0016020; GO:0016324; GO:0005768; GO:0005769; GO:0070062; GO:0010008; GO:0030670; GO:0005765; GO:0016471; GO:0033181	245972	TRUE	2.13709	7.97891e-16	4.8204e-15	chr8	85987323	86154225	166903	+	2.81394	7.39059	58.1777	54.6291	0.165999	0.440066	3.21305	3.06262
ENSG00000250548	ENST00000668001; ENST00000553288; ENST00000508827	LINC01303	long_noncoding	lncRNA	long intergenic non-protein coding RNA 1303 [Source:HGNC Symbol;Acc:HGNC:50470]	0.4429	1992				101927780	TRUE	2.13262	2.73478e-18	1.94221e-17	chr14	61556273	61570653	14381	-	14.0697	9.23824	86.6962	82.9553	0.461246	0.305694	2.66084	2.58447
ENSG00000166741	ENST00000535185; ENST00000535401; ENST00000541090; ENST00000299964; ENST00000546313; ENST00000541754; ENST00000542647; ENST00000545255	NNMT	protein_coding	protein_coding	nicotinamide N-methyltransferase [Source:HGNC Symbol;Acc:HGNC:7861]	0.5297	877	GO:0032259; GO:0045722; GO:0006769; GO:0031060; GO:0034356; GO:0090312; GO:0009410; GO:0010243; GO:0010967; GO:0031100; GO:0051569	GO:0008168; GO:0016740; GO:0008170; GO:0008112; GO:0030760	GO:0005737; GO:0005829	4837	TRUE	2.12628	7.73793e-64	4.13253e-62	chr11	114257787	114313536	55750	+	204.48	189.384	848.71	936.787	15.2261	14.2341	59.1655	66.2916	2
ENSG00000074935	ENST00000368662; ENST00000604814; ENST00000605457; ENST00000603651; ENST00000604743; ENST00000604689; ENST00000441191; ENST00000604967; ENST00000368657; ENST00000603621; ENST00000603722	TUBE1	protein_coding	protein_coding	tubulin epsilon 1 [Source:HGNC Symbol;Acc:HGNC:20775]	0.4177	1261	GO:0007017; GO:0000226; GO:0000278; GO:0007098	GO:0005525; GO:0000166; GO:0005200	GO:0005874; GO:0005737; GO:0005856; GO:0005815; GO:0015630; GO:0000242	51175	TRUE	2.12531	1.60527e-67	9.44498e-66	chr6	112070663	112087529	16867	-	232.619	226.337	1161.27	910.485	12.0467	11.8311	56.3025	44.8099	2
ENSG00000167554	ENST00000403906; ENST00000321287; ENST00000599508; ENST00000601151; ENST00000594919; ENST00000593698; ENST00000327920; ENST00000613461; ENST00000616431	ZNF610	protein_coding	protein_coding	zinc finger protein 610 [Source:HGNC Symbol;Acc:HGNC:26687]	0.4332	1667	GO:0006355; GO:0006357	GO:0046872; GO:0003677; GO:0000981; GO:0000978	GO:0005634	162963	TRUE	2.12319	3.39404e-46	9.6733e-45	chr19	52336243	52367778	31536	+	98.4881	106.24	519.036	441.079	3.8582	4.20086	19.0358	16.4209	2
ENSG00000134339	ENST00000414546; ENST00000530400; ENST00000528349; ENST00000529528; ENST00000256733; ENST00000526900	SAA2	protein_coding	protein_coding	serum amyloid A2 [Source:HGNC Symbol;Acc:HGNC:10514]	0.503	694	GO:0006953	GO:0005515	GO:0005576; GO:0034364; GO:0070062	6289	TRUE	2.11912	3.93085e-15	2.27199e-14	chr11	18239223	18248668	9446	-	0	0.923824	47.911	23.2679	0	0.0877059	4.21888	2.07983
ENSG00000163734	ENST00000296026; ENST00000511669; ENST00000502974; ENST00000510390	CXCL3	protein_coding	protein_coding	C-X-C motif chemokine ligand 3 [Source:HGNC Symbol;Acc:HGNC:4604]	0.519	1032	GO:0006955; GO:0006935; GO:0009605; GO:0006954; GO:0006952; GO:0030593; GO:0070098; GO:0061844; GO:0071222	GO:0008009; GO:0005125; GO:0045236	GO:0005576; GO:0005615	2921	TRUE	2.11733	4.03317e-21	3.42149e-20	chr4	74036589	74038807	2219	-	15.0077	24.0194	148.296	89.0252	0.949667	1.53416	8.78534	5.35365
ENSG00000197976	ENST00000313871; ENST00000474361; ENST00000381261	AKAP17A	protein_coding	protein_coding	A-kinase anchoring protein 17A [Source:HGNC Symbol;Acc:HGNC:18783]	0.6144	2873	GO:0006397; GO:0008380; GO:0007165; GO:0006355; GO:0043484; GO:0042113	GO:0003676; GO:0003723; GO:0005515; GO:0051018	GO:0005634; GO:0005681; GO:0016607; GO:0005829	8227	TRUE	2.11271	1.51479e-50	5.17563e-49	chrX	1591604	1602520	10917	+	111.62	135.802	687.866	452.207	2.53713	3.11571	14.6378	9.7683	2
ENSG00000102409	ENST00000372695; ENST00000372691	BEX4	protein_coding	protein_coding	brain expressed X-linked 4 [Source:HGNC Symbol;Acc:HGNC:25475]	0.4369	1189	GO:0007059; GO:0030334; GO:0042127; GO:1904428	GO:0005515; GO:0042826; GO:0043014	GO:0005634; GO:0005737; GO:0005654; GO:0005829; GO:0005856; GO:0005874; GO:0000922	56271	TRUE	2.11201	3.00611e-15	1.75385e-14	chrX	103215108	103217246	2139	+	4.68991	4.61912	43.3481	62.7223	0.257584	0.256073	2.22893	3.27383
ENSG00000205045	ENST00000587436; ENST00000260908; ENST00000628453; ENST00000590802	SLFN12L	protein_coding	protein_coding	schlafen family member 12 like [Source:HGNC Symbol;Acc:HGNC:33920]	0.4016	6765			GO:0016020; GO:0016021	100506736	TRUE	2.10434	1.10853e-14	6.17481e-14	chr17	35464249	35537678	73430	-	0.937981	0.923824	47.911	26.3029	0.00905448	0.00900136	0.432988	0.241297
ENSG00000135899	ENST00000258381; ENST00000358662; ENST00000698099; ENST00000698100; ENST00000477068; ENST00000480916; ENST00000483067; ENST00000463022; ENST00000698101; ENST00000392048; ENST00000258382; ENST00000489597; ENST00000462232; ENST00000698102; ENST00000540870; ENST00000698103; ENST00000698104; ENST00000490880; ENST00000486146; ENST00000409815; ENST00000455674	SP110	protein_coding	protein_coding	SP110 nuclear body protein [Source:HGNC Symbol;Acc:HGNC:5401]	0.4679	2140	GO:0006357	GO:0003677; GO:0046872; GO:0000981	GO:0005634; GO:0005654	3431	TRUE	2.10367	1.51019e-85	1.39428e-83	chr2	230165186	230225729	60544	-	482.122	506.256	2590.62	1727.9	14.7123	15.5935	74.0113	50.1096	2
ENSG00000240089	ENST00000372011	BMS1P3	pseudogene	transcribed_unprocessed_pseudogene	BMS1 pseudogene 3 [Source:HGNC Symbol;Acc:HGNC:23651]	0.4292	932				414217	TRUE	2.1009	3.80913e-15	2.20457e-14	chr10	86992253	87000435	8183	+	2.81394	7.39059	69.5851	40.466	0.197168	0.522697	4.56466	2.69458
ENSG00000273768	ENST00000615842	RNVU1-29	short_noncoding	snRNA	RNA, variant U1 small nuclear 29 [Source:HGNC Symbol;Acc:HGNC:54433]	0.5427	164	GO:0000395	GO:0030627	GO:0005685	115409989	TRUE	2.09796	8.17306e-26	9.0368e-25	chr1	146376807	146376970	164	+	40.3332	29.5624	152.859	210.423	16.0604	11.8818	56.9844	79.6281	2
ENSG00000272275	ENST00000606907	ENSG00000272275	long_noncoding	lncRNA	novel transcript	0.5115	393					TRUE	2.09744	1.00561e-14	5.61593e-14	chr2	10767875	10770058	2184	-	1.87596	0	28.5185	44.5126	0.311723	0	4.43652	7.02922
ENSG00000138646	ENST00000264350; ENST00000508695; ENST00000508159; ENST00000510223; ENST00000502913	HERC5	protein_coding	protein_coding	HECT and RLD domain containing E3 ubiquitin protein ligase 5 [Source:HGNC Symbol;Acc:HGNC:24368]	0.4063	2234	GO:0002376; GO:0045087; GO:0051607; GO:0016567; GO:0006511; GO:0032020; GO:0000079; GO:0050688	GO:0004842; GO:0003723; GO:0016740; GO:0005515; GO:0061630; GO:0042296; GO:0030332	GO:0005737; GO:0048471; GO:0005829	51191	TRUE	2.09641	2.20588e-87	2.18786e-85	chr4	88457119	88506163	49045	+	569.355	515.494	2663.63	2043.53	16.6432	15.2099	72.8951	56.7695	2
ENSG00000003436	ENST00000392365; ENST00000233156; ENST00000481132; ENST00000435414; ENST00000409676; ENST00000339091; ENST00000481389; ENST00000437725; ENST00000421427; ENST00000453013; ENST00000417013; ENST00000420747	TFPI	protein_coding	protein_coding	tissue factor pathway inhibitor [Source:HGNC Symbol;Acc:HGNC:11760]	0.395	1834	GO:0010951; GO:0007596; GO:0007599; GO:0010466; GO:0071383; GO:0030195	GO:0004867; GO:0030414; GO:0004866	GO:0005615; GO:0016020; GO:0005783; GO:0043231; GO:0005901; GO:0005576; GO:0031225; GO:0009986; GO:0005886	7035	TRUE	2.09454	1.07914e-85	1.00164e-83	chr2	187464230	187565760	101531	-	529.96	493.322	2287.18	2148.74	18.8704	17.7304	76.2447	72.7113	2
ENSG00000267659	ENST00000587999; ENST00000589610; ENST00000591754; ENST00000585484	LINC01482	long_noncoding	lncRNA	long intergenic non-protein coding RNA 1482 [Source:HGNC Symbol;Acc:HGNC:51128]	0.4573	1016				101928104	TRUE	2.09177	1.86282e-14	1.01868e-13	chr17	68591796	68763882	172087	+	2.81394	0.923824	33.0814	47.5475	0.180867	0.0599352	1.99067	2.90436
ENSG00000162892	ENST00000391929; ENST00000294984; ENST00000611909; ENST00000367093; ENST00000367095; ENST00000491169; ENST00000480741	IL24	protein_coding	protein_coding	interleukin 24 [Source:HGNC Symbol;Acc:HGNC:11346]	0.481	1331	GO:0006915; GO:0007165; GO:0008284; GO:0008285; GO:0030336; GO:0042060; GO:0042501; GO:0042531; GO:0071222; GO:0071353	GO:0005515; GO:0005125	GO:0005576; GO:0005615	11009	TRUE	2.09147	5.82959e-55	2.30488e-53	chr1	206897443	206904139	6697	+	151.015	152.431	686.725	671.735	7.40933	7.54887	31.5437	31.3211	2
ENSG00000132109	ENST00000533692; ENST00000254436	TRIM21	protein_coding	protein_coding	tripartite motif containing 21 [Source:HGNC Symbol;Acc:HGNC:11312]	0.4868	1320	GO:0016567; GO:0045893; GO:0007049; GO:0051865; GO:0045087; GO:0000209; GO:0010468; GO:0010508; GO:0032880; GO:0043123; GO:0046596; GO:0051092; GO:0031648; GO:0032088; GO:0045824; GO:0070534; GO:0032092; GO:0051091; GO:0045787; GO:0034341; GO:0006513; GO:0032897; GO:0044790; GO:0032479; GO:0046598; GO:0062197; GO:0090086	GO:0005515; GO:0008270; GO:0003723; GO:0046872; GO:0016740; GO:0003677; GO:0042802; GO:0004842; GO:0061630; GO:0019901; GO:0042803; GO:0003713	GO:0005634; GO:0005737; GO:0031410; GO:0005654; GO:1990904; GO:0005776; GO:0000932; GO:0005829; GO:0019005	6737	TRUE	2.08643	1.8515e-75	1.33902e-73	chr11	4384897	4393702	8806	-	332.045	366.758	1591.33	1442.61	16.4271	18.3144	73.7047	67.8254	2
ENSG00000198796	ENST00000361673; ENST00000589204; ENST00000587842; ENST00000587399; ENST00000590662; ENST00000590642	ALPK2	protein_coding	protein_coding	alpha kinase 2 [Source:HGNC Symbol;Acc:HGNC:20565]	0.4595	2402	GO:0006468; GO:0016310; GO:0010468; GO:0042981; GO:0030010; GO:0003007; GO:0055013; GO:0003308; GO:1905223	GO:0005524; GO:0004674; GO:0016301; GO:0016740; GO:0106310	GO:0016020; GO:0005886; GO:0016323	115701	TRUE	2.08535	5.78936e-25	6.10857e-24	chr18	58481247	58629091	147845	-	38.4572	27.7147	158.563	186.144	1.04554	0.760544	4.03587	4.80941	2
ENSG00000166401	ENST00000353706; ENST00000542677; ENST00000397985; ENST00000636430; ENST00000397988; ENST00000448851; ENST00000441827; ENST00000295211; ENST00000493661	SERPINB8	protein_coding	protein_coding	serpin family B member 8 [Source:HGNC Symbol;Acc:HGNC:8952]	0.4511	1760	GO:0010951; GO:0010466; GO:0090136	GO:0004867; GO:0005515; GO:0030414	GO:0005737; GO:0005615; GO:0005829; GO:0070062; GO:0062023	5271	TRUE	2.08435	1.18825e-67	7.0151e-66	chr18	63970029	64019779	49751	+	253.255	263.29	1119.06	1136.08	9.39685	9.86071	38.8733	40.0603	2
ENSG00000117614	ENST00000236273; ENST00000354361; ENST00000474160; ENST00000476231	SYF2	protein_coding	protein_coding	SYF2 pre-mRNA splicing factor [Source:HGNC Symbol;Acc:HGNC:19824]	0.4636	1271	GO:0006397; GO:0008380; GO:0000398; GO:0001701; GO:0007095; GO:0007369; GO:0008284; GO:0048568	GO:0003723; GO:0005515	GO:0005634; GO:0005681; GO:0016607; GO:0071013; GO:0005654; GO:0000974; GO:0071007; GO:0071014	25949	TRUE	2.0816	4.95726e-105	7.11101e-103	chr1	25222276	25232502	10227	-	1128.39	1152.93	5124.2	4597.95	57.9764	59.7923	246.484	224.51	2
ENSG00000225210	ENST00000549484; ENST00000547220; ENST00000610585; ENST00000621361; ENST00000620237; ENST00000619938; ENST00000644980; ENST00000619210; ENST00000622815	DUXAP9	pseudogene	transcribed_processed_pseudogene	double homeobox A pseudogene 9 [Source:HGNC Symbol;Acc:HGNC:32188]	0.4448	981				503638	TRUE	2.08088	9.48897e-17	6.07301e-16	chr14	19062316	19131167	68852	+	11.2558	8.31442	76.4295	70.8155	0.748744	0.558264	4.75982	4.47678
ENSG00000288839	ENST00000685003	ENSG00000288839	long_noncoding	lncRNA	novel transcript, sense intronic to RNMT	0.3996	1619					TRUE	2.07786	3.38553e-20	2.72175e-19	chr18	13744159	13745777	1619	+	23.4495	15.705	155.14	75.8737	0.945854	0.639408	5.85851	2.90845
ENSG00000070081	ENST00000528644; ENST00000646648; ENST00000530527; ENST00000620945; ENST00000526120; ENST00000533773; ENST00000525637; ENST00000531172; ENST00000529010; ENST00000533511; ENST00000533738; ENST00000323688; ENST00000530964; ENST00000529313; ENST00000533926; ENST00000527580; ENST00000531242; ENST00000527735; ENST00000532240	NUCB2	protein_coding	protein_coding	nucleobindin 2 [Source:HGNC Symbol;Acc:HGNC:8044]	0.4222	1157	GO:0032099; GO:0050790; GO:0007264	GO:0005509; GO:0046872; GO:0003677; GO:0005085; GO:0005515; GO:0001965	GO:0110165; GO:0005634; GO:0005737; GO:0016020; GO:0005794; GO:0005783; GO:0005576; GO:0005635; GO:0005615; GO:0005793; GO:0070062; GO:0005886; GO:0005829	4925	TRUE	2.0721	1.54645e-103	2.09701e-101	chr11	17208153	17349980	141828	+	1130.27	1107.67	5038.64	4437.09	63.7947	63.1047	266.25	238.003	2
ENSG00000105929	ENST00000310018; ENST00000393054; ENST00000645515; ENST00000644341; ENST00000478480; ENST00000647427; ENST00000353492; ENST00000471085; ENST00000483139; ENST00000479909	ATP6V0A4	protein_coding	protein_coding	ATPase H+ transporting V0 subunit a4 [Source:HGNC Symbol;Acc:HGNC:866]	0.4972	1943	GO:1902600; GO:0006811; GO:0007605; GO:0051452; GO:0001503; GO:0006885; GO:0007035; GO:0097254	GO:0046961; GO:0005515; GO:0051117	GO:0033179; GO:0016020; GO:0016021; GO:0005765; GO:0005886; GO:0005768; GO:0016324; GO:0016323; GO:0000220; GO:0005903; GO:0016471; GO:0045177; GO:0070062; GO:0010008; GO:0030670; GO:0033176; GO:0031526	50617	TRUE	2.07095	3.86741e-42	9.03453e-41	chr7	138706294	138799560	93267	-	103.178	89.611	408.385	464.347	3.46778	3.04001	12.8501	14.8316	2
ENSG00000172361	ENST00000398545	CFAP53	protein_coding	protein_coding	cilia and flagella associated protein 53 [Source:HGNC Symbol;Acc:HGNC:26530]	0.4507	1824	GO:0060271; GO:0003341; GO:0007368; GO:0060287	GO:0005515	GO:0005737; GO:0005929; GO:0042995; GO:0005856; GO:0005576; GO:0005575; GO:0005879	220136	TRUE	2.06498	3.31928e-17	2.18561e-16	chr18	50227193	50266495	39303	-	12.1938	12.0097	91.2591	73.8504	0.436566	0.434005	3.05886	2.51272
ENSG00000188687	ENST00000483195; ENST00000394019; ENST00000346834; ENST00000423644; ENST00000480696; ENST00000637036; ENST00000358683; ENST00000425249; ENST00000377632; ENST00000377634; ENST00000479776; ENST00000432728; ENST00000444570; ENST00000436454	SLC4A5	protein_coding	protein_coding	solute carrier family 4 member 5 [Source:HGNC Symbol;Acc:HGNC:18168]	0.5196	3061	GO:0006820; GO:0006811; GO:0015698; GO:0006814; GO:0035725; GO:0015701; GO:0098656; GO:0055085; GO:0051453; GO:0050801; GO:0002064; GO:0003014; GO:0003073; GO:0010468; GO:0033326; GO:0048311; GO:0060041	GO:0008509; GO:0005452; GO:0022857; GO:0008510	GO:0016021; GO:0016020; GO:0005886; GO:0016324; GO:0016323	57835	TRUE	2.06268	9.58918e-19	7.01684e-18	chr2	74216242	74343416	127175	-	14.0697	19.4003	109.511	94.0834	0.300164	0.417765	2.18727	1.90751
ENSG00000066185	ENST00000372565; ENST00000611861; ENST00000475426; ENST00000461083	ZMYND12	protein_coding	protein_coding	zinc finger MYND-type containing 12 [Source:HGNC Symbol;Acc:HGNC:21192]	0.4691	1032		GO:0046872; GO:0005515		84217	TRUE	2.06149	4.2214e-16	2.59918e-15	chr1	42430329	42456253	25925	-	12.1938	5.54295	67.3036	69.8038	0.771605	0.354036	3.98719	4.19775
ENSG00000077984	ENST00000480798	CST7	protein_coding	protein_coding	cystatin F [Source:HGNC Symbol;Acc:HGNC:2479]	0.5645	891	GO:0006955; GO:0010466; GO:0031643; GO:0097340; GO:1903979	GO:0004869; GO:0005515; GO:0030414; GO:0042803; GO:0004866	GO:0005737; GO:0005576; GO:0005615; GO:0005794; GO:0005783; GO:0005764; GO:0005770; GO:0005768; GO:0005771; GO:0031410	8530	TRUE	2.05945	9.65145e-16	5.79526e-15	chr20	24949269	24959928	10660	+	7.50385	8.31442	55.8962	72.8388	0.549976	0.615093	3.83542	5.07343
ENSG00000143178	ENST00000367821; ENST00000431969; ENST00000441464; ENST00000465440	TBX19	protein_coding	protein_coding	T-box transcription factor 19 [Source:HGNC Symbol;Acc:HGNC:11596]	0.4978	2424	GO:0006355; GO:0045893; GO:0006357; GO:0001707; GO:0001708; GO:0009653; GO:0003007; GO:0021983; GO:0042127; GO:0045165; GO:0045595; GO:0045944	GO:0003700; GO:0003677; GO:0005515; GO:0000981; GO:0000978; GO:1990837; GO:0000987; GO:0001228	GO:0005634; GO:0000785	9095	TRUE	2.0575	1.2794e-22	1.18057e-21	chr1	168280877	168314426	33550	+	29.0774	25.8671	146.015	145.678	0.783358	0.703398	3.68275	3.72972	2
ENSG00000277967	ENST00000615977	ENSG00000277967	short_noncoding	misc_RNA		0.3563	87			GO:0005634; GO:0005737		TRUE	2.04963	4.12136e-85	3.74526e-83	chr20	49280485	49280571	87	+	557.161	606.029	2483.39	2395.59	418.214	459.156	1745.16	1708.87	2
ENSG00000207112	ENST00000384384	SNORA25	short_noncoding	snoRNA	small nucleolar RNA, H/ACA box 25 [Source:HGNC Symbol;Acc:HGNC:32615]	0.4328	134	GO:0006396		GO:0005730	684959	TRUE	2.04837	1.34617e-17	9.09163e-17	chr11	93730513	93730646	134	-	18.7596	10.1621	86.6962	95.0951	9.14232	4.99878	39.5552	44.0423
ENSG00000138035	ENST00000447944; ENST00000415374; ENST00000260604; ENST00000481066; ENST00000415489; ENST00000429805; ENST00000625249	PNPT1	protein_coding	protein_coding	polyribonucleotide nucleotidyltransferase 1 [Source:HGNC Symbol;Acc:HGNC:23166]	0.4296	2013	GO:0006396; GO:0006397; GO:0090305; GO:0006401; GO:0061014; GO:0090503; GO:0051726; GO:0006402; GO:0051260; GO:0035458; GO:2000627; GO:0034599; GO:2000772; GO:0045926; GO:0070207; GO:0043631; GO:0000962; GO:0070584; GO:0035928; GO:0000958; GO:0000964; GO:0000965; GO:0043457; GO:0000957; GO:0035927; GO:0051591; GO:0060416; GO:0071042; GO:0097222; GO:0097421	GO:0003723; GO:0003676; GO:0016740; GO:0016787; GO:0005515; GO:0004527; GO:0004518; GO:0016779; GO:0000175; GO:0042802; GO:0004654; GO:0034046; GO:0008266; GO:0035198	GO:0005737; GO:0016020; GO:0005829; GO:0005739; GO:0005759; GO:0005758; GO:1902494; GO:0045025; GO:0005634; GO:0005789; GO:0042788	87178	TRUE	2.0483	2.01217e-111	3.49253e-109	chr2	55634061	55693863	59803	-	1680.86	1622.24	8456.3	5273.73	54.5287	53.1198	256.83	162.589	2
ENSG00000275216	ENST00000618966; ENST00000649017	ENSG00000275216	long_noncoding	lncRNA	novel transcript	0.4486	2652					TRUE	2.04684	3.46125e-22	3.12738e-21	chr13	109269634	109278512	8879	+	25.3255	28.6386	159.703	126.456	0.623622	0.71181	3.68171	2.95926	2
ENSG00000102554	ENST00000477333; ENST00000539231; ENST00000377687; ENST00000476859; ENST00000464404	KLF5	protein_coding	protein_coding	Kruppel like factor 5 [Source:HGNC Symbol;Acc:HGNC:6349]	0.4587	1636	GO:0006355; GO:0006357; GO:0045944; GO:1902895; GO:0099156; GO:0000122; GO:0001525; GO:0010468; GO:0014816; GO:0014901; GO:0014908; GO:0030033; GO:0032534; GO:0035914; GO:0043403; GO:0045600; GO:0045893; GO:0060576; GO:0061586; GO:1990830	GO:0046872; GO:0003677; GO:0003700; GO:0005515; GO:0000981; GO:0000978; GO:1990837; GO:0001228; GO:0043426	GO:0005634; GO:0005794; GO:0043231; GO:0005654; GO:0000785; GO:0005667	688	TRUE	2.04642	1.74076e-95	2.09822e-93	chr13	73054976	73077541	22566	+	911.718	879.481	3892.2	3570.11	36.3927	35.4348	145.452	135.43	2
ENSG00000132432	ENST00000395535; ENST00000352861; ENST00000415949; ENST00000450622; ENST00000460484; ENST00000480303; ENST00000461536	SEC61G	protein_coding	protein_coding	SEC61 translocon subunit gamma [Source:HGNC Symbol;Acc:HGNC:18277]	0.4045	636	GO:0006886; GO:0006605; GO:0015031; GO:0071806; GO:0045047; GO:0031204	GO:0008320; GO:0005515; GO:0043022	GO:0016020; GO:0016021; GO:0005783; GO:0005789; GO:0005829; GO:0071261	23480	TRUE	2.04575	1.44836e-86	1.3889e-84	chr7	54752250	54759974	7725	-	615.316	631.896	2766.29	2447.18	63.1698	65.4797	265.877	238.758	2
ENSG00000120327	ENST00000239449; ENST00000624896	PCDHB14	protein_coding	protein_coding	protocadherin beta 14 [Source:HGNC Symbol;Acc:HGNC:8685]	0.4906	3392	GO:0007156; GO:0007155; GO:0007399; GO:0007268; GO:0007416; GO:0016339	GO:0005509; GO:0005515	GO:0016020; GO:0005886; GO:0016021; GO:0045202; GO:0005887	56122	TRUE	2.04349	3.61603e-38	7.21419e-37	chr5	141223343	141227759	4417	+	89.1082	82.2204	403.822	365.205	1.71553	1.59775	7.27851	6.68187	2
ENSG00000275056	ENST00000614098	ENSG00000275056	long_noncoding	lncRNA	novel transcript, sense intronic to GLYR1	0.4574	1091					TRUE	2.04246	2.15196e-16	1.34843e-15	chr16	4839244	4840334	1091	-	7.50385	13.8574	77.5702	72.8388	0.449155	0.837225	4.34689	4.14338
ENSG00000128284	ENST00000424878; ENST00000349314; ENST00000397289; ENST00000397293; ENST00000422426; ENST00000432700; ENST00000361710; ENST00000397287; ENST00000531195; ENST00000487355; ENST00000487423; ENST00000426939; ENST00000534251; ENST00000695564; ENST00000487783; ENST00000525184; ENST00000485453; ENST00000530895; ENST00000472303; ENST00000531095; ENST00000528740; ENST00000533061	APOL3	protein_coding	protein_coding	apolipoprotein L3 [Source:HGNC Symbol;Acc:HGNC:14868]	0.5088	1343	GO:0006869; GO:0042157; GO:0043123; GO:0006954	GO:0008289; GO:0005515; GO:0005319	GO:0005576; GO:0005737; GO:0016020	80833	TRUE	2.03453	1.9767e-24	2.02536e-23	chr22	36140329	36166177	25849	-	33.7673	38.8006	205.333	154.782	1.64194	1.90436	9.34741	7.15257	2
ENSG00000198626	ENST00000366574; ENST00000659194; ENST00000609119; ENST00000660292; ENST00000661330; ENST00000608590; ENST00000466626; ENST00000462585	RYR2	protein_coding	protein_coding	ryanodine receptor 2 [Source:HGNC Symbol;Acc:HGNC:10484]	0.4266	4574	GO:0055085; GO:0006811; GO:0070588; GO:0006874; GO:0006816; GO:0019722; GO:0051209; GO:0002027; GO:0005513; GO:0010881; GO:0060048; GO:0071313; GO:0086029; GO:0055117; GO:0003300; GO:0035994; GO:0098907; GO:0051480; GO:0010460; GO:0086064; GO:0010882; GO:0001666; GO:0098911; GO:0086005; GO:0070296; GO:0035584; GO:0071872; GO:0098735; GO:0031000; GO:0060402; GO:0098904; GO:0098910; GO:0051284; GO:…	GO:0005515; GO:0005509; GO:0005262; GO:0005216; GO:0005219; GO:0005516; GO:0015085; GO:0044325; GO:0019899; GO:0042802; GO:0015278; GO:0034236; GO:0034237; GO:0048763; GO:0019901; GO:0043621; GO:0043924; GO:0097159	GO:0016020; GO:0016021; GO:0016529; GO:0033017; GO:0032991; GO:0030018; GO:0005886; GO:0014701; GO:0034704; GO:0042383; GO:0005790; GO:0030659; GO:0030017	6262	TRUE	2.03102	7.7001e-18	5.2931e-17	chr1	237042184	237833988	791805	+	15.0077	17.5527	118.637	76.8854	0.214267	0.252949	1.58574	1.04319
ENSG00000275888	ENST00000620937	ENSG00000275888	long_noncoding	lncRNA	novel transcript, antisense to CSNK1D	0.6137	629					TRUE	2.0299	1.54668e-13	7.92377e-13	chr17	82244770	82245591	822	+	1.87596	4.61912	59.3184	29.3378	0.194765	0.484056	5.76564	2.89464
ENSG00000212907	ENST00000361335	MT-ND4L	protein_coding	protein_coding	mitochondrially encoded NADH:ubiquinone oxidoreductase core subunit 4L [Source:HGNC Symbol;Acc:HGNC:7460]	0.431	297	GO:0042773; GO:0006120; GO:0009060; GO:0042776	GO:0016491; GO:0008137; GO:0016651	GO:0016020; GO:0016021; GO:0005739; GO:0005743; GO:0070469; GO:0005747		TRUE	2.02969	1.23295e-99	1.62123e-97	chrM	10470	10766	297	+	1167.79	1113.21	5703.69	3676.33	256.77	247.062	1174.11	768.202	2
ENSG00000175899	ENST00000543436; ENST00000318602; ENST00000495442; ENST00000495709; ENST00000545828; ENST00000542567; ENST00000462568; ENST00000546069; ENST00000472360; ENST00000539638; ENST00000404455; ENST00000467091; ENST00000497324	A2M	protein_coding	protein_coding	alpha-2-macroglobulin [Source:HGNC Symbol;Acc:HGNC:7]	0.4598	891	GO:0010466; GO:0001553; GO:0001869; GO:0002438; GO:0006953; GO:0007584; GO:0010037; GO:0010951; GO:0034695; GO:0048863; GO:0051384; GO:1990402	GO:0004866; GO:0005515; GO:0019838; GO:0019899; GO:0004867; GO:0030414; GO:0048306; GO:0005102; GO:0002020; GO:0019966; GO:0019959; GO:0042802; GO:0043120; GO:0048403; GO:0048406	GO:0005576; GO:0005615; GO:0070062; GO:0072562; GO:0062023; GO:0031093	2	TRUE	2.02609	2.84579e-190	1.59336e-187	chr12	9067664	9116229	48566	-	12149.7	11801.9	48511.1	49104.5	889.78	872.405	3326.06	3417.58	2
ENSG00000256043	ENST00000679942; ENST00000433477; ENST00000680741; ENST00000676791; ENST00000680553; ENST00000681379; ENST00000679625; ENST00000679996; ENST00000679136; ENST00000678374	CTSO	protein_coding	protein_coding	cathepsin O [Source:HGNC Symbol;Acc:HGNC:2542]	0.4	3328	GO:0006508; GO:0051603	GO:0008234; GO:0008233; GO:0016787; GO:0005515; GO:0004197	GO:0005764; GO:0005615	1519	TRUE	2.01959	1.26727e-57	5.54058e-56	chr4	155921580	155953912	32333	-	206.356	197.698	910.31	790.098	4.04921	3.91567	16.723	14.7338	2
ENSG00000197536	ENST00000378953; ENST00000612967; ENST00000461203; ENST00000337752; ENST00000378947; ENST00000407797; ENST00000621237	IRF1-AS1	long_noncoding	lncRNA	IRF1 antisense RNA 1 [Source:HGNC Symbol;Acc:HGNC:33838]	0.5531	1671				441108	TRUE	2.01925	3.75476e-18	2.62787e-17	chr5	132410636	132488702	78067	+	21.5736	13.8574	138.029	67.7805	0.843107	0.546627	5.05014	2.51736
ENSG00000161970	ENST00000648839; ENST00000584906; ENST00000584164; ENST00000583011; ENST00000578069; ENST00000584441; ENST00000582485; ENST00000582556; ENST00000585176; ENST00000584343; ENST00000578812; ENST00000583515; ENST00000578115	RPL26	protein_coding	protein_coding	ribosomal protein L26 [Source:HGNC Symbol;Acc:HGNC:10327]	0.4478	582	GO:0006412; GO:0010467; GO:0006364; GO:0042273; GO:0071480; GO:0006977; GO:0034644; GO:0002181; GO:0045727; GO:0071479; GO:1902164; GO:1902167; GO:1904803	GO:0003735; GO:0003723; GO:0005515; GO:0048027	GO:0005840; GO:0015934; GO:0005737; GO:0016020; GO:1990904; GO:0022625; GO:0005829; GO:0070062; GO:0005654; GO:0022626; GO:0005730	6154	TRUE	2.01843	4.67352e-182	2.25329e-179	chr17	8377516	8383213	5698	-	10716.4	10643.4	47625.8	38974.8	1200.79	1203.78	4996.11	4150.32	2
ENSG00000112773	ENST00000412306; ENST00000320172; ENST00000369754; ENST00000369756; ENST00000423467	TENT5A	protein_coding	protein_coding	terminal nucleotidyltransferase 5A [Source:HGNC Symbol;Acc:HGNC:18345]	0.4457	3537	GO:0048255; GO:0030501; GO:0045669; GO:0030278; GO:0009617	GO:1990817; GO:0016779; GO:0004652; GO:0003723; GO:0016740; GO:0005515	GO:0005737	55603	TRUE	2.01156	1.99168e-106	2.98014e-104	chr6	81491439	81752774	261336	-	1629.27	1568.65	7365.75	5592.4	30.0812	29.2333	127.318	98.1251	2
ENSG00000111215	ENST00000542881; ENST00000544994; ENST00000228811; ENST00000540107; ENST00000539285; ENST00000539179; ENST00000540808; ENST00000542658	PRR4	protein_coding	protein_coding	proline rich 4 [Source:HGNC Symbol;Acc:HGNC:18020]	0.4595	574	GO:0001895; GO:0007601	GO:0005515	GO:0005576; GO:0005615	11272	TRUE	2.00762	2.82693e-27	3.36076e-26	chr12	10845849	10849475	3627	-	59.0928	37.8768	230.429	219.528	6.71827	4.34656	24.5263	23.7188	2
ENSG00000161955	ENST00000483039; ENST00000380535; ENST00000396542; ENST00000438470; ENST00000436057; ENST00000349228; ENST00000338784; ENST00000625791; ENST00000396545	TNFSF13	protein_coding	protein_coding	TNF superfamily member 13 [Source:HGNC Symbol;Acc:HGNC:11928]	0.5758	1266	GO:0006955; GO:0007165; GO:0007154; GO:0023052; GO:0002376; GO:0008284; GO:0048298	GO:0005164; GO:0005125; GO:0005102; GO:0048018; GO:0005515	GO:0016020; GO:0005615; GO:0016021; GO:0005737; GO:0005576; GO:0005654; GO:0005829; GO:0070062	8741	TRUE	2.00729	2.70519e-25	2.90556e-24	chr17	7558292	7561608	3317	+	40.3332	43.4197	214.459	183.109	2.08049	2.26068	10.3566	8.97619	2
ENSG00000162654	ENST00000355754; ENST00000471938; ENST00000481397	GBP4	protein_coding	protein_coding	guanylate binding protein 4 [Source:HGNC Symbol;Acc:HGNC:20480]	0.4121	2455	GO:0050896; GO:0050830; GO:0071346; GO:0042832	GO:0005525; GO:0003924; GO:0000166; GO:0016787; GO:0042803; GO:0005515; GO:0042802	GO:0005634; GO:0005737; GO:0016020; GO:0005794; GO:0005886; GO:0005829; GO:0000139; GO:0048471; GO:0031410	115361	TRUE	2.0064	1.71303e-22	1.56903e-21	chr1	89181144	89198942	17799	-	38.4572	24.9433	217.881	99.1417	1.02297	0.669712	5.42596	2.50623	2
ENSG00000279770	ENST00000625151	LINC00552	protein_coding	TEC	long intergenic non-protein coding RNA 552 [Source:HGNC Symbol;Acc:HGNC:43692]	0.5719	2579				100130386	TRUE	2.0038	3.61541e-21	3.07762e-20	chr13	113748511	113751089	2579	-	30.9534	23.0956	151.718	125.445	0.783779	0.590289	3.59662	3.01868
ENSG00000287185	ENST00000653303; ENST00000659475; ENST00000653519	ENSG00000287185	long_noncoding	lncRNA	novel transcript	0.4492	1814					TRUE	2.00363	9.89779e-24	9.67864e-23	chr8	25179113	25184234	5122	-	42.2092	31.41	219.022	137.584	1.51952	1.14135	7.38174	4.70705	2
ENSG00000251127	ENST00000505627	ENSG00000251127	long_noncoding	lncRNA	novel transcript	0.4502	2750					TRUE	2.00081	3.16109e-15	1.84365e-14	chr8	61759094	61765969	6876	-	11.2558	7.39059	71.8665	62.7223	0.267288	0.177147	1.59773	1.41549
ENSG00000250993	ENST00000512036	ENSG00000250993	long_noncoding	lncRNA	novel transcript	0.3599	539					TRUE	2.00047	7.10197e-19	5.24103e-18	chr4	179389134	179465305	76172	-	24.3875	16.6288	135.748	89.0252	2.95472	2.03357	15.3976	10.2504
ENSG00000254261	ENST00000523363	ENSG00000254261	long_noncoding	lncRNA	novel transcript	0.4853	443					TRUE	1.99356	2.11216e-14	1.15249e-13	chr9	26746953	26786874	39922	+	10.3178	4.61912	70.7258	48.5592	1.52097	0.687293	9.76074	6.80275
ENSG00000185507	ENST00000528413; ENST00000397566; ENST00000348655; ENST00000525445; ENST00000533182; ENST00000397570; ENST00000469048; ENST00000531912; ENST00000330243; ENST00000532326; ENST00000525750; ENST00000532788; ENST00000527160; ENST00000532096; ENST00000649187; ENST00000647801; ENST00000533190	IRF7	protein_coding	protein_coding	interferon regulatory factor 7 [Source:HGNC Symbol;Acc:HGNC:6122]	0.6722	1343	GO:0006355; GO:0006974; GO:0045893; GO:0002376; GO:0009615; GO:0045087; GO:0051607; GO:0045944; GO:0006357; GO:0050776; GO:0032727; GO:0032728; GO:0000122; GO:0032479; GO:0002819; GO:0034124; GO:0039530; GO:0019043; GO:0034127; GO:0045655; GO:2000110; GO:0010468; GO:0016064; GO:0032481; GO:0060337; GO:0060340	GO:0000976; GO:0003700; GO:0005515; GO:0003677; GO:0000981; GO:1990837; GO:0000978; GO:0000987	GO:0005634; GO:0005737; GO:0005654; GO:0005829; GO:0000785; GO:0010008	3665	TRUE	1.98204	1.95046e-53	7.37564e-52	chr11	612553	615983	3431	-	207.294	161.669	730.073	785.04	10.0797	7.93484	33.2352	36.2771	2
ENSG00000189058	ENST00000343267; ENST00000458447; ENST00000421243; ENST00000453131; ENST00000463719	APOD	protein_coding	protein_coding	apolipoprotein D [Source:HGNC Symbol;Acc:HGNC:612]	0.4944	897	GO:0006629; GO:0006869; GO:0006006; GO:0001525; GO:0007568; GO:0007420; GO:0051895; GO:0010642; GO:1900016; GO:0048662; GO:0048678; GO:0000302; GO:0014012; GO:0042246; GO:0042308; GO:0060588; GO:0071638; GO:2000098; GO:2000405	GO:0005515; GO:0008289; GO:0015485; GO:0005319	GO:0005615; GO:0005783; GO:0005576; GO:0030425; GO:0048471; GO:0005737; GO:0070062; GO:0043025; GO:0022626	347	TRUE	1.98188	1.76886e-40	3.8522e-39	chr3	195568705	195584033	15329	-	116.31	99.773	414.088	496.72	8.4676	7.33174	28.2234	34.3666	2
ENSG00000221792	ENST00000408865	MIR1282	short_noncoding	miRNA	microRNA 1282 [Source:HGNC Symbol;Acc:HGNC:35360]	0.5446	101				100302254	TRUE	1.9786	3.53024e-16	2.18136e-15	chr15	43793659	43793759	101	-	15.9457	12.0097	117.496	52.6058	10.31	7.83787	71.1231	32.3243
ENSG00000170581	ENST00000556539; ENST00000314128; ENST00000698178; ENST00000651301; ENST00000698179; ENST00000698180; ENST00000698181; ENST00000698182; ENST00000698183; ENST00000698184; ENST00000698185; ENST00000698186; ENST00000698187; ENST00000698188; ENST00000651915; ENST00000555488; ENST00000651078; ENST00000651805; ENST00000652091; ENST00000651934; ENST00000652741; ENST00000650805; ENST00000698189; ENST0000…	STAT2	protein_coding	protein_coding	signal transducer and activator of transcription 2 [Source:HGNC Symbol;Acc:HGNC:11363]	0.511	3796	GO:0007165; GO:0006355; GO:0051607; GO:0045944; GO:0006357; GO:0060337; GO:0006952; GO:0019221; GO:0042127; GO:0007259; GO:0001932; GO:0043434; GO:0060339; GO:0090140	GO:0003677; GO:0003700; GO:0005515; GO:0042802; GO:0000981; GO:0000978; GO:0044389	GO:0005634; GO:0005737; GO:0005829; GO:0005886; GO:0000785; GO:0090575; GO:0005654; GO:0070721	6773	TRUE	1.9776	7.0287e-97	8.84038e-95	chr12	56341597	56360203	18607	-	1290.66	1239.77	5358.05	4667.75	22.2036	21.5279	86.2957	76.313	2
ENSG00000269821	ENST00000597346	KCNQ1OT1	long_noncoding	lncRNA	KCNQ1 opposite strand/antisense transcript 1 [Source:HGNC Symbol;Acc:HGNC:6295]	0.4372	91670	GO:0031507		GO:0005730	10984	TRUE	1.97658	3.93247e-87	3.8346e-85	chr11	2608328	2699994	91667	-	764.455	887.795	3664.05	2900.4	0.54458	0.638369	2.44367	1.96357	2
ENSG00000137868	ENST00000395105; ENST00000423167; ENST00000323940; ENST00000449139; ENST00000416286; ENST00000545137; ENST00000574439; ENST00000616000; ENST00000535552; ENST00000563965; ENST00000574278; ENST00000572785; ENST00000575272; ENST00000569936; ENST00000572975; ENST00000432245; ENST00000573724; ENST00000573456; ENST00000573214; ENST00000574570; ENST00000571341; ENST00000573391	STRA6	protein_coding	protein_coding	signaling receptor and transporter of retinol STRA6 [Source:HGNC Symbol;Acc:HGNC:30650]	0.6013	1784	GO:0048566; GO:0043010; GO:0001568; GO:0007507; GO:0030324; GO:0060426; GO:0097070; GO:0001822; GO:0003184; GO:0003281; GO:0007612; GO:0007631; GO:0030325; GO:0030540; GO:0032526; GO:0034633; GO:0042297; GO:0043583; GO:0043585; GO:0048286; GO:0048520; GO:0048546; GO:0048589; GO:0048745; GO:0048844; GO:0050890; GO:0050905; GO:0060322; GO:0060323; GO:0060325; GO:0060539; GO:0060900; GO:0061029; GO:…	GO:0038023; GO:0016918; GO:0019841; GO:0034632; GO:0005515	GO:0016020; GO:0016021; GO:0005886; GO:0005887; GO:0032991	64220	TRUE	1.9759	5.56074e-23	5.21718e-22	chr15	74179466	74212267	32802	-	38.4572	34.1815	157.422	186.144	1.40773	1.26294	5.39485	6.47545	2
ENSG00000051108	ENST00000562914; ENST00000439977; ENST00000568676; ENST00000569569; ENST00000565966; ENST00000300302; ENST00000344114; ENST00000570273; ENST00000379792; ENST00000569429; ENST00000563343; ENST00000566550; ENST00000563781; ENST00000568358; ENST00000564678; ENST00000563911; ENST00000567944; ENST00000568651; ENST00000568814	HERPUD1	protein_coding	protein_coding	homocysteine inducible ER protein with ubiquitin like domain 1 [Source:HGNC Symbol;Acc:HGNC:13744]	0.4863	1052	GO:0006986; GO:0006511; GO:0030970; GO:0030433; GO:0034976; GO:1903071; GO:1902236; GO:0030968; GO:0031396; GO:0032469; GO:0045047; GO:1902235; GO:1903069; GO:2001243	GO:0005515; GO:0044325; GO:0003674; GO:1990756	GO:0016020; GO:0016021; GO:0005783; GO:0005789; GO:1990037; GO:0044322	9709	TRUE	1.97335	2.4791e-85	2.26473e-83	chr16	56932142	56944864	12723	+	795.408	741.831	2868.96	3224.13	49.3755	46.481	166.731	190.201	2
ENSG00000282386	ENST00000633140	ENSG00000282386	long_noncoding	lncRNA	novel transcript, antisense to SLC39A1	0.4563	710					TRUE	1.97272	3.94691e-16	2.43362e-15	chr1	153964361	153965070	710	+	10.3178	17.5527	91.2591	76.8854	0.948998	1.62956	7.85826	6.72051
ENSG00000185880	ENST00000559390; ENST00000560141; ENST00000560554; ENST00000559315; ENST00000561237; ENST00000329464; ENST00000558329; ENST00000560442; ENST00000561043; ENST00000338264; ENST00000558173; ENST00000561170	TRIM69	protein_coding	protein_coding	tripartite motif containing 69 [Source:HGNC Symbol;Acc:HGNC:17857]	0.4876	1665	GO:0016567; GO:0006915	GO:0005515; GO:0046872; GO:0016740; GO:0004842; GO:0061630; GO:0042802	GO:0005634; GO:0005737; GO:0016607; GO:0005829	140691	TRUE	1.97272	1.30984e-61	6.44047e-60	chr15	44728988	44767829	38842	+	280.456	273.452	1230.86	1003.56	10.9999	10.8256	45.1962	37.4063	2
ENSG00000167772	ENST00000601886; ENST00000599192; ENST00000597137; ENST00000601770; ENST00000301455; ENST00000595079; ENST00000598255; ENST00000594348; ENST00000393962; ENST00000593998; ENST00000594875	ANGPTL4	protein_coding	protein_coding	angiopoietin like 4 [Source:HGNC Symbol;Acc:HGNC:16039]	0.6351	1098	GO:0043066; GO:0001525; GO:0006629; GO:0001666; GO:0045766; GO:0070328; GO:0051005; GO:0043335; GO:0072577; GO:2000352	GO:0005515; GO:0042802; GO:0005102; GO:0004857	GO:0005615; GO:0005576; GO:0072562; GO:0062023	51129	TRUE	1.9719	3.83864e-19	2.8818e-18	chr19	8363289	8374370	11082	+	27.2015	18.4765	108.37	128.479	1.61781	1.10918	6.03415	7.26187
ENSG00000277938	ENST00000613361	ENSG00000277938	long_noncoding	lncRNA	novel transcript	0.4957	2784					TRUE	1.97096	1.19491e-16	7.5999e-16	chr20	25229150	25231933	2784	+	14.0697	18.4765	111.792	74.8621	0.33003	0.437458	2.455	1.66882
ENSG00000165502	ENST00000298289	RPL36AL	protein_coding	protein_coding	ribosomal protein L36a like [Source:HGNC Symbol;Acc:HGNC:10346]	0.4157	676	GO:0006412	GO:0003735; GO:0005515	GO:0005840; GO:0005634; GO:0005737; GO:0005783; GO:0005829; GO:0005886; GO:1990904; GO:0022625	6166	TRUE	1.96708	9.20352e-121	1.87936e-118	chr14	49618530	49620626	2097	-	3105.66	3151.16	13369.5	11153.4	300.015	307.263	1209.14	1023.95	2
ENSG00000278217	ENST00000618249	ENSG00000278217	short_noncoding	misc_RNA		0.2947	95	GO:2000147				TRUE	1.96459	5.67613e-135	1.69863e-132	chr11	65502914	65503008	95	+	4553.9	4936.92	21947.8	15157.5	3130.38	3425.46	14124.6	9901.98	2
ENSG00000150672	ENST00000280241; ENST00000398309; ENST00000706233; ENST00000706203; ENST00000706266; ENST00000376104; ENST00000426717; ENST00000706204; ENST00000648622; ENST00000650630; ENST00000418306; ENST00000706243; ENST00000404783; ENST00000706226; ENST00000706267; ENST00000527466; ENST00000330014; ENST00000527088; ENST00000529159; ENST00000524982; ENST00000532653; ENST00000531015; ENST00000457267; ENST0000…	DLG2	protein_coding	protein_coding	discs large MAGUK scaffold protein 2 [Source:HGNC Symbol;Acc:HGNC:2901]	0.4387	2885	GO:0007268; GO:0046037; GO:0046710; GO:0098609; GO:0043113; GO:0045197; GO:0035865; GO:0097120; GO:0099641; GO:0099642	GO:0005515; GO:0004385; GO:0019900	GO:0016020; GO:0005886; GO:0042995; GO:1904115; GO:0045202; GO:0043204; GO:0030054; GO:0030424; GO:0014069; GO:0016323; GO:0008076; GO:0043005; GO:0005829; GO:0031594; GO:0098839; GO:0005912; GO:0044224	1740	TRUE	1.96107	3.17434e-17	2.09494e-16	chr11	83455012	85628335	2173324	-	13.1317	23.0956	92.3998	106.223	0.297244	0.527679	1.9581	2.28502
ENSG00000090339	ENST00000423829; ENST00000588645; ENST00000264832; ENST00000585443; ENST00000592686	ICAM1	protein_coding	protein_coding	intercellular adhesion molecule 1 [Source:HGNC Symbol;Acc:HGNC:5344]	0.5809	1195	GO:0007155; GO:0098609; GO:0046718; GO:0002457; GO:0007159; GO:0033627; GO:0071333; GO:0072683; GO:1900027; GO:1990830; GO:1904646; GO:0061028; GO:0070374; GO:1902042; GO:2000352; GO:0007157; GO:0001910; GO:0002291; GO:0002693; GO:0022614; GO:0044406; GO:0046813; GO:0050900	GO:0005515; GO:0005178; GO:0038023; GO:0004888; GO:0001618	GO:0016020; GO:0016021; GO:0110165; GO:0005615; GO:0005886; GO:0005925; GO:0009986; GO:0005887; GO:0001772; GO:0009897; GO:0045121; GO:0070062; GO:0062023	3383	TRUE	1.96016	5.22334e-114	9.64484e-112	chr19	10271093	10286615	15523	+	2643.23	2531.28	10349.9	9842.34	144.446	139.624	529.515	511.149	2
ENSG00000239653	ENST00000472046	PSMD6-AS2	long_noncoding	lncRNA	PSMD6 antisense RNA 2 [Source:HGNC Symbol;Acc:HGNC:44125]	0.4186	2456				100507062	TRUE	1.95935	8.71592e-21	7.23838e-20	chr3	64004022	64012148	8127	+	25.3255	33.2577	160.844	125.445	0.67339	0.892586	4.00392	3.16986
ENSG00000163395	ENST00000335211; ENST00000437879; ENST00000295591; ENST00000444705; ENST00000473483	IGFN1	protein_coding	protein_coding	immunoglobulin like and fibronectin type III domain containing 1 [Source:HGNC Symbol;Acc:HGNC:24607]	0.6003	4918	GO:0008150; GO:0007156; GO:0007416; GO:0010842	GO:0005515	GO:0005634; GO:0005737; GO:0030018; GO:0045202	91156	TRUE	1.95482	2.91058e-14	1.57282e-13	chr1	201190824	201228952	38129	+	9.37981	8.31442	83.2739	43.5009	0.12455	0.111437	1.03521	0.548943
ENSG00000128567	ENST00000446198; ENST00000378555; ENST00000484346; ENST00000322985; ENST00000490761; ENST00000487965; ENST00000482581; ENST00000465001	PODXL	protein_coding	protein_coding	podocalyxin like [Source:HGNC Symbol;Acc:HGNC:9171]	0.5661	2183	GO:0016477; GO:0022407; GO:0007155; GO:0022408; GO:0030335; GO:0007162; GO:0032534; GO:0033634; GO:0072015; GO:0072175	GO:0005515	GO:0016020; GO:0005737; GO:0016021; GO:0043231; GO:0005730; GO:0005886; GO:0042995; GO:0005615; GO:0016324; GO:0045121; GO:0030175; GO:0034451; GO:0030027; GO:0001726; GO:0005902; GO:0031528; GO:0070062; GO:0005887; GO:0036057	5420	TRUE	1.95433	1.16307e-103	1.60217e-101	chr7	131500262	131558217	57956	-	1887.22	1770.97	7179.81	7054.23	56.4554	53.4742	201.08	200.545	2
ENSG00000289626	ENST00000692406	ENSG00000289626	long_noncoding	lncRNA	novel transcript, sense intronic to ZFP36L1	0.4766	512					TRUE	1.95399	2.57414e-23	2.45356e-22	chr14	68794739	68795250	512	-	34.7053	46.1912	224.726	147.701	4.42652	5.9467	26.8344	17.9032	2
ENSG00000210194	ENST00000387459	MT-TE	Mt_tRNA	Mt_tRNA	mitochondrially encoded tRNA-Glu (GAA/G) [Source:HGNC Symbol;Acc:HGNC:7479]	0.3913	69					TRUE	1.95347	1.53868e-18	1.11094e-17	chrM	14674	14742	69	-	19.6976	24.9433	125.481	105.212	18.6424	23.8282	111.183	94.6305
ENSG00000268621	ENST00000594027; ENST00000663593; ENST00000664765; ENST00000666136; ENST00000667831; ENST00000669846; ENST00000598518; ENST00000668528; ENST00000670157; ENST00000599817; ENST00000663652; ENST00000598754; ENST00000601263; ENST00000595673	IGFL2-AS1	long_noncoding	lncRNA	IGFL2 antisense RNA 1 [Source:HGNC Symbol;Acc:HGNC:52559]	0.5104	854				645553	TRUE	1.95291	1.17685e-12	5.62249e-12	chr19	46189029	46203160	14132	-	1.87596	1.84765	19.3926	51.5941	0.143451	0.142609	1.38831	3.74938
ENSG00000240065	ENST00000395330; ENST00000414474; ENST00000464863; ENST00000374859; ENST00000467593	PSMB9	protein_coding	protein_coding	proteasome 20S subunit beta 9 [Source:HGNC Symbol;Acc:HGNC:9546]	0.5247	1131	GO:0051603; GO:0002376; GO:0006508; GO:0010498; GO:2000116	GO:0004298; GO:0004175; GO:0008233; GO:0016787; GO:0005515	GO:0005839; GO:0005634; GO:0005737; GO:0005829; GO:0000502; GO:0005654; GO:0070062; GO:0019774; GO:1990111	5698	TRUE	1.95108	3.67428e-75	2.61371e-73	chr6	32844136	32859851	15716	+	572.169	517.342	2465.14	1807.82	33.0368	30.151	133.256	99.1994	2
ENSG00000280007	ENST00000623543	ENSG00000280007	long_noncoding	lncRNA	novel transcript, antisense to TUBA8	0.507	20400					TRUE	1.94904	8.66584e-13	4.1793e-12	chr22	18110759	18131154	20396	-	0.937981	0	37.6444	23.2679	0.00300262	0	0.112818	0.0707855
ENSG00000164761	ENST00000297350; ENST00000521597; ENST00000517352	TNFRSF11B	protein_coding	protein_coding	TNF receptor superfamily member 11b [Source:HGNC Symbol;Acc:HGNC:11909]	0.4411	1360	GO:0007165; GO:0006915; GO:0001501; GO:0007584; GO:0009410; GO:0010035; GO:0030198; GO:0032026; GO:0042489; GO:0043627; GO:0045671; GO:0045779; GO:0046685	GO:0005515; GO:0038023; GO:0005125	GO:0005615; GO:0110165; GO:0005576; GO:0005886; GO:0043235; GO:0031012	4982	TRUE	1.94676	1.46389e-19	1.13533e-18	chr8	118923557	118951885	28329	-	25.3255	26.7909	149.437	109.258	1.21606	1.29848	6.7178	4.98576
ENSG00000214894	ENST00000419357; ENST00000399196	LINC00243	long_noncoding	lncRNA	long intergenic non-protein coding RNA 243 [Source:HGNC Symbol;Acc:HGNC:30956]	0.4484	1380				401247	TRUE	1.94329	3.03945e-13	1.52694e-12	chr6	30798211	30830659	32449	-	3.75193	9.23824	61.5999	45.5242	0.177546	0.441262	2.72904	2.04729
ENSG00000154319	ENST00000284486; ENST00000531564; ENST00000534308; ENST00000527445; ENST00000528897; ENST00000648766; ENST00000531804; ENST00000528111	FAM167A	protein_coding	protein_coding	family with sequence similarity 167 member A [Source:HGNC Symbol;Acc:HGNC:15549]	0.601	1514		GO:0005515		83648	TRUE	1.94326	2.54733e-14	1.38342e-13	chr8	11421476	11475908	54433	-	9.37981	9.23824	59.3184	68.7922	0.404581	0.402207	2.39537	2.81988
ENSG00000141682	ENST00000316660; ENST00000269518; ENST00000590596	PMAIP1	protein_coding	protein_coding	phorbol-12-myristate-13-acetate-induced protein 1 [Source:HGNC Symbol;Acc:HGNC:9108]	0.4602	1322	GO:0006915; GO:0006974; GO:0006919; GO:0001836; GO:0010498; GO:0072593; GO:0043065; GO:0090200; GO:2001244; GO:0043280; GO:0097193; GO:0071456; GO:0051607; GO:0042149; GO:0072332; GO:0043517; GO:1902237; GO:0043029; GO:0010917; GO:0046902; GO:1902043; GO:0010907; GO:0043331	GO:0005515	GO:0005634; GO:0005739; GO:0005829; GO:0005741; GO:0097136	5366	TRUE	1.93884	4.68224e-73	3.10189e-71	chr18	59899996	59904305	4310	+	539.339	497.018	2270.07	1762.29	26.642	24.7814	104.982	82.7301	2
ENSG00000116194	ENST00000234816; ENST00000367629; ENST00000444255	ANGPTL1	protein_coding	protein_coding	angiopoietin like 1 [Source:HGNC Symbol;Acc:HGNC:489]	0.3811	2122	GO:0007169	GO:0005102	GO:0005576; GO:0005615; GO:0070062; GO:0062023	9068	TRUE	1.93733	1.07767e-27	1.29987e-26	chr1	178849535	178871077	21543	-	54.4029	62.8201	297.733	209.411	1.67422	1.95137	8.57808	6.12452	2
ENSG00000238741	ENST00000458797	SCARNA7	short_noncoding	scaRNA	small Cajal body-specific RNA 7 [Source:HGNC Symbol;Acc:HGNC:32563]	0.3727	330	GO:0006396		GO:0005730	677767	TRUE	1.93687	3.73234e-121	7.8051e-119	chr3	160514907	160515236	330	-	3617.79	3535.48	15159.3	12287.5	715.924	706.188	2808.49	2310.82	2
ENSG00000111331	ENST00000679812; ENST00000680090; ENST00000681346; ENST00000681002; ENST00000681572; ENST00000680230; ENST00000679505; ENST00000680044; ENST00000680966; ENST00000548514; ENST00000681497; ENST00000551007; ENST00000681665; ENST00000681594; ENST00000228928; ENST00000679547; ENST00000681134; ENST00000679517; ENST00000681764; ENST00000679912; ENST00000680438; ENST00000681147; ENST00000681527; ENST0000…	OAS3	protein_coding	protein_coding	2'-5'-oligoadenylate synthetase 3 [Source:HGNC Symbol;Acc:HGNC:8088]	0.5441	4612	GO:0002376; GO:0045087; GO:0051607; GO:0009615; GO:0045071; GO:0006139; GO:0032760; GO:0042742; GO:0032728; GO:0060339; GO:0060700; GO:0071639; GO:0071659; GO:2000342; GO:0071650; GO:0035395; GO:0039529; GO:0039530	GO:0003725; GO:0016779; GO:0001730; GO:0003723; GO:0046872; GO:0000166; GO:0005524; GO:0016740; GO:0005515	GO:0005737; GO:0005829; GO:0005886; GO:0005634; GO:0005654; GO:0005615; GO:0016020; GO:0043231	4940	TRUE	1.93476	2.82621e-84	2.51561e-82	chr12	112938051	112976460	38410	+	884.517	843.452	4236.7	2432.01	12.5243	12.0547	56.1626	32.7259	2
ENSG00000198763	ENST00000361453	MT-ND2	protein_coding	protein_coding	mitochondrially encoded NADH:ubiquinone oxidoreductase core subunit 2 [Source:HGNC Symbol;Acc:HGNC:7456]	0.4299	1042	GO:0006120; GO:0072593; GO:0032981; GO:0009060; GO:0042776	GO:0008137; GO:0016491; GO:0005515; GO:0019901; GO:0035255	GO:0016020; GO:0016021; GO:0005739; GO:0005743; GO:0070469; GO:0014069; GO:0005747		TRUE	1.92533	2.78607e-78	2.20812e-76	chrM	4470	5511	1042	+	672.533	696.564	3369.74	1892.8	42.1485	44.0636	197.714	112.734	2
ENSG00000273338	ENST00000608684	ENSG00000273338	long_noncoding	lncRNA	novel transcript, antisense to DNAJB4	0.2871	209					TRUE	1.92184	1.43894e-40	3.1416e-39	chr1	78004346	78004554	209	-	124.752	122.869	530.444	464.347	38.9795	38.7509	155.168	137.884	2
ENSG00000288827	ENST00000690888	ENSG00000288827	long_noncoding	lncRNA	novel transcript, sense intronic to DHX34	0.5207	870					TRUE	1.92173	1.97493e-18	1.41648e-17	chr19	47349355	47350224	870	+	29.0774	19.4003	147.155	93.0718	2.1826	1.46986	10.3411	6.6392
ENSG00000229989	ENST00000660348; ENST00000412162; ENST00000432296; ENST00000665868; ENST00000653207; ENST00000436880; ENST00000692165; ENST00000686308	MIR181A1HG	long_noncoding	lncRNA	MIR181A1 host gene [Source:HGNC Symbol;Acc:HGNC:48659]	0.3778	1680				100131234	TRUE	1.92074	1.77196e-37	3.41353e-36	chr1	198777861	198937471	159611	-	117.248	97.9254	487.096	384.427	4.55755	3.84213	17.7261	14.2011	2
ENSG00000143603	ENST00000271915; ENST00000618040; ENST00000515643; ENST00000361147; ENST00000358505	KCNN3	protein_coding	protein_coding	potassium calcium-activated channel subfamily N member 3 [Source:HGNC Symbol;Acc:HGNC:6292]	0.5021	6049	GO:0006813; GO:0006811; GO:0071805	GO:0005516; GO:0015269; GO:0016286; GO:0005242; GO:0005515	GO:0016021; GO:0016020; GO:0005886; GO:0043005; GO:0043025; GO:0005737	3782	TRUE	1.91373	1.49262e-58	6.7467e-57	chr1	154697455	154870281	172827	-	300.154	275.3	1113.36	1109.78	3.24039	2.99991	11.2528	11.386	2
ENSG00000235052	ENST00000451217	ENSG00000235052	long_noncoding	lncRNA	novel transcript	0.4276	456					TRUE	1.91294	3.78701e-12	1.74677e-11	chr1	23549139	23550915	1777	-	3.75193	4.61912	54.7555	32.3728	0.537312	0.667699	7.34127	4.40587
ENSG00000135205	ENST00000415750; ENST00000285871; ENST00000461882; ENST00000415740; ENST00000461259; ENST00000474733; ENST00000464021; ENST00000478101; ENST00000488998	CCDC146	protein_coding	protein_coding	coiled-coil domain containing 146 [Source:HGNC Symbol;Acc:HGNC:29296]	0.4027	1227		GO:0005515	GO:0005737; GO:0005814; GO:0005856	57639	TRUE	1.91091	2.87212e-20	2.31651e-19	chr7	77122434	77329533	207100	+	30.9534	32.3339	164.266	129.491	1.64741	1.737	8.18489	6.54956
ENSG00000256061	ENST00000524160; ENST00000448430; ENST00000457155; ENST00000348518; ENST00000321149; ENST00000522437; ENST00000519017	DNAAF4	protein_coding	protein_coding	dynein axonemal assembly factor 4 [Source:HGNC Symbol;Acc:HGNC:21493]	0.4081	1342	GO:0007399; GO:0003341; GO:0007368; GO:0036158; GO:0036159; GO:0007507; GO:0061136; GO:0001764; GO:0003351; GO:0033146; GO:0007611; GO:0051649	GO:0005515; GO:0030331	GO:0005634; GO:0042995; GO:0043005; GO:0120293; GO:0005737; GO:0005829; GO:0005886; GO:0005576; GO:0005813; GO:0097730	161582	TRUE	1.90929	6.41531e-19	4.74034e-18	chr15	55410525	55508234	97710	-	30.0154	23.0956	115.215	138.596	1.46059	1.13439	5.24884	6.40936
ENSG00000101347	ENST00000646673; ENST00000645033; ENST00000682773; ENST00000646904; ENST00000644250; ENST00000642246; ENST00000683766; ENST00000647095; ENST00000647163; ENST00000262878; ENST00000646869; ENST00000647459; ENST00000642186; ENST00000643918; ENST00000644114; ENST00000646066; ENST00000683720; ENST00000465985; ENST00000643825; ENST00000645444; ENST00000644688; ENST00000642616; ENST00000643078; ENST0000…	SAMHD1	protein_coding	protein_coding	SAM and HD domain containing deoxynucleoside triphosphate triphosphohydrolase 1 [Source:HGNC Symbol;Acc:HGNC:15925]	0.4358	2485	GO:0090501; GO:0006281; GO:0006974; GO:0008152; GO:0006260; GO:0002376; GO:0045087; GO:0051607; GO:0006955; GO:0045088; GO:0000724; GO:0051289; GO:0016446; GO:0060339; GO:0110025; GO:0006203; GO:0009264; GO:0046061	GO:0005515; GO:0003723; GO:0046872; GO:0000166; GO:0008270; GO:0016787; GO:0005525; GO:0003824; GO:0042802; GO:0003676; GO:0003697; GO:0004540; GO:0008832; GO:0016793; GO:0032567; GO:0106375	GO:0005634; GO:0005654; GO:0005886; GO:0005694; GO:0035861; GO:0097197	25939	TRUE	1.907	2.16541e-88	2.21088e-86	chr20	36890229	36951893	61665	-	1228.76	1140.92	5486.95	3459.84	32.2906	30.2633	134.994	86.4065	2
ENSG00000287190	ENST00000659152	ENSG00000287190	long_noncoding	lncRNA	novel transcript	0.4457	1804	GO:0000395	GO:0030627	GO:0005685		TRUE	1.90477	6.37801e-29	8.11607e-28	chr1	146050441	146052244	1804	-	71.2866	65.5915	269.214	297.425	2.58053	2.39661	9.12369	10.2319	2
ENSG00000167653	ENST00000505305; ENST00000510969; ENST00000513264; ENST00000301258	PSCA	protein_coding	protein_coding	prostate stem cell antigen [Source:HGNC Symbol;Acc:HGNC:9500]	0.622	779	GO:0070373; GO:0099601	GO:0033130	GO:0016020; GO:0005886; GO:0031225; GO:0005576; GO:0070062	8000	TRUE	1.90259	3.39576e-12	1.573e-11	chr8	142670308	142682725	12418	+	9.37981	0.923824	42.2073	50.5825	0.785503	0.0780895	3.30913	4.02563
ENSG00000176907	ENST00000315792	TCIM	protein_coding	protein_coding	transcriptional and immune response regulator [Source:HGNC Symbol;Acc:HGNC:1357]	0.3614	1829	GO:0006915; GO:1901224; GO:0045746; GO:0034605; GO:0043620; GO:0043066; GO:1902806; GO:0002264; GO:0010739; GO:1900020; GO:1903706	GO:0005515; GO:0005112	GO:0005634; GO:0005737; GO:0016607; GO:0005654; GO:0005829; GO:0005886; GO:0005730	56892	TRUE	1.90123	3.91787e-12	1.80473e-11	chr8	40153482	40155310	1829	+	5.62789	4.61912	53.6147	39.4543	0.200941	0.166469	1.79217	1.33874
ENSG00000285133	ENST00000642841	ENSG00000285133	protein_coding	protein_coding	novel protein	0.4762	105	GO:0006355; GO:0006983; GO:0007605; GO:0009611; GO:0010467; GO:0030968; GO:0036119; GO:0045599; GO:0060840; GO:0070059; GO:1904738; GO:1990874	GO:0003677; GO:0003700	GO:0005634; GO:0005737; GO:0005770		TRUE	1.90025	4.90704e-27	5.78611e-26	chr12	57517712	57520480	2769	-	56.2789	65.5915	296.592	214.47	35.002	41.1761	172.695	126.763	2
ENSG00000228791	ENST00000432368; ENST00000438096; ENST00000629562; ENST00000620754; ENST00000627154; ENST00000610876; ENST00000608893; ENST00000609230; ENST00000628911; ENST00000594183; ENST00000630391	THRB-AS1	long_noncoding	lncRNA	THRB antisense RNA 1 [Source:HGNC Symbol;Acc:HGNC:44515]	0.4827	991				644990	TRUE	1.8969	7.51397e-12	3.40256e-11	chr3	24494087	24681711	187625	+	2.81394	4.61912	61.5999	21.2446	0.185299	0.307019	3.79759	1.32949
ENSG00000136147	ENST00000482487; ENST00000481509; ENST00000378319; ENST00000496623; ENST00000467763; ENST00000476953; ENST00000426879; ENST00000487433; ENST00000496612; ENST00000357596; ENST00000485919; ENST00000465045; ENST00000442195; ENST00000488958; ENST00000495157; ENST00000460489; ENST00000488605; ENST00000486276	PHF11	protein_coding	protein_coding	PHD finger protein 11 [Source:HGNC Symbol;Acc:HGNC:17024]	0.4349	917		GO:0046872; GO:0005515	GO:0005634; GO:0005654; GO:0031965	51131	TRUE	1.89472	8.55271e-46	2.379e-44	chr13	49495610	49528981	33372	+	175.403	156.126	689.006	598.897	12.483	11.2153	45.9069	40.5056	2
ENSG00000274055	ENST00000617587	ENSG00000274055	short_noncoding	misc_RNA		0.3542	144	GO:0031507	GO:0005515			TRUE	1.89017	6.64497e-20	5.27374e-19	chr9	22046758	22046901	144	+	34.7053	29.5624	165.407	127.468	15.7388	13.532	70.2264	54.9357
ENSG00000137821	ENST00000544974; ENST00000558799; ENST00000558546; ENST00000561081; ENST00000443425; ENST00000559201; ENST00000560107; ENST00000560369; ENST00000559670; ENST00000260382; ENST00000558032; ENST00000560755; ENST00000560980; ENST00000558204; ENST00000557977; ENST00000560691; ENST00000558271; ENST00000436542; ENST00000558137; ENST00000561285; ENST00000559469; ENST00000558456; ENST00000560158; ENST0000…	LRRC49	protein_coding	protein_coding	leucine rich repeat containing 49 [Source:HGNC Symbol;Acc:HGNC:25965]	0.4066	1545	GO:0036158	GO:0005515	GO:0005737; GO:0005856; GO:0005874; GO:0005815	54839	TRUE	1.88289	5.72982e-30	7.63843e-29	chr15	70853239	71053658	200420	+	72.2246	82.2204	328.533	295.402	3.05276	3.50782	13.0005	11.8659	2
ENSG00000118407	ENST00000393004; ENST00000498523; ENST00000237172; ENST00000370020	FILIP1	protein_coding	protein_coding	filamin A interacting protein 1 [Source:HGNC Symbol;Acc:HGNC:21015]	0.4173	5064			GO:0005737; GO:0005730; GO:0005886; GO:0005856; GO:0015629; GO:0005829	27145	TRUE	1.88217	7.23972e-12	3.28008e-11	chr6	75291859	75493800	201942	-	1.87596	8.31442	60.4592	31.3611	0.0241918	0.108224	0.729923	0.384339
ENSG00000250509	ENST00000662761; ENST00000507681	ENSG00000250509	long_noncoding	lncRNA	novel transcript	0.4848	879					TRUE	1.88099	1.10927e-12	5.30989e-12	chr5	180416949	180443240	26292	+	0	0	25.0963	28.3262	0	0	1.74454	1.9988
ENSG00000287188	ENST00000654434	ENSG00000287188	long_noncoding	lncRNA	novel transcript, antisense to ANXA10	0.3309	2647					TRUE	1.8792	1.48899e-11	6.59634e-11	chr4	168170097	168194861	24765	-	1.87596	2.77147	45.6296	25.2912	0.0462815	0.069015	1.0539	0.59297
ENSG00000125845	ENST00000378827	BMP2	protein_coding	protein_coding	bone morphogenetic protein 2 [Source:HGNC Symbol;Acc:HGNC:1069]	0.5207	3545	GO:0010628; GO:0050790; GO:0030154; GO:0001934; GO:0045893; GO:0006954; GO:0007219; GO:0071902; GO:0030177; GO:0051216; GO:0001503; GO:0000122; GO:0007507; GO:0045165; GO:0008284; GO:0030509; GO:0030335; GO:0001666; GO:0030282; GO:0060395; GO:0001649; GO:0001658; GO:0001701; GO:0001837; GO:0003176; GO:0003181; GO:0003203; GO:0003210; GO:0003272; GO:0003331; GO:0006029; GO:0006366; GO:0008285; GO:…	GO:0008083; GO:0005515; GO:0005125; GO:0019211; GO:0043539; GO:0048018; GO:0005102; GO:0046332; GO:0039706; GO:0070700	GO:0005615; GO:0043231; GO:0005576; GO:0009986; GO:0005886; GO:0070724	650	TRUE	1.87883	2.31511e-13	1.17153e-12	chr20	6767686	6780246	12561	+	9.37981	9.23824	41.0666	79.9203	0.172789	0.171775	0.708241	1.39913
ENSG00000150527	ENST00000557148; ENST00000553728; ENST00000555143; ENST00000640607; ENST00000280082; ENST00000554392; ENST00000555716; ENST00000341749; ENST00000557038; ENST00000396165; ENST00000556990; ENST00000396158; ENST00000280083; ENST00000341502; ENST00000556148; ENST00000348007; ENST00000553352; ENST00000556593; ENST00000553383	MIA2	protein_coding	protein_coding	MIA SH3 domain ER export factor 2 [Source:HGNC Symbol;Acc:HGNC:18432]	0.3997	2392	GO:0006888; GO:0009306; GO:0035459; GO:0050790; GO:0070973; GO:0032527	GO:0005515; GO:0008047	GO:0016020; GO:0016021; GO:0005783; GO:0005789; GO:0070971	4253	TRUE	1.8767	1.19984e-56	5.04253e-55	chr14	39230231	39388513	158283	+	306.72	282.69	1119.06	1098.65	8.37371	7.78998	28.6024	28.5046	2
ENSG00000247317	ENST00000517833; ENST00000690018; ENST00000522060; ENST00000702175; ENST00000518024; ENST00000502167; ENST00000518831	LY6E-DT	long_noncoding	lncRNA	LY6E divergent transcript [Source:HGNC Symbol;Acc:HGNC:53728]	0.5472	1130				100133669	TRUE	1.87669	5.62751e-29	7.1874e-28	chr8	142981738	143018447	36710	-	69.4106	77.6012	338.799	255.947	4.01129	4.52665	18.3304	14.0569	2
ENSG00000281501	ENST00000510415; ENST00000507794	SEPSECS-AS1	long_noncoding	lncRNA	SEPSECS antisense RNA 1 (head to head) [Source:HGNC Symbol;Acc:HGNC:27737]	0.4244	2219				285540	TRUE	1.87609	6.51017e-20	5.17149e-19	chr4	25160641	25201440	40800	+	36.5813	30.4862	165.407	134.549	1.07656	0.905592	4.55728	3.76306
ENSG00000187608	ENST00000624697; ENST00000624652; ENST00000649529	ISG15	protein_coding	protein_coding	ISG15 ubiquitin like modifier [Source:HGNC Symbol;Acc:HGNC:4053]	0.6385	693	GO:0002376; GO:0009615; GO:0045087; GO:0051607; GO:0007229; GO:0042742; GO:0045071; GO:0032733; GO:0030501; GO:0032729; GO:0032728; GO:0031397; GO:0032020; GO:0034340; GO:0060339; GO:0009617; GO:0019941; GO:0032461; GO:0032649; GO:0045648; GO:0070585	GO:0005515; GO:0031625; GO:0005178; GO:0003735; GO:0031386	GO:0005737; GO:0005576; GO:0005634; GO:0005654; GO:0005829; GO:0022627	9636	TRUE	1.87491	1.13822e-41	2.59948e-40	chr1	1001138	1014540	13403	+	166.023	123.792	609.155	507.848	15.6291	11.7628	53.6864	45.4338	2
ENSG00000137745	ENST00000260302; ENST00000340273	MMP13	protein_coding	protein_coding	matrix metallopeptidase 13 [Source:HGNC Symbol;Acc:HGNC:7159]	0.4234	2092	GO:0006508; GO:0030574; GO:0030198; GO:0022617; GO:0060349; GO:1904645; GO:0001958; GO:0003417; GO:0019538; GO:0030282	GO:0008270; GO:0004222; GO:0046872; GO:0008233; GO:0016787; GO:0005509; GO:0008237; GO:0004175; GO:0004252; GO:0005518	GO:0031012; GO:0005576; GO:0005615	4322	TRUE	1.87	9.62437e-12	4.31654e-11	chr11	102942995	102955732	12738	-	0.937981	0	35.3629	21.2446	0.0292799	0	1.03346	0.630238
ENSG00000013441	ENST00000321356; ENST00000461981; ENST00000464454; ENST00000432425; ENST00000473565; ENST00000472679; ENST00000409769; ENST00000409403; ENST00000434813; ENST00000461326; ENST00000496205; ENST00000492793; ENST00000481641; ENST00000482590	CLK1	protein_coding	protein_coding	CDC like kinase 1 [Source:HGNC Symbol;Acc:HGNC:2068]	0.3792	1326	GO:0006468; GO:0016310; GO:0043484; GO:0018105; GO:0018107; GO:0018108; GO:0046777	GO:0005524; GO:0004672; GO:0000166; GO:0004674; GO:0016301; GO:0016740; GO:0004713; GO:0004712; GO:0106310; GO:0005515; GO:0004715	GO:0005634; GO:0005737	1195	TRUE	1.86909	1.93809e-74	1.34022e-72	chr2	200853009	200864691	11683	-	692.23	731.669	2939.68	2317.69	34.0913	36.3712	135.539	108.475	2
ENSG00000125347	ENST00000679921; ENST00000679762; ENST00000681634; ENST00000443093; ENST00000680594; ENST00000679964; ENST00000679786; ENST00000679945; ENST00000681049; ENST00000680380; ENST00000245414; ENST00000472045; ENST00000405885; ENST00000680139; ENST00000681240; ENST00000681336; ENST00000680562; ENST00000681694; ENST00000680903; ENST00000681595; ENST00000679743; ENST00000681715; ENST00000679860; ENST0000…	IRF1	protein_coding	protein_coding	interferon regulatory factor 1 [Source:HGNC Symbol;Acc:HGNC:6116]	0.5615	679	GO:0006355; GO:0006915; GO:0008285; GO:0050776; GO:0045893; GO:0002376; GO:0045087; GO:0051607; GO:0045088; GO:0045944; GO:0051726; GO:0006357; GO:0071260; GO:0045892; GO:0032728; GO:0032481; GO:0035458; GO:0060333; GO:0002819; GO:0006366; GO:0010468; GO:0032735; GO:0034124; GO:0043374; GO:0045590; GO:2000564	GO:0003700; GO:0000976; GO:0003677; GO:0005515; GO:0000981; GO:0000978; GO:0001228; GO:0000977; GO:0043565	GO:0005634; GO:0005737; GO:0000785; GO:0005654; GO:0005829	3659	TRUE	1.86317	5.56191e-53	2.07163e-51	chr5	132440440	132508719	68280	-	272.015	240.194	1039.21	878.112	26.1305	23.2899	93.4614	80.1651	2
ENSG00000288988	ENST00000688883	ENSG00000288988	long_noncoding	lncRNA	novel transcript, antisense to DOCK3	0.4945	2184					TRUE	1.86274	4.8907e-17	3.17575e-16	chr3	51382865	51385048	2184	-	19.6976	27.7147	140.311	85.9902	0.588976	0.836459	3.92778	2.4435
ENSG00000270344	ENST00000605233; ENST00000655646; ENST00000701842	POC1B-AS1	long_noncoding	lncRNA	POC1B antisense RNA 1 [Source:HGNC Symbol;Acc:HGNC:52949]	0.4873	3611				109729146	TRUE	1.85851	2.79701e-18	1.98316e-17	chr12	89524594	89548005	23412	+	30.0154	26.7909	141.452	117.351	0.542817	0.489042	2.39491	2.01687
ENSG00000115271	ENST00000473240; ENST00000446271; ENST00000429691; ENST00000437150; ENST00000481161; ENST00000453113; ENST00000487445; ENST00000479199; ENST00000233612; ENST00000414723	GCA	protein_coding	protein_coding	grancalcin [Source:HGNC Symbol;Acc:HGNC:15990]	0.4204	1199	GO:0061025	GO:0005509; GO:0046872; GO:0042803; GO:0005515; GO:0046982	GO:0005829; GO:0005886; GO:0005737; GO:0016020; GO:0005576; GO:0070062; GO:0035578	25801	TRUE	1.85264	1.12975e-35	1.99078e-34	chr2	162318840	162371595	52756	+	102.24	126.564	519.036	362.171	5.5685	6.95789	26.4659	18.7461	2
ENSG00000102287	ENST00000370328; ENST00000483564; ENST00000486255; ENST00000495862; ENST00000489333; ENST00000462018; ENST00000441219; ENST00000476016; ENST00000474932; ENST00000465405; ENST00000491339; ENST00000417300	GABRE	protein_coding	protein_coding	gamma-aminobutyric acid type A receptor subunit epsilon [Source:HGNC Symbol;Acc:HGNC:4085]	0.4902	1626	GO:0006811; GO:0006821; GO:0034220; GO:0060079; GO:0007165; GO:0007268; GO:0042391; GO:0050877; GO:1902476; GO:0007214; GO:0051932; GO:0060078; GO:2001226	GO:0005230; GO:0005216; GO:0004888; GO:0005254; GO:0004890; GO:0005231; GO:0030594; GO:1904315; GO:0008503; GO:0005237; GO:0022851	GO:0016021; GO:0016020; GO:0005886; GO:0045202; GO:0045211; GO:0034707; GO:0005887; GO:0043005; GO:1902711; GO:0098794; GO:0032590	2564	TRUE	1.84897	1.67761e-23	1.61948e-22	chrX	151953124	151974680	21557	-	52.527	52.658	252.103	180.074	2.10959	2.13467	9.47909	6.873	2
ENSG00000120519	ENST00000432059; ENST00000335472; ENST00000693222; ENST00000507030; ENST00000511315; ENST00000507560; ENST00000685433; ENST00000394059; ENST00000511374; ENST00000513583; ENST00000502607	SLC10A7	protein_coding	protein_coding	solute carrier family 10 member 7 [Source:HGNC Symbol;Acc:HGNC:23088]	0.3858	2221	GO:0006811; GO:0006814; GO:0055085; GO:0060348; GO:0006874; GO:0048193; GO:0030210; GO:0015721; GO:0034436	GO:0015293; GO:0015125	GO:0016020; GO:0016021; GO:0005794; GO:0005783; GO:0005789; GO:0005886; GO:0000139; GO:0005802; GO:0031226; GO:0005801; GO:0005797	84068	TRUE	1.84792	7.6552e-45	2.02857e-43	chr4	146253975	146522372	268398	-	165.085	190.308	719.806	613.06	4.85395	5.648	19.8142	17.1305	2
ENSG00000196139	ENST00000605781; ENST00000470862; ENST00000480822; ENST00000602997; ENST00000439082; ENST00000605149; ENST00000480697; ENST00000380554; ENST00000605322; ENST00000603312; ENST00000603484	AKR1C3	protein_coding	protein_coding	aldo-keto reductase family 1 member C3 [Source:HGNC Symbol;Acc:HGNC:386]	0.4439	898	GO:0019305; GO:0007186; GO:0006629; GO:0043170; GO:0008202; GO:0006693; GO:0042572; GO:0008284; GO:0008584; GO:0009267; GO:2000379; GO:0070293; GO:0051897; GO:0030216; GO:0010942; GO:0071277; GO:0044597; GO:0044598; GO:0001523; GO:0016488; GO:1900053; GO:2000353; GO:0071276; GO:0042448; GO:0034614; GO:0061370; GO:0019371; GO:0071395; GO:0007584; GO:0042574; GO:0048385; GO:0071379; GO:0071384; GO:…	GO:0016491; GO:0004303; GO:0044594; GO:0004745; GO:0004032; GO:0047045; GO:0016229; GO:0047023; GO:0047024; GO:0047035; GO:0047044; GO:0001758; GO:0004033; GO:0045550; GO:0016655; GO:0052650; GO:0035410; GO:0036130; GO:0047020; GO:0032052; GO:0047086; GO:0018636; GO:0036131; GO:0045703; GO:0047017; GO:0047787	GO:0005634; GO:0005737; GO:0005829; GO:0070062	8644	TRUE	1.84578	5.51445e-48	1.69406e-46	chr10	5035354	5107686	72333	+	191.348	222.642	660.488	877.1	13.9151	16.3424	44.9673	60.6163	2
ENSG00000291051	ENST00000690952; ENST00000701583; ENST00000571737; ENST00000701489	ENSG00000291051	long_noncoding	lncRNA	novel transcript	0.5382	739					TRUE	1.83861	8.82081e-13	4.25285e-12	chr16	75501693	75517335	15643	-	5.62789	13.8574	75.2888	46.5359	0.497188	1.23568	6.22697	3.90699
ENSG00000261335	ENST00000565271	ENSG00000261335	long_noncoding	lncRNA	novel transcript, antisense to MXRA7	0.4677	1717					TRUE	1.83583	4.58872e-13	2.2614e-12	chr17	76671942	76673658	1717	+	13.1317	8.31442	65.0221	62.7223	0.499446	0.319189	2.31526	2.26709
ENSG00000176593	ENST00000550135; ENST00000668392; ENST00000313957; ENST00000547364; ENST00000546949; ENST00000666048; ENST00000546956; ENST00000553254; ENST00000665448	ENSG00000176593	long_noncoding	lncRNA	novel transcript, antisense to ZNF606	0.5365	2173					TRUE	1.83344	6.32838e-23	5.9182e-22	chr19	58002061	58011232	9172	+	47.8371	56.3533	265.792	158.829	1.43761	1.70941	7.4781	4.53614	2
ENSG00000152778	ENST00000681359; ENST00000371795; ENST00000681422; ENST00000681163; ENST00000681348; ENST00000680591; ENST00000679632; ENST00000681270	IFIT5	protein_coding	protein_coding	interferon induced protein with tetratricopeptide repeats 5 [Source:HGNC Symbol;Acc:HGNC:13328]	0.4358	1771	GO:0043123; GO:0002376; GO:0045087; GO:0051607; GO:0045071	GO:0005515; GO:0003723; GO:0000049; GO:0000339; GO:0003690; GO:0003727; GO:0008266	GO:0016020; GO:0005886; GO:0042995; GO:0032587; GO:0005829; GO:0008385; GO:0015629; GO:0045177	24138	TRUE	1.82985	2.00205e-64	1.08254e-62	chr10	89414568	89421605	7038	+	532.773	488.703	2037.36	1646.97	19.6454	18.1892	70.3328	57.7142	2
ENSG00000115963	ENST00000375734; ENST00000263895; ENST00000409557; ENST00000497865; ENST00000473639; ENST00000466334; ENST00000472416; ENST00000454202; ENST00000439275	RND3	protein_coding	protein_coding	Rho family GTPase 3 [Source:HGNC Symbol;Acc:HGNC:671]	0.4323	1219	GO:0007264; GO:0016477; GO:0007015; GO:0008360; GO:0007155; GO:0007163; GO:0030865; GO:0032956; GO:0030036	GO:0005525; GO:0003924; GO:0000166; GO:0005515; GO:0019901	GO:0016020; GO:0005794; GO:0005925; GO:0000139; GO:0005886; GO:0005856; GO:0031410; GO:0005938; GO:0042995	390	TRUE	1.82942	2.52355e-87	2.47465e-85	chr2	150468195	150539011	70817	-	1637.72	1552.02	6137.18	5251.47	87.7348	83.9231	307.803	267.359	2
ENSG00000247934	ENST00000473753; ENST00000617468	ENSG00000247934	long_noncoding	lncRNA	novel transcript, antisense to CCDC91	0.4788	1574					TRUE	1.82871	4.12518e-16	2.54264e-15	chr12	28163298	28190738	27441	-	18.7596	26.7909	112.933	100.153	0.778317	1.12194	4.38657	3.94891
ENSG00000261242	ENST00000561909	ENSG00000261242	long_noncoding	lncRNA	novel transcript, antisense to PPP2R5E	0.4772	1096					TRUE	1.82695	6.73405e-11	2.81985e-10	chr14	63543569	63544664	1096	+	0.937981	2.77147	41.0666	23.2679	0.0558883	0.166681	2.2908	1.31754
ENSG00000241697	ENST00000374879	TMEFF1	protein_coding	protein_coding	transmembrane protein with EGF like and two follistatin like domains 1 [Source:HGNC Symbol;Acc:HGNC:11866]	0.4353	2575	GO:0009887; GO:0009888; GO:0016358; GO:0008045	GO:0005515; GO:0005102	GO:0016020; GO:0016021; GO:0005886; GO:0005604	8577	TRUE	1.82419	2.3234e-32	3.48551e-31	chr9	100473149	100577636	104488	+	120.062	84.9918	424.355	353.066	3.04484	2.17564	10.0754	8.50933	2
ENSG00000255150	ENST00000527879	EID3	protein_coding	protein_coding	EP300 interacting inhibitor of differentiation 3 [Source:HGNC Symbol;Acc:HGNC:32961]	0.4472	1467	GO:0006281; GO:0006974; GO:0006310; GO:0000724; GO:0016925; GO:0032204	GO:0005515	GO:0005634; GO:0005737; GO:0005654; GO:0005730; GO:0005694; GO:0000781; GO:0030915	493861	TRUE	1.8231	1.01625e-15	6.09084e-15	chr12	104303739	104305205	1467	+	14.0697	29.5624	108.37	97.1184	0.626314	1.3283	4.51636	4.10855
ENSG00000130649	ENST00000463117; ENST00000541261; ENST00000252945; ENST00000477500; ENST00000418356; ENST00000421586; ENST00000541080; ENST00000480558; ENST00000368520; ENST00000469258	CYP2E1	protein_coding	protein_coding	cytochrome P450 family 2 subfamily E member 1 [Source:HGNC Symbol;Acc:HGNC:2631]	0.5268	1682	GO:0006629; GO:0006631; GO:0006082; GO:0006805; GO:0019373; GO:0001676; GO:0008202; GO:0042759; GO:0016098; GO:0046483; GO:0002933; GO:0018885; GO:0018910; GO:0018960; GO:0042197; GO:0006641; GO:0009410; GO:0009617; GO:0010193; GO:0010243; GO:0045471	GO:0004497; GO:0020037; GO:0005506; GO:0016705; GO:0046872; GO:0016491; GO:0016712; GO:0008392; GO:0008395; GO:0070330; GO:0030544; GO:0051879; GO:0016709; GO:0019899; GO:0019825; GO:0120319; GO:0018601	GO:0016020; GO:0005783; GO:0005789; GO:0043231; GO:0005739; GO:0005743; GO:0005737; GO:0000139; GO:0031227	1571	TRUE	1.82304	3.67022e-11	1.57139e-10	chr10	133520406	133561220	40815	+	7.50385	1.84765	41.0666	42.4893	0.291337	0.0724069	1.4927	1.56773
ENSG00000240024	ENST00000487386	LINC00888	pseudogene	transcribed_unprocessed_pseudogene	long intergenic non-protein coding RNA 888 [Source:HGNC Symbol;Acc:HGNC:48575]	0.38	421				100505687	TRUE	1.8222	1.71257e-26	1.96855e-25	chr3	183451741	183455335	3595	+	60.0308	80.3727	279.481	268.087	9.3117	12.5838	40.5862	39.5194	2
ENSG00000162614	ENST00000401035; ENST00000330010; ENST00000334785; ENST00000440324; ENST00000342754; ENST00000464998; ENST00000480732; ENST00000470735	NEXN	protein_coding	protein_coding	nexilin F-actin binding protein [Source:HGNC Symbol;Acc:HGNC:29557]	0.383	1941	GO:0007155; GO:0007411; GO:0030334; GO:0051493; GO:0007156; GO:0070593	GO:0003779; GO:0005515; GO:0051015; GO:0008307; GO:0098632	GO:0005886; GO:0005737; GO:0005856; GO:0005925; GO:0005912; GO:0070161; GO:0015629; GO:0030018; GO:0030424; GO:0030055	91624	TRUE	1.82141	1.01515e-51	3.61805e-50	chr1	77888513	77943895	55383	+	285.146	262.366	1170.4	818.424	9.59355	8.90982	36.8652	26.168	2
ENSG00000287935	ENST00000662307	ENSG00000287935	long_noncoding	lncRNA	novel transcript	0.5108	3283					TRUE	1.8195	8.44648e-13	4.07918e-12	chr11	1333250	1337068	3819	-	13.1317	8.31442	70.7258	55.6407	0.261209	0.166935	1.31709	1.05181
ENSG00000224549	ENST00000448570	ENSG00000224549	long_noncoding	lncRNA	novel transcript	0.3848	447					TRUE	1.81724	1.52582e-11	6.74915e-11	chr9	22767175	22768316	1142	+	4.68991	9.23824	60.4592	39.4543	0.685163	1.36229	8.26919	5.47777
ENSG00000260641	ENST00000569927	TSPAN5-DT	long_noncoding	lncRNA	TSPAN5 divergent transcript [Source:HGNC Symbol;Acc:HGNC:55389]	0.4218	5657				105377342	TRUE	1.81707	5.35158e-11	2.26059e-10	chr4	98658894	98664550	5657	+	5.62789	3.6953	62.7406	21.2446	0.0649675	0.0430576	0.678065	0.233067
ENSG00000257178	ENST00000548801	ENSG00000257178	long_noncoding	lncRNA	novel transcript, sense intronic to HOXB3	0.5228	2630	GO:0035195		GO:0016442		TRUE	1.81515	7.45231e-11	3.11161e-10	chr17	48579630	48582259	2630	-	0.937981	4.61912	36.5036	33.3844	0.0232903	0.115768	0.848573	0.78778
ENSG00000260219	ENST00000690312; ENST00000563252; ENST00000688846; ENST00000688695; ENST00000687080; ENST00000701321	CD2BP2-DT	long_noncoding	lncRNA	CD2BP2 divergent transcript [Source:HGNC Symbol;Acc:HGNC:53029]	0.5802	1234				101928707	TRUE	1.81344	5.93275e-16	3.6195e-15	chr16	30354665	30363621	8957	+	21.5736	24.9433	110.652	103.188	1.14168	1.33237	5.48216	5.18958
ENSG00000197934	ENST00000414486; ENST00000357401	CYYR1-AS1	long_noncoding	lncRNA	CYYR1 antisense RNA 1 [Source:HGNC Symbol;Acc:HGNC:39560]	0.4012	1917				100996571	TRUE	1.8126	2.72261e-13	1.37213e-12	chr21	26393635	26569252	175618	+	9.37981	16.6288	85.5554	56.6524	0.319528	0.571776	2.72856	1.83406
ENSG00000261220	ENST00000561761	ST3GAL1-DT	long_noncoding	lncRNA	ST3GAL1 divergent transcript [Source:HGNC Symbol;Acc:HGNC:55372]	0.5622	1704				119545630	TRUE	1.81052	7.00786e-16	4.24556e-15	chr8	133572158	133573861	1704	+	22.5116	24.0194	118.637	95.0951	0.862726	0.929137	4.25656	3.46342
ENSG00000139168	ENST00000266529; ENST00000679269; ENST00000677694; ENST00000678375; ENST00000548022; ENST00000679184; ENST00000676501; ENST00000678543; ENST00000552235; ENST00000552673; ENST00000678390; ENST00000551102	ZCRB1	protein_coding	protein_coding	zinc finger CCHC-type and RNA binding motif containing 1 [Source:HGNC Symbol;Acc:HGNC:29620]	0.3661	1955	GO:0006397; GO:0008380; GO:0000398	GO:0008270; GO:0003723; GO:0003676; GO:0046872; GO:0005515	GO:0005634; GO:0005681; GO:0005689; GO:0005654; GO:0005829	85437	TRUE	1.80519	4.1193e-76	3.02961e-74	chr12	42312086	42326257	14172	-	1016.77	1020.83	3822.62	3349.57	33.9636	34.4185	119.543	106.331	2
ENSG00000122420	ENST00000370758; ENST00000370757; ENST00000497923; ENST00000370756	PTGFR	protein_coding	protein_coding	prostaglandin F receptor [Source:HGNC Symbol;Acc:HGNC:9600]	0.384	4017	GO:0007186; GO:0007165; GO:0008284; GO:0007189; GO:0006954; GO:0007204; GO:0035584; GO:0007567; GO:0071799; GO:0010628; GO:0032355; GO:0032496; GO:0043066	GO:0004930; GO:0004958	GO:0016021; GO:0005737; GO:0016020; GO:0005886; GO:0005576; GO:0005887	5737	TRUE	1.80316	7.04942e-12	3.19636e-11	chr1	78303884	78540701	236818	+	8.44183	8.31442	51.3332	56.6524	0.137237	0.136432	0.781278	0.875252
ENSG00000267586	ENST00000601948; ENST00000659948; ENST00000586990; ENST00000593234; ENST00000585627; ENST00000591199; ENST00000593051; ENST00000593316; ENST00000591381; ENST00000585639; ENST00000589068; ENST00000586447; ENST00000658915	LINC00907	long_noncoding	lncRNA	long intergenic non-protein coding RNA 907 [Source:HGNC Symbol;Acc:HGNC:44327]	0.4193	1516				284260	TRUE	1.80212	1.2046e-10	4.95102e-10	chr18	42159283	42691422	532140	+	0.937981	3.6953	37.6444	28.3262	0.0404047	0.160671	1.51813	1.15959
ENSG00000122643	ENST00000643244; ENST00000610140; ENST00000456458; ENST00000409467; ENST00000473083; ENST00000409787; ENST00000461851; ENST00000464840; ENST00000449201; ENST00000497542	NT5C3A	protein_coding	protein_coding	5'-nucleotidase, cytosolic IIIA [Source:HGNC Symbol;Acc:HGNC:17820]	0.3605	949	GO:0051607; GO:0009117; GO:0006213; GO:0006248	GO:0000287; GO:0008253; GO:0046872; GO:0000166; GO:0016740; GO:0016787; GO:0005515; GO:0106411; GO:0000215	GO:0005737; GO:0005783; GO:0005654; GO:0005829; GO:0016604	51251	TRUE	1.79881	3.49207e-62	1.75687e-60	chr7	33014130	33062796	48667	-	507.448	515.494	2117.21	1495.22	34.8933	35.7786	136.297	97.7091	2
ENSG00000154358	ENST00000570156; ENST00000680850; ENST00000284548; ENST00000422127; ENST00000366704; ENST00000662438; ENST00000636476; ENST00000668066; ENST00000493977; ENST00000663720; ENST00000659732; ENST00000366706; ENST00000668943; ENST00000483539; ENST00000494839; ENST00000668629; ENST00000602685; ENST00000602832; ENST00000660857; ENST00000664957; ENST00000664561; ENST00000660606; ENST00000474237; ENST0000…	OBSCN	protein_coding	protein_coding	obscurin, cytoskeletal calmodulin and titin-interacting RhoGEF [Source:HGNC Symbol;Acc:HGNC:15719]	0.6156	7058	GO:0006468; GO:0016310; GO:0007155; GO:0050790; GO:0046777; GO:0030154; GO:0051056; GO:0098609; GO:0045214; GO:0036309	GO:0005515; GO:0005524; GO:0005085; GO:0004672; GO:0000166; GO:0004674; GO:0016301; GO:0016740; GO:0008307; GO:0045296; GO:0046872; GO:0106310; GO:0008289; GO:0005516; GO:0032266; GO:0010314; GO:0005546; GO:0005547; GO:0043325; GO:0031432; GO:0030506; GO:0070273; GO:0050839	GO:0005737; GO:0005829; GO:0005886; GO:0016604; GO:0043229; GO:0005615; GO:0014704; GO:0030017; GO:0030018; GO:0031430; GO:0042383; GO:0005634; GO:0016020; GO:0005887; GO:0005911; GO:0030016	84033	TRUE	1.79759	1.45459e-10	5.93496e-10	chr1	228208044	228378876	170833	+	2.81394	2.77147	50.1925	19.2213	0.0260358	0.0258831	0.434776	0.169013
ENSG00000258744	ENST00000690491; ENST00000656888; ENST00000555109	ENSG00000258744	long_noncoding	lncRNA	novel transcript, antisense to CMA1	0.4529	1547					TRUE	1.79649	7.03326e-24	6.95988e-23	chr14	24443010	24508688	65679	+	49.713	72.9821	274.918	202.33	2.09854	3.10966	10.8648	8.11683	2
ENSG00000054598	ENST00000645831	FOXC1	protein_coding	protein_coding	forkhead box C1 [Source:HGNC Symbol;Acc:HGNC:3800]	0.5626	3983	GO:0006355; GO:0000122; GO:0045893; GO:0001822; GO:0045944; GO:0001525; GO:0006357; GO:0030154; GO:0009653; GO:0070098; GO:0016477; GO:0016525; GO:0010718; GO:0045930; GO:0001958; GO:0008283; GO:0042475; GO:0071364; GO:0043388; GO:0045618; GO:0001657; GO:0036438; GO:0038084; GO:1904798; GO:0021549; GO:1990869; GO:0001654; GO:0007507; GO:0001501; GO:0001503; GO:0001541; GO:0001568; GO:0001701; GO:…	GO:0003700; GO:0043565; GO:0003677; GO:0005515; GO:0000981; GO:0000978; GO:0000976; GO:0061629; GO:0001228; GO:0000977; GO:0008301; GO:0140297; GO:1990841	GO:0005634; GO:0005654; GO:0005829; GO:0000785; GO:0000792	2296	TRUE	1.79437	1.10927e-55	4.49852e-54	chr6	1609915	1613897	3983	+	368.627	366.758	1368.89	1232.19	6.04385	6.06954	21.0119	19.1992	2
ENSG00000213760	ENST00000303892; ENST00000376151; ENST00000483251; ENST00000415099; ENST00000483170; ENST00000481998	ATP6V1G2	protein_coding	protein_coding	ATPase H+ transporting V1 subunit G2 [Source:HGNC Symbol;Acc:HGNC:862]	0.5399	842	GO:1902600; GO:0006811; GO:0016241	GO:0046961; GO:0005515; GO:0016887	GO:0016471; GO:0016020; GO:0031410; GO:0042470; GO:0030665; GO:0000221; GO:0005829; GO:0030285	534	TRUE	1.79159	3.50882e-14	1.88145e-13	chr6	31544444	31548427	3984	-	24.3875	12.9335	90.1184	88.0135	1.89032	1.01189	6.53961	6.4833
ENSG00000287584	ENST00000663389	ENSG00000287584	long_noncoding	lncRNA	novel transcript	0.4509	1131					TRUE	1.79105	3.55252e-11	1.52475e-10	chr7	39621253	39623201	1949	-	4.68991	9.23824	59.3184	38.4427	0.270794	0.53841	3.20653	2.10944
ENSG00000277149	ENST00000612372; ENST00000620995; ENST00000610600	TYW1B	protein_coding	protein_coding	tRNA-yW synthesizing protein 1 homolog B [Source:HGNC Symbol;Acc:HGNC:33908]	0.4767	1915	GO:0008033; GO:0031591	GO:0003824; GO:0051536; GO:0046872; GO:0016829; GO:0051539; GO:0102521; GO:0010181; GO:0000166; GO:0005515	GO:0016020; GO:0016021	441250	TRUE	1.78747	3.78141e-18	2.64546e-17	chr7	72558744	72828200	269457	-	35.6433	33.2577	148.296	138.596	1.21547	1.14475	4.73445	4.49158
ENSG00000151702	ENST00000608303; ENST00000696982; ENST00000344954; ENST00000527767; ENST00000281428; ENST00000527786; ENST00000429175; ENST00000534087; ENST00000608055; ENST00000528790	FLI1	protein_coding	protein_coding	Fli-1 proto-oncogene, ETS transcription factor [Source:HGNC Symbol;Acc:HGNC:3749]	0.4806	3046	GO:0006355; GO:0006357; GO:0045893; GO:0030154; GO:0009887; GO:0007599; GO:0008015; GO:0035855; GO:0045944	GO:0003700; GO:0043565; GO:0003677; GO:0005515; GO:1990837; GO:0000981; GO:0000976; GO:0000978; GO:0001228; GO:0003682	GO:0005634; GO:0005654; GO:0005829; GO:0016604; GO:0000785	2313	TRUE	1.78613	1.48772e-15	8.84324e-15	chr11	128686535	128813267	126733	+	20.6356	26.7909	108.37	104.2	0.442409	0.579754	2.17515	2.12302
ENSG00000067066	ENST00000264052; ENST00000427101; ENST00000340126; ENST00000432979; ENST00000409824; ENST00000409341; ENST00000409112; ENST00000409897; ENST00000470940; ENST00000466710; ENST00000413284; ENST00000452345; ENST00000462751; ENST00000494508; ENST00000492546; ENST00000459786; ENST00000431952; ENST00000494901; ENST00000488180	SP100	protein_coding	protein_coding	SP100 nuclear antigen [Source:HGNC Symbol;Acc:HGNC:11206]	0.4347	1748	GO:0006357; GO:0000723; GO:0045893; GO:0000122; GO:0043433; GO:0010596; GO:0034341; GO:0043392; GO:0045765; GO:0060337; GO:0006978; GO:0034340; GO:0045185; GO:0046826; GO:0060333; GO:1902041; GO:1902044; GO:0032526; GO:0034097; GO:0048384; GO:0032897; GO:0045944; GO:0045892; GO:0051091	GO:0003677; GO:0005515; GO:0000981; GO:0019904; GO:0042802; GO:0019900; GO:0046983; GO:0070087; GO:0061629; GO:0042803; GO:0046872	GO:0005634; GO:0000781; GO:0005737; GO:0005654; GO:0016604; GO:0030870; GO:0016605; GO:0034399	6672	TRUE	1.78347	9.79588e-72	6.27406e-70	chr2	230415942	230545606	129665	+	918.284	849.918	3409.67	2728.42	34.3062	32.0496	119.256	96.8694	2
ENSG00000198695	ENST00000361681	MT-ND6	protein_coding	protein_coding	mitochondrially encoded NADH:ubiquinone oxidoreductase core subunit 6 [Source:HGNC Symbol;Acc:HGNC:7462]	0.4267	525	GO:0006120; GO:0032981; GO:0035094; GO:0042220; GO:0042542; GO:0009060; GO:0042776	GO:0008137	GO:0016020; GO:0016021; GO:0005739; GO:0005743; GO:0031966; GO:0070469; GO:0005747		TRUE	1.78186	3.06789e-62	1.55246e-60	chrM	14149	14673	525	-	555.285	540.437	2405.82	1416.31	69.0706	67.8535	280.164	167.423	2
ENSG00000291010	ENST00000416599; ENST00000607588; ENST00000606974; ENST00000606619	MRPS31P5	long_noncoding	lncRNA	mitochondrial ribosomal protein S31 pseudogene 5 [Source:NCBI gene (formerly Entrezgene);Acc:100887750]	0.4539	1274				100887750	TRUE	1.78104	3.79469e-23	3.59326e-22	chr13	52167709	52194465	26757	-	59.0928	60.9724	258.948	203.342	3.02902	3.15464	12.4266	9.90544	2
ENSG00000164543	ENST00000462448; ENST00000648544; ENST00000319357; ENST00000474211	STK17A	protein_coding	protein_coding	serine/threonine kinase 17a [Source:HGNC Symbol;Acc:HGNC:11395]	0.4211	2187	GO:0006468; GO:0016310; GO:0006915; GO:0035556; GO:0043065; GO:2000271; GO:2000377	GO:0000166; GO:0004672; GO:0004674; GO:0005524; GO:0016301; GO:0016740; GO:0106310	GO:0005634; GO:0016607; GO:0005886	9263	TRUE	1.7765	7.67223e-77	5.73995e-75	chr7	43582758	43650713	67956	+	1186.55	1238.85	4283.47	4074.92	35.4301	37.3384	119.745	115.635	2
ENSG00000287245	ENST00000663040	ENSG00000287245	long_noncoding	lncRNA	novel transcript, antisense to RDX	0.4056	3696					TRUE	1.77121	2.23803e-10	8.97126e-10	chr11	109946581	109975996	29416	+	2.81394	2.77147	28.5185	38.4427	0.0497188	0.0494271	0.47174	0.645503
ENSG00000163661	ENST00000295927	PTX3	protein_coding	protein_coding	pentraxin 3 [Source:HGNC Symbol;Acc:HGNC:9692]	0.4745	1884	GO:0045087; GO:0006954; GO:0046597; GO:0044869; GO:0044871; GO:1903016; GO:1903019; GO:0001550; GO:0001878; GO:0008228; GO:0030198; GO:0044793; GO:0045429; GO:0050766	GO:0005515; GO:0042802; GO:0001849; GO:0046790; GO:0001872	GO:0005615; GO:0005576; GO:0035580; GO:1904724; GO:0031012	5806	TRUE	1.76912	7.69105e-24	7.58918e-23	chr3	157436850	157443633	6784	+	73.1626	57.2771	234.992	256.959	2.53597	2.00395	7.62573	8.46447	2
ENSG00000240891	ENST00000636933; ENST00000393934; ENST00000477665; ENST00000468174; ENST00000474484	PLCXD2	protein_coding	protein_coding	phosphatidylinositol specific phospholipase C X domain containing 2 [Source:HGNC Symbol;Acc:HGNC:26462]	0.4873	2577	GO:0006629; GO:0007165; GO:0016042	GO:0008081; GO:0016787	GO:0005634	257068	TRUE	1.76877	7.15679e-15	4.05419e-14	chr3	111674676	111846447	171772	+	22.5116	22.1718	82.1332	117.351	0.570464	0.567117	1.94856	2.82612
ENSG00000145451	ENST00000274093; ENST00000340217; ENST00000483010; ENST00000436738	GLRA3	protein_coding	protein_coding	glycine receptor alpha 3 [Source:HGNC Symbol;Acc:HGNC:4328]	0.3503	3204	GO:0006811; GO:0006821; GO:0034220; GO:0060078; GO:0060079; GO:0007165; GO:0007268; GO:0042391; GO:0050877; GO:1902476; GO:0051260; GO:0007218; GO:0043200; GO:0060012	GO:0005230; GO:0046872; GO:0005216; GO:0004888; GO:0005254; GO:0005231; GO:0030594; GO:1904315; GO:0016594; GO:0016934; GO:0022824; GO:0022852	GO:0016021; GO:0016020; GO:0005886; GO:0042995; GO:0005887; GO:0030425; GO:0045202; GO:0043204; GO:0045211; GO:0034707; GO:0043005; GO:0016935	8001	TRUE	1.76744	1.23585e-12	5.89466e-12	chr4	174636920	174829247	192328	-	15.0077	11.0859	75.2888	61.7106	0.305885	0.228068	1.43663	1.19532
ENSG00000260027	ENST00000239165; ENST00000567101; ENST00000467314	HOXB7	protein_coding	protein_coding	homeobox B7 [Source:HGNC Symbol;Acc:HGNC:5118]	0.5172	789	GO:0006355; GO:0006357; GO:0009952; GO:0045944; GO:0048568; GO:0030099; GO:0048704; GO:0090190	GO:0003677; GO:0003700; GO:0000981; GO:0005515; GO:0000978; GO:1990837; GO:0001228	GO:0005634; GO:0005654; GO:0005829; GO:0016604; GO:0000785	3217	TRUE	1.76647	4.94859e-69	3.00324e-67	chr17	48607232	48633572	26341	-	816.982	828.67	3073.15	2575.66	67.5596	69.1682	237.92	202.415	2
ENSG00000245522	ENST00000500698; ENST00000525154	LINC02709	long_noncoding	lncRNA	long intergenic non-protein coding RNA 2709 [Source:HGNC Symbol;Acc:HGNC:54226]	0.5225	2240				440028	TRUE	1.76514	1.40482e-17	9.47665e-17	chr11	9754770	9759533	4764	-	33.7673	34.1815	139.17	139.608	0.984432	1.00584	3.79845	3.86792
ENSG00000257354	ENST00000550290	MIRLET7IHG	long_noncoding	lncRNA	MIRLET7I host gene [Source:HGNC Symbol;Acc:HGNC:55478]	0.4057	8693				120766144	TRUE	1.76185	1.2567e-21	1.09556e-20	chr12	62602752	62622213	19462	+	59.0928	51.7342	263.511	161.864	0.443917	0.392278	1.85326	1.15557	2
ENSG00000213901	ENST00000409878; ENST00000295738; ENST00000455516; ENST00000497918; ENST00000414999; ENST00000409370; ENST00000465580; ENST00000430764; ENST00000421779; ENST00000461812	SLC23A3	protein_coding	protein_coding	solute carrier family 23 member 3 [Source:HGNC Symbol;Acc:HGNC:20601]	0.5887	1215	GO:0055085; GO:0015882	GO:0022857; GO:0015229	GO:0016020; GO:0016021; GO:0098590	151295	TRUE	1.75995	3.84057e-13	1.90786e-12	chr2	219161465	219170095	8631	-	15.9457	15.705	82.1332	72.8388	0.857045	0.852018	4.13286	3.72052
ENSG00000152049	ENST00000281830; ENST00000488477	KCNE4	protein_coding	protein_coding	potassium voltage-gated channel subfamily E regulatory subunit 4 [Source:HGNC Symbol;Acc:HGNC:6244]	0.4648	1912	GO:0006811; GO:0006813; GO:0034765; GO:0071805; GO:0098915; GO:0060307; GO:0086005; GO:0086011; GO:0086091; GO:0097623; GO:1902260	GO:0005249; GO:0005244; GO:0005267; GO:0005515; GO:0044325; GO:0005251; GO:0015459; GO:1902282	GO:0016020; GO:0016021; GO:0016324	23704	TRUE	1.75785	2.50122e-30	3.405e-29	chr2	223052190	223198399	146210	+	105.054	107.164	402.681	363.182	3.58807	3.69442	12.876	11.7884	2
ENSG00000153930	ENST00000635860; ENST00000653862; ENST00000575594; ENST00000574292; ENST00000318698; ENST00000682825; ENST00000566473; ENST00000572945; ENST00000573365; ENST00000572312; ENST00000572321	ANKFN1	protein_coding	protein_coding	ankyrin repeat and fibronectin type III domain containing 1 [Source:HGNC Symbol;Acc:HGNC:26766]	0.4548	2561	GO:0000132; GO:0061172; GO:0001662; GO:0045475; GO:0050957	GO:0005515	GO:0005819	162282	TRUE	1.75545	3.31409e-32	4.93757e-31	chr17	55882301	56517016	634716	+	119.124	118.25	431.199	417.811	3.03756	3.04352	10.2938	10.1248	2
ENSG00000152952	ENST00000703517; ENST00000480704; ENST00000469350; ENST00000703518; ENST00000703519; ENST00000703520; ENST00000703521; ENST00000461497; ENST00000282903; ENST00000703522; ENST00000703523; ENST00000360060; ENST00000703524; ENST00000703525; ENST00000703526; ENST00000703527; ENST00000703528; ENST00000494950; ENST00000495700; ENST00000475505; ENST00000703529; ENST00000478436; ENST00000460520	PLOD2	protein_coding	protein_coding	procollagen-lysine,2-oxoglutarate 5-dioxygenase 2 [Source:HGNC Symbol;Acc:HGNC:9082]	0.3698	3147	GO:0001666; GO:0036211; GO:0017185; GO:0046947	GO:0008475; GO:0046872; GO:0016491; GO:0005506; GO:0016705; GO:0031418; GO:0051213	GO:0016020; GO:0005783; GO:0030867; GO:0005789; GO:0070062	5352	TRUE	1.75426	3.16352e-96	3.92209e-94	chr3	146035139	146163725	128587	-	3291.38	3290.66	11674.3	10578.8	68.2995	68.9244	226.8	208.621	2
ENSG00000204389	ENST00000375651; ENST00000608703	HSPA1A	protein_coding	protein_coding	heat shock protein family A (Hsp70) member 1A [Source:HGNC Symbol;Acc:HGNC:5232]	0.5928	2154	GO:0010628; GO:0043066; GO:0000122; GO:0006986; GO:0060548; GO:1901673; GO:0006457; GO:0046718; GO:0050821; GO:0016192; GO:0008285; GO:0006402; GO:0030512; GO:0032757; GO:0051092; GO:0030308; GO:0042026; GO:2001240; GO:0007041; GO:0032436; GO:0034599; GO:0034605; GO:1902236; GO:0034620; GO:0090084; GO:0051085; GO:0045648; GO:0046034; GO:0031396; GO:0051131; GO:0031397; GO:0033120; GO:0070370; GO:…	GO:0005524; GO:0140662; GO:0005515; GO:0003723; GO:0000166; GO:0051082; GO:0005102; GO:0016887; GO:0031625; GO:0045296; GO:0051787; GO:0047485; GO:0019899; GO:0003714; GO:0140416; GO:0001618; GO:0042826; GO:0001664; GO:0044183; GO:0031072; GO:0097718; GO:0031249; GO:0055131; GO:0140545	GO:0005634; GO:0005737; GO:0016607; GO:0032991; GO:0005783; GO:0005814; GO:0005739; GO:1990904; GO:0005576; GO:0005856; GO:0005925; GO:0005829; GO:0048471; GO:0008180; GO:0005815; GO:0031982; GO:0005813; GO:0005886; GO:0005654; GO:0070062; GO:0072562; GO:1904813; GO:0016235; GO:0016234	3303	TRUE	1.75271	8.78076e-74	5.95342e-72	chr6	31815543	31817946	2404	+	1093.69	1206.51	4306.29	3495.25	33.1577	36.921	122.227	100.705	2
ENSG00000128482	ENST00000575165; ENST00000574149; ENST00000461366; ENST00000580109; ENST00000574782	RNF112	protein_coding	protein_coding	ring finger protein 112 [Source:HGNC Symbol;Acc:HGNC:12968]	0.63	1154	GO:0016567; GO:0051865; GO:0007399; GO:0051726; GO:0030182; GO:1990403; GO:0007029; GO:0033194; GO:0051260; GO:0036474; GO:0036473; GO:0045666; GO:0045687; GO:0070315	GO:0046872; GO:0005525; GO:0003924; GO:0000166; GO:0016740; GO:0008270; GO:0005515; GO:0061630; GO:0043621	GO:0005634; GO:0005737; GO:0016020; GO:0016021; GO:0031410; GO:0042995; GO:0005768; GO:0005654; GO:0043005; GO:0045202; GO:0043204; GO:0008021; GO:0014069; GO:0019898; GO:0044297; GO:0016604	7732	TRUE	1.75227	3.66948e-10	1.44457e-09	chr17	19411125	19417276	6152	+	3.75193	1.84765	27.3777	38.4427	0.212317	0.105536	1.45044	2.0674
ENSG00000118181	ENST00000532567; ENST00000527791; ENST00000527673; ENST00000527853; ENST00000524864; ENST00000528547	RPS25	protein_coding	protein_coding	ribosomal protein S25 [Source:HGNC Symbol;Acc:HGNC:10413]	0.491	738	GO:0006412; GO:0002181; GO:0006364; GO:0042274	GO:0003723; GO:0005515; GO:0003735	GO:0005634; GO:1990904; GO:0005840; GO:0005730; GO:0022627; GO:0005654; GO:0005829; GO:0070062; GO:0005737; GO:0022626; GO:0014069; GO:0015935; GO:0045202	6230	TRUE	1.75204	1.13357e-128	2.85151e-126	chr11	119015712	119018691	2980	-	9420.15	9230.85	34143.5	28728.8	832.998	823.906	2826.61	2414.26	2
ENSG00000273002	ENST00000610146	ARHGEF2-AS2	long_noncoding	lncRNA	ARHGEF2 antisense RNA 2 [Source:HGNC Symbol;Acc:HGNC:55175]	0.4984	2157				107985209	TRUE	1.75196	1.85704e-11	8.15602e-11	chr1	155978799	155982986	4188	+	10.3178	8.31442	47.911	61.7106	0.312373	0.254079	1.35798	1.77552
ENSG00000249364	ENST00000503106; ENST00000668508; ENST00000514368; ENST00000659965; ENST00000669754; ENST00000660658; ENST00000660629; ENST00000670004; ENST00000515227; ENST00000660391; ENST00000504068; ENST00000670173; ENST00000513234; ENST00000667775; ENST00000653448; ENST00000669367; ENST00000669333; ENST00000657280; ENST00000509947; ENST00000657465	LINC02997	long_noncoding	lncRNA	long intergenic non-protein coding RNA 2997 [Source:HGNC Symbol;Acc:HGNC:56113]	0.4197	1233				101928858	TRUE	1.74623	9.22477e-12	4.14697e-11	chr5	67379378	67806600	427223	+	11.2558	10.1621	55.8962	62.7223	0.596141	0.543257	2.77158	3.15701
ENSG00000230615	ENST00000693417; ENST00000657086; ENST00000623351; ENST00000624869; ENST00000607988; ENST00000609636; ENST00000609472; ENST00000610167; ENST00000434244; ENST00000630871; ENST00000626342; ENST00000626430; ENST00000628234; ENST00000656061; ENST00000431800; ENST00000437643; ENST00000616338; ENST00000453688; ENST00000447959; ENST00000609027; ENST00000630008; ENST00000627824; ENST00000625367; ENST0000…	ENSG00000230615	long_noncoding	lncRNA	novel transcript	0.4862	833					TRUE	1.7338	4.3423e-13	2.14605e-12	chr1	44030414	44115913	85500	+	14.0697	21.248	94.6813	69.8038	1.10261	1.68075	6.94659	5.1987
ENSG00000227258	ENST00000618753; ENST00000654757; ENST00000437867; ENST00000444663; ENST00000659169; ENST00000666499; ENST00000619472	SMIM2-AS1	long_noncoding	lncRNA	SMIM2 antisense RNA 1 [Source:HGNC Symbol;Acc:HGNC:42674]	0.4551	1769				101929212	TRUE	1.73258	7.9264e-13	3.83762e-12	chr13	44110451	44240517	130067	+	17.8216	14.7812	79.8517	74.8621	0.657895	0.550767	2.75972	2.62634
ENSG00000243406	ENST00000423686	MRPS31P5	pseudogene	transcribed_unprocessed_pseudogene	mitochondrial ribosomal protein S31 pseudogene 5 [Source:HGNC Symbol;Acc:HGNC:39253]	0.4489	920				100887750	TRUE	1.72808	1.92413e-14	1.05154e-13	chr13	52175639	52194378	18740	-	17.8216	29.5624	109.511	94.0834	1.26502	2.11806	7.27743	6.34661
ENSG00000286223	ENST00000652719	ENSG00000286223	long_noncoding	lncRNA	novel transcript, antisense to NOP58	0.3991	1120					TRUE	1.72571	2.65098e-21	2.27113e-20	chr2	202302122	202303614	1493	-	76.9145	40.6483	244.118	191.202	4.48463	2.39227	13.3257	10.5948
ENSG00000134970	ENST00000456936; ENST00000503010; ENST00000508420	TMED7	protein_coding	protein_coding	transmembrane p24 trafficking protein 7 [Source:HGNC Symbol;Acc:HGNC:24253]	0.4723	1765	GO:0015031; GO:0006886; GO:0006888; GO:0007030		GO:0016020; GO:0016021; GO:0005794; GO:0031410; GO:0005783; GO:0005789; GO:0012507; GO:0030663; GO:0005793; GO:0033116; GO:0030126; GO:0030134; GO:0000139; GO:0030133; GO:0030127	51014	TRUE	1.7245	6.40832e-95	7.51549e-93	chr5	115613210	115632992	19783	-	3641.24	3515.15	13094.5	10603.1	134.723	131.276	453.58	372.825	2
ENSG00000277577	ENST00000615964	ENSG00000277577	short_noncoding	misc_RNA		0.4921	126	GO:0009048				TRUE	1.72272	1.1071e-14	6.16885e-14	chrX	73831145	73831270	126	-	23.4495	26.7909	126.622	85.9902	12.1535	14.0153	61.4394	42.3541
ENSG00000286230	ENST00000651492	ENSG00000286230	long_noncoding	lncRNA	novel transcript	0.5355	2002					TRUE	1.72174	1.44798e-10	5.90937e-10	chr19	55214287	55217281	2995	-	8.44183	7.39059	54.7555	43.5009	0.275366	0.243333	1.67214	1.3485
ENSG00000178381	ENST00000401903; ENST00000471448; ENST00000574135; ENST00000397083; ENST00000316495; ENST00000484977; ENST00000478137	ZFAND2A	protein_coding	protein_coding	zinc finger AN1-type containing 2A [Source:HGNC Symbol;Acc:HGNC:28073]	0.5317	759	GO:0043161; GO:0045047; GO:0032436; GO:0071243	GO:0008270; GO:0046872; GO:0005515	GO:0005634; GO:0005737; GO:0005783; GO:0000502	90637	TRUE	1.72134	1.0057e-35	1.7794e-34	chr7	1152071	1160759	8689	-	163.209	148.736	546.414	528.081	14.0257	12.9017	43.9616	43.1282	2
ENSG00000150637	ENST00000578928; ENST00000582621; ENST00000280200; ENST00000581982; ENST00000577287; ENST00000579496; ENST00000583955; ENST00000580335	CD226	protein_coding	protein_coding	CD226 molecule [Source:HGNC Symbol;Acc:HGNC:16961]	0.4198	3894	GO:0007155; GO:0050862; GO:0002729; GO:0007165; GO:0008037; GO:0045954; GO:0002860; GO:0032729; GO:0002891; GO:0033005; GO:0060369	GO:0005515; GO:0042802; GO:0019901; GO:0050839; GO:0005178	GO:0016020; GO:0016021; GO:0005886; GO:0009897; GO:0009986; GO:0005887; GO:0045121	10666	TRUE	1.72004	1.56334e-16	9.86366e-16	chr18	69831158	69961803	130646	-	34.7053	32.3339	141.452	125.445	0.582019	0.547328	2.22086	1.99928
ENSG00000153037	ENST00000503445; ENST00000505459; ENST00000506997; ENST00000282999; ENST00000391338; ENST00000515463; ENST00000621420; ENST00000515755; ENST00000445150; ENST00000506987; ENST00000509024; ENST00000504696	SRP19	protein_coding	protein_coding	signal recognition particle 19 [Source:HGNC Symbol;Acc:HGNC:11300]	0.4263	1517	GO:0006614; GO:0006613; GO:0006617	GO:0008312; GO:0003723; GO:0005515; GO:0043022	GO:0048500; GO:0005737; GO:1990904; GO:0005786; GO:0005634; GO:0005829; GO:0016604; GO:0005730; GO:0005654	6728	TRUE	1.7175	1.05548e-75	7.6975e-74	chr5	112861188	112898371	37184	+	1498.89	1531.7	5221.16	4792.18	64.5242	66.5541	210.422	196.049	2
ENSG00000224271	ENST00000652442; ENST00000650947; ENST00000426452; ENST00000664761; ENST00000665418; ENST00000651071; ENST00000652499; ENST00000651536; ENST00000650683; ENST00000652072; ENST00000652656; ENST00000651445; ENST00000650834; ENST00000423737; ENST00000651381; ENST00000650660; ENST00000651056; ENST00000652611; ENST00000652399; ENST00000651394; ENST00000650749; ENST00000651458; ENST00000651311; ENST0000…	EPIC1	long_noncoding	lncRNA	epigenetically induced MYC interacting lncRNA 1 [Source:HGNC Symbol;Acc:HGNC:27672]	0.4935	1544				284930	TRUE	1.71728	2.53931e-32	3.79955e-31	chr22	47630827	48023004	392178	+	146.325	115.478	489.377	417.811	6.18883	4.92991	19.3778	16.7938	2
ENSG00000196352	ENST00000695822; ENST00000695823; ENST00000695824; ENST00000695825; ENST00000695826; ENST00000367063; ENST00000695827; ENST00000695828; ENST00000391921; ENST00000645323; ENST00000695829; ENST00000367064; ENST00000314754; ENST00000644836; ENST00000343420; ENST00000695830; ENST00000488171; ENST00000465534; ENST00000476590; ENST00000618707; ENST00000635614; ENST00000695831; ENST00000634386	CD55	protein_coding	protein_coding	CD55 molecule (Cromer blood group) [Source:HGNC Symbol;Acc:HGNC:2665]	0.4242	1877	GO:0002376; GO:0045087; GO:0046718; GO:0006958; GO:2000563; GO:0007204; GO:0002726; GO:0002456; GO:2000516; GO:0045959; GO:0030449; GO:1903659; GO:0031664; GO:0045730; GO:0045916	GO:0005515; GO:0008289; GO:0001618	GO:0016020; GO:0005886; GO:0005576; GO:0045121; GO:0031225; GO:0009986; GO:0070062; GO:0000139; GO:0030667; GO:0030133; GO:0033116; GO:0101003	1604	TRUE	1.71485	1.48059e-70	9.37904e-69	chr1	207321519	207386804	65286	+	1186.55	1113.21	3998.29	3597.43	41.2817	39.093	130.232	118.945	2
ENSG00000230825	ENST00000430266; ENST00000659742; ENST00000657192; ENST00000436578; ENST00000655022; ENST00000447039	LINC03016	long_noncoding	lncRNA	long intergenic non-protein coding RNA 3016 [Source:HGNC Symbol;Acc:HGNC:56145]	0.4338	1023				101927354	TRUE	1.7138	7.68538e-10	2.94991e-09	chr7	7255154	7278073	22920	+	3.75193	4.61912	36.5036	36.4194	0.239505	0.297626	2.18157	2.2094
ENSG00000101898	ENST00000394552	MCTS2	protein_coding	protein_coding	MCTS family member 2 [Source:HGNC Symbol;Acc:HGNC:49760]	0.4566	703	GO:0001731	GO:0003723	GO:0005737	100101490	TRUE	1.71331	9.77577e-11	4.04863e-10	chr20	31547379	31548081	703	+	4.68991	12.9335	57.0369	46.5359	0.435658	1.21269	4.96032	4.10818
ENSG00000213903	ENST00000553481; ENST00000345363; ENST00000396789; ENST00000556141; ENST00000396782	LTB4R	protein_coding	protein_coding	leukotriene B4 receptor [Source:HGNC Symbol;Acc:HGNC:6713]	0.6042	1934	GO:0007186; GO:0007165; GO:0061737; GO:0006936; GO:0006954; GO:0006955; GO:0007218; GO:0007200	GO:0004930; GO:0004974; GO:0008528; GO:0000166; GO:0001632	GO:0016021; GO:0016020; GO:0005886; GO:0005887	1241	TRUE	1.71197	2.67472e-29	3.48276e-28	chr14	24311450	24318036	6587	+	90.9842	131.183	443.747	331.821	3.07218	4.47103	14.0277	10.6479	2
ENSG00000135919	ENST00000258405; ENST00000409304; ENST00000473202; ENST00000409840; ENST00000447280; ENST00000478966; ENST00000432738; ENST00000489065; ENST00000454956; ENST00000423446	SERPINE2	protein_coding	protein_coding	serpin family E member 2 [Source:HGNC Symbol;Acc:HGNC:8951]	0.4969	1809	GO:0010951; GO:0030154; GO:0007399; GO:0030334; GO:0010466; GO:0045861; GO:0030195; GO:0010757; GO:0010955; GO:0048711; GO:0090331; GO:0007596; GO:0008285; GO:0009611; GO:0010544; GO:0010766; GO:0014067; GO:0021683; GO:0030163; GO:0030168; GO:0030308; GO:0032940; GO:0033363; GO:0042177; GO:0042628; GO:0045879; GO:0048505; GO:0050974; GO:0051966; GO:0060291; GO:0060384; GO:0061108	GO:0005515; GO:0004867; GO:0008201; GO:0030414; GO:0005102; GO:0005539	GO:0005615; GO:0005576; GO:0062023; GO:0005829; GO:1903561; GO:0031232; GO:0031091; GO:0031594	5270	TRUE	1.70708	2.54859e-147	8.19183e-145	chr2	223975045	224039318	64274	-	17359.2	17139.7	54792	57891.6	626.655	624.527	1851.77	1986.07	2
ENSG00000275084	ENST00000608459	SNORD91B	short_noncoding	snoRNA	small nucleolar RNA, C/D box 91B [Source:HGNC Symbol;Acc:HGNC:32753]	0.4099	222	GO:0006396		GO:0005730	692208	TRUE	1.70519	1.31347e-10	5.37686e-10	chr17	2329016	2329237	222	-	8.44183	9.23824	62.7406	40.466	2.48325	2.74298	17.2784	11.3124
ENSG00000243176	ENST00000667900; ENST00000668714; ENST00000691958; ENST00000460796; ENST00000654819; ENST00000701678; ENST00000494885; ENST00000487238; ENST00000488040; ENST00000475102	ENSG00000243176	long_noncoding	lncRNA	novel transcript	0.4157	1449					TRUE	1.7041	6.96166e-25	7.31438e-24	chr3	157174201	157381265	207065	+	67.5347	98.8492	331.955	256.959	3.04365	4.49667	14.0062	11.0056	2
ENSG00000171951	ENST00000305409; ENST00000421386; ENST00000433889	SCG2	protein_coding	protein_coding	secretogranin II [Source:HGNC Symbol;Acc:HGNC:10575]	0.4409	1189	GO:0048245; GO:0001525; GO:0050918; GO:2000352; GO:0035556; GO:0009306; GO:2001237; GO:0000165; GO:0001937; GO:0001938; GO:0006954; GO:0043542; GO:0050930	GO:0005515; GO:0005125; GO:0042056	GO:0030141; GO:0005576; GO:0005615; GO:0005788; GO:0031045; GO:0098992	7857	TRUE	1.70222	1.22245e-24	1.26448e-23	chr2	223596940	223602361	5422	-	94.7361	69.2868	293.17	285.285	5.2032	3.8411	15.0746	14.8907	2
ENSG00000290117	ENST00000703032	ENSG00000290117	long_noncoding	lncRNA	novel transcript, antisense to GPR61	0.4356	1855					TRUE	1.70125	4.60734e-15	2.64624e-14	chr1	109546610	109548464	1855	-	20.6356	36.0292	127.763	102.177	0.726457	1.28026	4.21084	3.41841
ENSG00000177426	ENST00000552383; ENST00000401449; ENST00000547233; ENST00000550958; ENST00000548489; ENST00000618001; ENST00000549780; ENST00000549253; ENST00000551557; ENST00000405385; ENST00000407501; ENST00000546979; ENST00000343820; ENST00000551402; ENST00000577543; ENST00000551541; ENST00000345133; ENST00000330513; ENST00000549546; ENST00000549468; ENST00000400167; ENST00000551333; ENST00000472042	TGIF1	protein_coding	protein_coding	TGFB induced factor homeobox 1 [Source:HGNC Symbol;Acc:HGNC:11776]	0.5064	1261	GO:0006355; GO:0006357; GO:0000122	GO:0003677; GO:0005515; GO:0000981; GO:0000978; GO:0001227; GO:1990837; GO:0003700	GO:0005634; GO:0005654; GO:0000785	7050	TRUE	1.69897	4.8156e-46	1.35909e-44	chr18	3411608	3459978	48371	+	312.348	282.69	1000.43	976.242	16.1756	14.7769	48.5042	48.0462	2
ENSG00000274227	ENST00000614212	ENSG00000274227	long_noncoding	lncRNA	novel transcript, antisense to ERP29	0.4179	627					TRUE	1.69486	2.24959e-09	8.29533e-09	chr12	112018804	112019430	627	-	2.81394	1.84765	38.7851	21.2446	0.293079	0.19424	3.78187	2.1028
ENSG00000272077	ENST00000606008	ENSG00000272077	long_noncoding	lncRNA	novel transcript	0.4153	1953					TRUE	1.69454	6.47234e-15	3.67967e-14	chr3	44667412	44669364	1953	+	29.0774	27.7147	142.592	87.0019	0.972278	0.935395	4.46378	2.76467
ENSG00000224660	ENST00000420195; ENST00000668440; ENST00000659956; ENST00000436602; ENST00000413977; ENST00000655760	SH3BP5-AS1	long_noncoding	lncRNA	SH3BP5 antisense RNA 1 [Source:HGNC Symbol;Acc:HGNC:44501]	0.4726	3518				100505696	TRUE	1.69423	1.06531e-22	9.86164e-22	chr3	15254184	15264515	10332	+	78.7904	64.6677	311.422	199.295	1.46256	1.21165	5.41205	3.51574	2
ENSG00000162814	ENST00000470448; ENST00000366933; ENST00000492747; ENST00000471021; ENST00000491809	SPATA17	protein_coding	protein_coding	spermatogenesis associated 17 [Source:HGNC Symbol;Acc:HGNC:25184]	0.4023	1732		GO:0005515; GO:0005516	GO:0005737	128153	TRUE	1.69247	8.76417e-12	3.94809e-11	chr1	217631324	217871696	240373	+	19.6976	8.31442	63.8814	70.8155	0.742681	0.316425	2.25494	2.53745
ENSG00000287609	ENST00000667935	ENSG00000287609	long_noncoding	lncRNA	novel transcript	0.468	3859					TRUE	1.68884	2.87592e-15	1.68185e-14	chr10	126393489	126398789	5301	-	28.1394	32.3339	108.37	130.503	0.476187	0.552293	1.71689	2.09876
ENSG00000074527	ENST00000343702; ENST00000344911; ENST00000538383; ENST00000553059; ENST00000674345; ENST00000552603; ENST00000547980; ENST00000674466	NTN4	protein_coding	protein_coding	netrin 4 [Source:HGNC Symbol;Acc:HGNC:13658]	0.4894	1814	GO:0016477; GO:0009887; GO:0009888; GO:0034446; GO:0070831; GO:0016322; GO:0060668	GO:0005515; GO:0043237	GO:0110165; GO:0005576; GO:0005604; GO:0005886; GO:0043256	59277	TRUE	1.68811	3.48901e-24	3.52085e-23	chr12	95657807	95791189	133383	-	94.7361	69.2868	297.733	275.169	3.41048	2.51768	10.0346	9.41409	2
ENSG00000264895	ENST00000581917	ENSG00000264895	long_noncoding	lncRNA	novel transcript, sense intronic to MBTD1	0.3641	2170					TRUE	1.68771	6.19038e-10	2.39462e-09	chr17	51249579	51251748	2170	-	6.56587	8.31442	60.4592	32.3728	0.197592	0.252557	1.70338	0.925843
ENSG00000157168	ENST00000519301; ENST00000652698; ENST00000651149; ENST00000650866; ENST00000650856; ENST00000520407; ENST00000614767; ENST00000523534; ENST00000651335; ENST00000517967; ENST00000523320; ENST00000631040; ENST00000523079; ENST00000650919; ENST00000356819; ENST00000651807; ENST00000405005; ENST00000650967; ENST00000652588; ENST00000521670; ENST00000287842; ENST00000650980; ENST00000651175; ENST0000…	NRG1	protein_coding	protein_coding	neuregulin 1 [Source:HGNC Symbol;Acc:HGNC:7997]	0.4791	2436	GO:0007399; GO:0006354; GO:0008284; GO:0061098; GO:0030154; GO:0048513; GO:0070374; GO:0035556; GO:0031334; GO:0042060; GO:0032148; GO:0038135; GO:0038138; GO:0055007; GO:0060379; GO:0014032; GO:0045892; GO:0051048; GO:0030879; GO:0003222; GO:0038127; GO:0060956; GO:0038130; GO:0007154; GO:0007171; GO:0038129; GO:0038133; GO:0051155; GO:0007165; GO:0030307; GO:2001240; GO:0060045; GO:0010667; GO:…	GO:0005102; GO:0008083; GO:0005178; GO:0030971; GO:0005125; GO:0048018; GO:0045499; GO:0030296; GO:0030297; GO:0043125; GO:0003712; GO:0005515; GO:0005176	GO:0005634; GO:0110165; GO:0016020; GO:0016021; GO:0005654; GO:0005886; GO:0005576; GO:0005615; GO:0005737; GO:0005887; GO:0030424; GO:0031594; GO:0045202; GO:0098978; GO:0098982; GO:0099059; GO:0099061	3084	TRUE	1.68693	7.79428e-41	1.719e-39	chr8	31639222	32855666	1216445	+	229.805	218.946	796.236	693.992	6.16056	5.92444	19.9836	17.6805	2
ENSG00000132623	ENST00000437504; ENST00000378392; ENST00000378380; ENST00000488991	ANKEF1	protein_coding	protein_coding	ankyrin repeat and EF-hand domain containing 1 [Source:HGNC Symbol;Acc:HGNC:15803]	0.433	3506		GO:0005515; GO:0005509		63926	TRUE	1.68687	1.75116e-27	2.09764e-26	chr20	9986126	10058303	72178	+	121	89.611	376.444	345.984	2.25377	1.68475	6.56443	6.12437	2
ENSG00000151773	ENST00000470137; ENST00000444614; ENST00000476570; ENST00000614023; ENST00000611737	CCDC122	protein_coding	protein_coding	coiled-coil domain containing 122 [Source:HGNC Symbol;Acc:HGNC:26478]	0.3769	1431				160857	TRUE	1.68631	1.11417e-25	1.22242e-24	chr13	43823909	43879740	55832	-	90.0462	95.1539	360.473	281.239	4.10925	4.38302	15.4008	12.197	2
ENSG00000214842	ENST00000399080	RAD51AP2	protein_coding	protein_coding	RAD51 associated protein 2 [Source:HGNC Symbol;Acc:HGNC:34417]	0.341	3730	GO:0008150; GO:0000724; GO:0036297	GO:0005515; GO:0003690; GO:0003697	GO:0032991	729475	TRUE	1.6846	1.43607e-09	5.38589e-09	chr2	17510579	17518440	7862	-	0	0.923824	22.8148	24.2796	0	0.0163255	0.373952	0.40397
ENSG00000233237	ENST00000651778; ENST00000657420; ENST00000652746; ENST00000413945; ENST00000436803; ENST00000652655; ENST00000650942; ENST00000625013; ENST00000652370; ENST00000652523; ENST00000651660; ENST00000426635; ENST00000441570; ENST00000602878; ENST00000421704	LINC00472	long_noncoding	lncRNA	long intergenic non-protein coding RNA 472 [Source:HGNC Symbol;Acc:HGNC:21380]	0.4344	2436	GO:0035195		GO:0016442	79940	TRUE	1.68393	3.7211e-41	8.30168e-40	chr6	71343427	71420745	77319	-	232.619	230.956	960.502	577.652	6.23599	6.2494	24.1063	14.7165	2
ENSG00000131871	ENST00000398226; ENST00000531964; ENST00000526043; ENST00000526049; ENST00000528346; ENST00000527833; ENST00000529968; ENST00000534014	SELENOS	protein_coding	protein_coding	selenoprotein S [Source:HGNC Symbol;Acc:HGNC:30396]	0.5173	1036	GO:0006886; GO:0098869; GO:0030433; GO:0032715; GO:0032720; GO:0071222; GO:0051775; GO:0045454; GO:0032869; GO:0050728; GO:0045184; GO:0006983; GO:0030968; GO:0009749; GO:0051771; GO:0034599; GO:0045719; GO:0046325; GO:0030970; GO:0002865; GO:0006111; GO:0080164; GO:1902236; GO:2000110	GO:0005515; GO:0019899; GO:0016209; GO:0038023; GO:1990381; GO:0051117	GO:0030176; GO:0005737; GO:0016020; GO:0016021; GO:0005783; GO:0005789; GO:0005886; GO:0034361; GO:0005881; GO:0034362; GO:0036513; GO:0036502	55829	TRUE	1.68336	1.44011e-62	7.37346e-61	chr15	101270817	101277500	6684	-	842.307	814.813	2792.53	2574.65	53.0943	51.8424	164.796	154.232	2
ENSG00000229539	ENST00000702266; ENST00000451507	PANK2-AS1	long_noncoding	lncRNA	PANK2 antisense RNA 1 [Source:HGNC Symbol;Acc:HGNC:40732]	0.5386	1163				107985395	TRUE	1.68332	1.85255e-19	1.42278e-18	chr20	3887289	3889173	1885	-	60.0308	49.8865	228.148	169.957	3.37079	2.82742	11.9935	9.06936
ENSG00000289316	ENST00000688585	ENSG00000289316	long_noncoding	lncRNA	novel transcript	0.5046	757					TRUE	1.68077	3.87813e-40	8.33077e-39	chr8	133237171	133237927	757	-	221.364	216.175	747.184	700.061	19.0962	18.8233	60.3449	57.3928	2
ENSG00000100644	ENST00000557446; ENST00000553999; ENST00000337138; ENST00000394997; ENST00000323441; ENST00000557538; ENST00000539097; ENST00000557206; ENST00000556237; ENST00000555014; ENST00000547430; ENST00000556827	HIF1A	protein_coding	protein_coding	hypoxia inducible factor 1 subunit alpha [Source:HGNC Symbol;Acc:HGNC:4910]	0.4101	1966	GO:0006355; GO:0010628; GO:0010468; GO:0045893; GO:0045944; GO:0006357; GO:0098586; GO:0001666; GO:0001525; GO:0001568; GO:0001755; GO:0001837; GO:0001892; GO:0001922; GO:0001944; GO:0001947; GO:0002052; GO:0002062; GO:0002067; GO:0002071; GO:0002248; GO:0003151; GO:0003208; GO:0006089; GO:0006110; GO:0006879; GO:0006915; GO:0007405; GO:0007595; GO:0008542; GO:0010508; GO:0010634; GO:0014850; GO:…	GO:0005515; GO:0046983; GO:0003677; GO:0031625; GO:0003700; GO:0019899; GO:0000977; GO:0000981; GO:0019901; GO:0000978; GO:0001228; GO:0042826; GO:0043565; GO:0046982; GO:0070888; GO:0019904; GO:0061629; GO:0051879; GO:0002039; GO:0016922; GO:0001223; GO:0140537; GO:0001216	GO:0005737; GO:0005634; GO:0016607; GO:0005654; GO:0005829; GO:1904115; GO:0016604; GO:0043229; GO:0043227; GO:0000785; GO:0000791; GO:0031514; GO:0032991; GO:0005667; GO:0090575	3091	TRUE	1.68026	6.49208e-156	2.44963e-153	chr14	61695513	61748259	52747	+	22684.1	23053.1	75205.5	71420.4	753.487	772.916	2338.7	2254.53	2
ENSG00000263412	ENST00000578660; ENST00000584428	NFE2L1-DT	long_noncoding	lncRNA	NFE2L1 divergent transcript [Source:HGNC Symbol;Acc:HGNC:54812]	0.547	1768				116435298	TRUE	1.67983	6.34624e-17	4.10248e-16	chr17	48045141	48048107	2967	-	37.5193	43.4197	177.955	126.456	1.38583	1.61879	6.15371	4.43889
ENSG00000273272	ENST00000609268	ENSG00000273272	long_noncoding	lncRNA	novel transcript	0.4975	794					TRUE	1.67796	2.03881e-09	7.5534e-09	chr22	50541108	50543011	1904	+	0	0.923824	31.9407	15.1747	0	0.0766929	2.45942	1.18609
ENSG00000286053	ENST00000605941; ENST00000607829; ENST00000607535; ENST00000607690	ASDURF	protein_coding	protein_coding	ASNSD1 upstream open reading frame [Source:HGNC Symbol;Acc:HGNC:53619]	0.4112	582	GO:0050821		GO:0005737; GO:1990062	110599588	TRUE	1.67538	2.82042e-55	1.12538e-53	chr2	189661452	189666437	4986	+	534.649	594.019	2004.28	1646.97	59.9391	67.2188	210.364	175.471	2
ENSG00000236255	ENST00000420330; ENST00000664381; ENST00000439955; ENST00000668696; ENST00000445332	ENSG00000236255	long_noncoding	lncRNA	novel transcript	0.4766	1716					TRUE	1.67477	4.60137e-15	2.64369e-14	chr2	117833937	117841658	7722	+	28.1394	33.2577	128.903	111.281	1.07087	1.2775	4.59257	4.0246
ENSG00000108448	ENST00000641182	TRIM16L	pseudogene	transcribed_unprocessed_pseudogene	tripartite motif containing 16 like [Source:HGNC Symbol;Acc:HGNC:32670]	0.5306	1176				147166	TRUE	1.67474	2.46731e-28	3.06331e-27	chr17	18722237	18735460	13224	+	107.868	120.097	330.814	439.056	5.98993	6.7315	17.1983	23.1702	2
ENSG00000172901	ENST00000504467; ENST00000357872; ENST00000514509; ENST00000503329; ENST00000512314; ENST00000503203; ENST00000515454; ENST00000512413; ENST00000506279	LVRN	protein_coding	protein_coding	laeverin [Source:HGNC Symbol;Acc:HGNC:26904]	0.3945	2269	GO:0006508; GO:0007165; GO:0008217; GO:0043171	GO:0008270; GO:0046872; GO:0008233; GO:0016787; GO:0008237; GO:0004177; GO:0042277; GO:0070006; GO:0005515	GO:0016020; GO:0016021; GO:0005737; GO:0005886	206338	TRUE	1.67472	1.65203e-09	6.16517e-09	chr5	115962454	116027619	65166	+	7.50385	2.77147	42.2073	34.3961	0.215967	0.0805124	1.13727	0.940787
ENSG00000267858	ENST00000692455; ENST00000593642; ENST00000600726; ENST00000653470; ENST00000600534	MZF1-AS1	long_noncoding	lncRNA	MZF1 antisense RNA 1 [Source:HGNC Symbol;Acc:HGNC:51271]	0.5923	1145				100131691	TRUE	1.67331	4.09215e-40	8.74721e-39	chr19	58559125	58574797	15673	+	231.681	217.099	901.184	577.652	13.2136	12.4979	48.119	31.3096	2
ENSG00000255038	ENST00000529036	ENSG00000255038	long_noncoding	lncRNA	novel transcript, antisense to SF3B2	0.512	502					TRUE	1.67201	3.89764e-09	1.40735e-08	chr11	66067277	66069619	2343	-	0.937981	3.6953	35.3629	23.2679	0.122019	0.485213	4.30678	2.87654
ENSG00000228395	ENST00000434999; ENST00000660288; ENST00000426704; ENST00000702354	ENSG00000228395	long_noncoding	lncRNA	novel transcript	0.5218	1091					TRUE	1.669	6.18886e-11	2.5973e-10	chr9	128528657	128552414	23758	-	14.0697	9.23824	52.474	64.7456	0.842166	0.55815	2.94055	3.683
ENSG00000261652	ENST00000569691; ENST00000570794	PIERCE2	protein_coding	protein_coding	piercer of microtubule wall 2 [Source:HGNC Symbol;Acc:HGNC:44654]	0.3522	736	GO:0035082; GO:0003341; GO:0007368	GO:0005515	GO:0005879; GO:0005737; GO:0042995; GO:0005856	145788	TRUE	1.6676	3.11805e-11	1.34593e-10	chr15	55408495	55418798	10304	+	12.1938	13.8574	58.1777	67.7805	1.08192	1.24105	4.83267	5.71536
ENSG00000205209	ENST00000601241; ENST00000595326; ENST00000379204	SCGB2B2	protein_coding	protein_coding	secretoglobin family 2B member 2 [Source:HGNC Symbol;Acc:HGNC:27616]	0.5113	2611		GO:0005515	GO:0005576	284402	TRUE	1.66721	7.996e-15	4.51191e-14	chr19	34590644	34677159	86516	-	32.8294	27.7147	127.763	108.247	0.821093	0.699665	2.99162	2.57291
ENSG00000198171	ENST00000496781; ENST00000354488; ENST00000470203; ENST00000380201	DDRGK1	protein_coding	protein_coding	DDRGK domain containing 1 [Source:HGNC Symbol;Acc:HGNC:16110]	0.5784	944	GO:0051216; GO:0034976; GO:0031647; GO:0032435; GO:0051092; GO:0045944; GO:0010628; GO:0010629; GO:0032436; GO:1901800; GO:0033146; GO:0061709; GO:0071569; GO:1903895; GO:1990592; GO:0043066; GO:0070972; GO:0008284; GO:0030335; GO:1902808; GO:1903721; GO:1905050; GO:1905552; GO:1905636	GO:0005515; GO:0044389; GO:0061629	GO:0016020; GO:0005783; GO:0005789; GO:0005730; GO:0005737	65992	TRUE	1.66686	1.1285e-62	5.79508e-61	chr20	3190350	3204685	14336	-	937.981	849.918	3064.02	2657.6	64.8872	59.346	198.44	174.717	2
ENSG00000049249	ENST00000377507; ENST00000474475; ENST00000492571; ENST00000674210	TNFRSF9	protein_coding	protein_coding	TNF receptor superfamily member 9 [Source:HGNC Symbol;Acc:HGNC:11924]	0.4659	1877	GO:0006915; GO:0008285; GO:0042127; GO:0033084	GO:0005515; GO:0038023; GO:0019955	GO:0016020; GO:0016021; GO:0009897; GO:0005886; GO:0005887	3604	TRUE	1.66605	3.91804e-09	1.41384e-08	chr1	7915871	7943165	27295	-	1.87596	0.923824	21.674	30.3495	0.0652675	0.0324423	0.705967	1.00347
ENSG00000263884	ENST00000581677	THOC1-DT	long_noncoding	lncRNA	THOC1 divergent transcript [Source:HGNC Symbol;Acc:HGNC:55334]	0.4744	2186				119139900	TRUE	1.66588	1.7781e-09	6.62143e-09	chr18	268113	270298	2186	+	7.50385	4.61912	58.1777	24.2796	0.224167	0.139282	1.6271	0.6893
ENSG00000196812	ENST00000685330; ENST00000340487	ZSCAN16	protein_coding	protein_coding	zinc finger and SCAN domain containing 16 [Source:HGNC Symbol;Acc:HGNC:20813]	0.465	1364	GO:0006357	GO:0046872; GO:0003677; GO:0005515; GO:0000981; GO:0000978; GO:1990837	GO:0005634	80345	TRUE	1.66586	5.00861e-27	5.90186e-26	chr6	28107689	28130082	22394	+	105.054	109.935	408.385	318.67	5.02962	5.31262	18.3047	14.4992	2
ENSG00000185946	ENST00000524631; ENST00000531883; ENST00000533099; ENST00000423855; ENST00000527062; ENST00000533834; ENST00000524641; ENST00000525323; ENST00000532117	RNPC3	protein_coding	protein_coding	RNA binding region (RNP1, RRM) containing 3 [Source:HGNC Symbol;Acc:HGNC:18666]	0.3808	1570	GO:0006397; GO:0008380; GO:0000398	GO:0003723; GO:0003676; GO:0097157; GO:0030626	GO:0005634; GO:0005681; GO:0005654; GO:0005689	55599	TRUE	1.66245	4.76688e-50	1.5942e-48	chr1	103525691	103555239	29549	+	424.906	436.045	1486.38	1283.78	17.6738	18.307	57.8815	50.7468	2
ENSG00000124356	ENST00000339566; ENST00000683349; ENST00000682157; ENST00000683036; ENST00000683317; ENST00000682847; ENST00000684095; ENST00000684337; ENST00000683247; ENST00000682329; ENST00000682683; ENST00000683149; ENST00000682851; ENST00000683728; ENST00000394070; ENST00000409707; ENST00000684585; ENST00000683434; ENST00000682352; ENST00000684697; ENST00000682592; ENST00000683718; ENST00000683518; ENST0000…	STAMBP	protein_coding	protein_coding	STAM binding protein [Source:HGNC Symbol;Acc:HGNC:16950]	0.4515	4871	GO:0006508; GO:0016579; GO:0070536; GO:0007259; GO:0014067; GO:0008284; GO:0046580; GO:0000281; GO:0110088; GO:0110091	GO:0005515; GO:0008233; GO:0008237; GO:0046872; GO:0016787; GO:0061578; GO:0140492; GO:0019904; GO:0101005	GO:0005634; GO:0005737; GO:0016020; GO:0005769; GO:0005654; GO:0005829; GO:0005886; GO:0005768; GO:0070062; GO:0032154	10617	TRUE	1.66213	4.49099e-69	2.73509e-67	chr2	73828916	73873659	44744	+	1404.16	1338.62	4812.78	3913.06	18.825	18.1145	60.4069	49.8558	2
ENSG00000289915	ENST00000701637	ENSG00000289915	long_noncoding	lncRNA	novel transcript	0.5905	757					TRUE	1.66037	1.49042e-10	6.07829e-10	chr19	47243578	47244334	757	-	10.3178	11.0859	59.3184	51.5941	0.890078	0.965298	4.79074	4.22981
ENSG00000289153	ENST00000700882; ENST00000690885; ENST00000701422; ENST00000688236; ENST00000701165	ENSG00000289153	long_noncoding	lncRNA	novel transcript	0.4127	618					TRUE	1.66026	3.45712e-10	1.36376e-09	chr3	115757662	115792544	34883	-	13.1317	5.54295	52.474	49.5708	1.38762	0.591206	5.19116	4.978
ENSG00000153993	ENST00000284136; ENST00000484038; ENST00000463315; ENST00000444867	SEMA3D	protein_coding	protein_coding	semaphorin 3D [Source:HGNC Symbol;Acc:HGNC:10726]	0.4076	2784	GO:0030154; GO:0007399; GO:0001755; GO:0007411; GO:0030335; GO:0048843; GO:0050919; GO:0071526	GO:0005515; GO:0030215; GO:0045499	GO:0005576; GO:0005615; GO:0005887; GO:0016020; GO:0016021	223117	TRUE	1.66024	1.00935e-21	8.86602e-21	chr7	84995553	85187056	191504	-	66.5967	76.6774	269.214	227.621	1.56214	1.81545	5.91204	5.07411	2
ENSG00000151962	ENST00000514866; ENST00000281722; ENST00000510397; ENST00000512640	RBM46	protein_coding	protein_coding	RNA binding motif protein 46 [Source:HGNC Symbol;Acc:HGNC:28401]	0.3906	2248	GO:0001829; GO:0048255	GO:0003723; GO:0003676; GO:0005515; GO:0003729	GO:0005634	166863	TRUE	1.65973	1.75665e-09	6.54719e-09	chr4	154781213	154828813	47601	+	5.62789	6.46677	37.6444	43.5009	0.163488	0.189617	1.02379	1.20093
ENSG00000173432	ENST00000532858; ENST00000649195; ENST00000689650; ENST00000356524; ENST00000405158	SAA1	protein_coding	protein_coding	serum amyloid A1 [Source:HGNC Symbol;Acc:HGNC:10513]	0.5413	645	GO:0006953; GO:0030168; GO:0030593; GO:0001819; GO:0050728; GO:0045785; GO:0007204; GO:0050708; GO:0032732; GO:0048246; GO:0048247	GO:0008201; GO:0001664	GO:0005576; GO:0034364; GO:0070062; GO:0071682; GO:0005881	6288	TRUE	1.65947	4.15064e-09	1.49466e-08	chr11	18266260	18269977	3718	+	3.75193	2.77147	36.5036	27.3145	0.379631	0.283053	3.45793	2.62653
ENSG00000168016	ENST00000645898; ENST00000429976; ENST00000646897; ENST00000646436; ENST00000643881; ENST00000463984; ENST00000463764	TRANK1	protein_coding	protein_coding	tetratricopeptide repeat and ankyrin repeat containing 1 [Source:HGNC Symbol;Acc:HGNC:29011]	0.4868	7457	GO:0006457	GO:0005524; GO:0030544; GO:0051879		9881	TRUE	1.65947	1.39017e-40	3.03894e-39	chr3	36826819	36945057	118239	-	251.379	232.804	913.732	661.619	2.20141	2.05784	7.4914	5.50631	2
ENSG00000137331	ENST00000259874; ENST00000376377	IER3	protein_coding	protein_coding	immediate early response 3 [Source:HGNC Symbol;Acc:HGNC:5392]	0.5832	1294	GO:0043066; GO:0001562; GO:0003085; GO:0006096; GO:0006282; GO:0007095; GO:0008630; GO:0045732; GO:0045820; GO:0046822; GO:0050728; GO:1901029; GO:2000377; GO:2001020; GO:0009653; GO:0006915	GO:0005515	GO:0016020; GO:0016021; GO:0005634; GO:0005829	8870	TRUE	1.65712	1.20568e-93	1.36778e-91	chr6	30743199	30744548	1350	-	4870	4409.41	14669.9	14638.6	245.772	224.612	693.109	702.071	2
ENSG00000154781	ENST00000383794; ENST00000463438; ENST00000303688; ENST00000465759; ENST00000476763	CCDC174	protein_coding	protein_coding	coiled-coil domain containing 174 [Source:HGNC Symbol;Acc:HGNC:28033]	0.4563	1602		GO:0005515	GO:0005634; GO:0005654	51244	TRUE	1.6546	3.19819e-45	8.57975e-44	chr3	14651762	14672659	20898	+	308.596	351.977	1090.55	1032.89	12.5795	14.4823	41.6189	40.0138	2
ENSG00000071991	ENST00000262150; ENST00000579658; ENST00000540086; ENST00000454642; ENST00000580157	CDH19	protein_coding	protein_coding	cadherin 19 [Source:HGNC Symbol;Acc:HGNC:1758]	0.3873	2622	GO:0007156; GO:0007155; GO:0098609; GO:0007043; GO:0000902; GO:0098742; GO:0016339; GO:0034332	GO:0005509; GO:0046872; GO:0045296	GO:0016020; GO:0005886; GO:0016021; GO:0005912; GO:0016342	28513	TRUE	1.65291	1.51216e-64	8.20204e-63	chr18	66501083	66604138	103056	-	1074.93	1095.66	3770.14	3100.71	26.7721	27.5441	87.9091	73.3913	2
ENSG00000077522	ENST00000651187; ENST00000366578; ENST00000542672; ENST00000652096; ENST00000684286; ENST00000682015; ENST00000684050; ENST00000684502; ENST00000651786; ENST00000682692; ENST00000682966; ENST00000683111; ENST00000651275; ENST00000651091; ENST00000683075; ENST00000492634; ENST00000494762; ENST00000683322; ENST00000651781; ENST00000492101; ENST00000684763; ENST00000461367; ENST00000683805; ENST0000…	ACTN2	protein_coding	protein_coding	actinin alpha 2 [Source:HGNC Symbol;Acc:HGNC:164]	0.4623	3836	GO:0007155; GO:0045893; GO:0042981; GO:0030036; GO:0048041; GO:0042391; GO:0072659; GO:0043267; GO:1901017; GO:0030035; GO:0055001; GO:1901018; GO:0045214; GO:0043268; GO:0051695; GO:0055013; GO:0086097; GO:2000009; GO:2001137; GO:2001259	GO:0005515; GO:0005509; GO:0046872; GO:0042802; GO:0003779; GO:0008092; GO:0051015; GO:0019904; GO:0044325; GO:0005546; GO:0005178; GO:0008307; GO:0031432; GO:0070080; GO:0030274; GO:0030374; GO:0051373	GO:0005737; GO:0110165; GO:0005886; GO:0005856; GO:0005925; GO:0030175; GO:0005576; GO:0043197; GO:0030018; GO:0005829; GO:0070062; GO:0030054; GO:0042995; GO:0031093; GO:0030864; GO:0031143; GO:0005884; GO:0030017	88	TRUE	1.65278	9.24521e-20	7.28081e-19	chr1	236664141	236764631	100491	+	57.2169	64.6677	217.881	208.4	0.974052	1.11121	3.47256	3.3716
ENSG00000251562	ENST00000619449; ENST00000534336; ENST00000620902; ENST00000617791; ENST00000544868; ENST00000610481; ENST00000508832; ENST00000616527; ENST00000618925; ENST00000620465; ENST00000612781; ENST00000618132; ENST00000613376; ENST00000610851; ENST00000618227; ENST00000617489; ENST00000616691	MALAT1	long_noncoding	lncRNA	metastasis associated lung adenocarcinoma transcript 1 [Source:HGNC Symbol;Acc:HGNC:29665]	0.4001	1277	GO:2000147			378938	TRUE	1.65219	2.55113e-237	2.01273e-234	chr11	65497688	65506516	8829	+	81707.6	93300.7	337320	212796	4178.38	4815.93	16149.5	10341.7	2
ENSG00000260772	ENST00000561622	ENSG00000260772	long_noncoding	lncRNA	novel transcript	0.3407	1588					TRUE	1.6494	2.90635e-15	1.69793e-14	chr16	69703065	69704652	1588	+	32.8294	36.0292	160.844	99.1417	1.35005	1.49551	6.19246	3.87456
ENSG00000213928	ENST00000561415; ENST00000324076; ENST00000561342; ENST00000560311; ENST00000699049; ENST00000699063; ENST00000698997; ENST00000698995; ENST00000698996; ENST00000396864; ENST00000699018; ENST00000699076; ENST00000699015; ENST00000557894; ENST00000699077; ENST00000699099; ENST00000699064; ENST00000699065; ENST00000699016; ENST00000560365; ENST00000699017; ENST00000561412; ENST00000560275; ENST0000…	IRF9	protein_coding	protein_coding	interferon regulatory factor 9 [Source:HGNC Symbol;Acc:HGNC:6131]	0.5448	2020	GO:0006355; GO:0045893; GO:0006357; GO:0051607; GO:0045944; GO:0007166; GO:0006366; GO:0002376	GO:0003700; GO:0000976; GO:0003677; GO:1990837; GO:0005515; GO:0000981; GO:0000978	GO:0005634; GO:0005737; GO:0005829; GO:0000785; GO:0005654; GO:0070721	10379	TRUE	1.64749	1.15107e-53	4.40067e-52	chr14	24161234	24168043	6810	+	544.967	602.333	1827.46	1809.84	17.618	19.655	55.3103	55.604	2
ENSG00000267892	ENST00000602255	ENSG00000267892	long_noncoding	lncRNA	novel transcript, antisense to CAPN12	0.5304	1580					TRUE	1.64584	8.05083e-09	2.82986e-08	chr19	38738284	38739863	1580	+	1.87596	1.84765	33.0814	21.2446	0.0775361	0.0770813	1.28008	0.834467
ENSG00000132334	ENST00000254667; ENST00000442830; ENST00000471218; ENST00000455661; ENST00000467366; ENST00000306042; ENST00000487428; ENST00000495530; ENST00000479896; ENST00000492479; ENST00000463727	PTPRE	protein_coding	protein_coding	protein tyrosine phosphatase receptor type E [Source:HGNC Symbol;Acc:HGNC:9669]	0.5321	2368	GO:0006470; GO:0016311; GO:0046627	GO:0016791; GO:0004725; GO:0016787; GO:0004721; GO:0005515; GO:0005001	GO:0005634; GO:0005737; GO:0016020; GO:0016021; GO:0005886	5791	TRUE	1.64297	8.1497e-32	1.18739e-30	chr10	127907103	128085855	178753	+	155.705	149.66	555.54	442.091	4.29396	4.1659	14.3431	11.5864	2
ENSG00000111011	ENST00000331738; ENST00000433877; ENST00000532695; ENST00000527173; ENST00000392442; ENST00000525332; ENST00000531389; ENST00000525335; ENST00000344591; ENST00000528263; ENST00000527399; ENST00000524399; ENST00000527796; ENST00000526560; ENST00000527461; ENST00000531639; ENST00000532186; ENST00000525387; ENST00000528279; ENST00000525570	RSRC2	protein_coding	protein_coding	arginine and serine rich coiled-coil 2 [Source:HGNC Symbol;Acc:HGNC:30559]	0.4208	1247		GO:0003723; GO:0005515		65117	TRUE	1.64229	2.48791e-71	1.5876e-69	chr12	122503454	122527000	23547	-	1665.86	1792.22	5887.35	4952.02	87.2384	94.7352	288.644	246.452	2
ENSG00000254349	ENST00000518190; ENST00000523442; ENST00000523118; ENST00000666796; ENST00000521762	MIR2052HG	long_noncoding	lncRNA	MIR2052 host gene [Source:HGNC Symbol;Acc:HGNC:51555]	0.4261	1613				441355	TRUE	1.64003	2.27363e-09	8.37864e-09	chr8	74599775	74823313	223539	+	8.44183	5.54295	42.2073	43.5009	0.341774	0.226513	1.59979	1.67371
ENSG00000133773	ENST00000552377; ENST00000256151; ENST00000550589; ENST00000548126; ENST00000547758; ENST00000552606; ENST00000552412	CCDC59	protein_coding	protein_coding	coiled-coil domain containing 59 [Source:HGNC Symbol;Acc:HGNC:25005]	0.403	953		GO:0003723; GO:0005515	GO:0005634; GO:0005654	29080	TRUE	1.63926	5.93835e-53	2.20711e-51	chr12	82223681	82358805	135125	-	544.029	593.095	2031.66	1555.92	37.2674	41.0092	130.295	101.292	2
ENSG00000269951	ENST00000602975	ENSG00000269951	long_noncoding	lncRNA	novel transcript, sense intronic to TSPAN3	0.3765	672					TRUE	1.63614	1.21945e-13	6.29566e-13	chr15	77067654	77068325	672	-	37.5193	17.5527	128.903	84.9786	3.64604	1.72171	11.7275	7.84796
ENSG00000278493	ENST00000622261	ENSG00000278493	long_noncoding	lncRNA	novel transcript, sense intronic to EHD4	0.4618	511					TRUE	1.63313	7.35191e-09	2.59259e-08	chr15	41908204	41908714	511	-	3.75193	3.6953	41.0666	24.2796	0.47948	0.476667	4.91334	2.94875
ENSG00000157181	ENST00000419367; ENST00000287859; ENST00000367470; ENST00000478571; ENST00000461662	ODR4	protein_coding	protein_coding	odr-4 GPCR localization factor homolog [Source:HGNC Symbol;Acc:HGNC:24299]	0.366	2072	GO:0008104		GO:0016020; GO:0016021	54953	TRUE	1.63285	1.86774e-55	7.50427e-54	chr1	186375838	186421378	45541	+	725.998	638.363	2417.23	1858.4	22.8814	20.3079	71.3241	55.663	2
ENSG00000234997	ENST00000690999; ENST00000691381; ENST00000688639; ENST00000700925; ENST00000653674; ENST00000422178	LINC02966	long_noncoding	lncRNA	long intergenic non-protein coding RNA 2966 [Source:HGNC Symbol;Acc:HGNC:56006]	0.4667	900				101927400	TRUE	1.62972	2.5964e-09	9.50953e-09	chr2	113325009	113430988	105980	+	5.62789	9.23824	42.2073	45.5242	0.408221	0.676377	2.86622	3.13814
ENSG00000181458	ENST00000323523; ENST00000403410; ENST00000449609; ENST00000462884; ENST00000485260; ENST00000489060; ENST00000488904	TMEM45A	protein_coding	protein_coding	transmembrane protein 45A [Source:HGNC Symbol;Acc:HGNC:25480]	0.4153	1487		GO:0005515	GO:0016020; GO:0016021	55076	TRUE	1.6278	1.38499e-36	2.5683e-35	chr3	100492619	100577444	84826	+	201.666	214.327	708.399	620.141	8.85643	9.50064	29.1256	25.8819	2
ENSG00000269720	ENST00000636079; ENST00000597169	CCDC194	protein_coding	protein_coding	coiled-coil domain containing 194 [Source:HGNC Symbol;Acc:HGNC:53438]	0.5194	2456				110806280	TRUE	1.62732	1.43766e-08	4.92764e-08	chr19	17387196	17394196	7001	-	0	2.77147	36.5036	14.1631	0	0.0743822	0.908692	0.357888
ENSG00000135299	ENST00000339746; ENST00000369408; ENST00000520886; ENST00000447838; ENST00000520458; ENST00000465722; ENST00000523798; ENST00000522441; ENST00000522779; ENST00000485637; ENST00000522705; ENST00000518150; ENST00000520793; ENST00000518253; ENST00000524056; ENST00000520839; ENST00000415924; ENST00000479572; ENST00000492158; ENST00000521004; ENST00000483473; ENST00000521240	ANKRD6	protein_coding	protein_coding	ankyrin repeat domain 6 [Source:HGNC Symbol;Acc:HGNC:17280]	0.5061	1694	GO:0090090; GO:0046330; GO:2000096	GO:0005515	GO:0043231; GO:0005634; GO:0005737	22881	TRUE	1.62692	8.82377e-12	3.9739e-11	chr6	89433152	89633834	200683	+	20.6356	17.5527	76.4295	82.9553	0.7955	0.682993	2.75839	3.03912
ENSG00000230310	ENST00000414548	LINC02926	long_noncoding	lncRNA	long intergenic non-protein coding RNA 2926 [Source:HGNC Symbol;Acc:HGNC:55776]	0.4088	543				105372278	TRUE	1.62652	1.45441e-08	4.98305e-08	chr19	12552597	12553644	1048	+	1.87596	0.923824	36.5036	14.1631	0.225612	0.112144	4.11003	1.61873
ENSG00000187801	ENST00000469416; ENST00000484445; ENST00000411995; ENST00000361584	ZFP69B	protein_coding	protein_coding	ZFP69 zinc finger protein B [Source:HGNC Symbol;Acc:HGNC:28053]	0.4459	2171	GO:0006355; GO:0006357; GO:0000122; GO:0007030	GO:0046872; GO:0003677; GO:0005515; GO:0000977; GO:0000981; GO:0001227	GO:0005634; GO:0005730	65243	TRUE	1.62488	1.66539e-25	1.80551e-24	chr1	40450102	40463718	13617	+	105.054	109.011	369.599	332.833	3.16002	3.30977	10.4083	9.51444	2
ENSG00000262001	ENST00000573177; ENST00000572856; ENST00000687483; ENST00000692104; ENST00000693339; ENST00000689896; ENST00000691824	DLGAP1-AS2	long_noncoding	lncRNA	DLGAP1 antisense RNA 2 [Source:HGNC Symbol;Acc:HGNC:28146]	0.4468	1077				84777	TRUE	1.62343	1.40697e-21	1.22226e-20	chr18	3603000	3610103	7104	+	75.0385	80.3727	277.2	243.808	4.54994	4.91903	15.7357	14.0491	2
ENSG00000134183	ENST00000679935; ENST00000351050; ENST00000622865	GNAT2	protein_coding	protein_coding	G protein subunit alpha transducin 2 [Source:HGNC Symbol;Acc:HGNC:4394]	0.4871	1120	GO:0007186; GO:0007165; GO:0050896; GO:0007601; GO:0007602; GO:0007188; GO:0001580; GO:0050908; GO:0007204; GO:0009642; GO:0046549	GO:0003924; GO:0019001; GO:0031683; GO:0046872; GO:0000166; GO:0005525; GO:0001664; GO:0008020	GO:0016020; GO:0042995; GO:0005886; GO:0001917; GO:0005834; GO:0001750; GO:0042622	2780	TRUE	1.62102	1.06408e-08	3.68793e-08	chr1	109603091	109619929	16839	-	1.87596	4.61912	34.2222	27.3145	0.109381	0.271849	1.86809	1.51354
ENSG00000207005	ENST00000384278	RNU1-2	short_noncoding	snRNA	RNA, U1 small nuclear 2 [Source:HGNC Symbol;Acc:HGNC:10123]	0.5427	164	GO:0000395	GO:0030627	GO:0005685	26870	TRUE	1.62057	8.87569e-09	3.10095e-08	chr1	16895980	16896143	164	+	2.81394	4.61912	30.7999	33.3844	1.12049	1.85653	11.4819	12.6333
ENSG00000187753	ENST00000613665; ENST00000339137; ENST00000469914; ENST00000649213; ENST00000376001; ENST00000617985	C9orf153	protein_coding	protein_coding	chromosome 9 open reading frame 153 [Source:HGNC Symbol;Acc:HGNC:31456]	0.3868	1034		GO:0005515		389766	TRUE	1.62039	3.37197e-09	1.22365e-08	chr9	86220265	86259657	39393	-	0.937981	13.8574	45.6296	41.4776	0.0592394	0.883378	2.69795	2.48949
ENSG00000172785	ENST00000356521; ENST00000377400; ENST00000475990; ENST00000619157; ENST00000314367; ENST00000475411; ENST00000612045; ENST00000611457; ENST00000465014; ENST00000613508; ENST00000382447; ENST00000487575; ENST00000464198; ENST00000495302; ENST00000462513; ENST00000616944; ENST00000613355; ENST00000498044; ENST00000618361; ENST00000618061; ENST00000613988; ENST00000489272; ENST00000616803; ENST0000…	CBWD1	protein_coding	protein_coding	COBW domain containing 1 [Source:HGNC Symbol;Acc:HGNC:17134]	0.3829	1557	GO:0001822	GO:0000166; GO:0005524; GO:0005515	GO:0005634; GO:0005737		TRUE	1.61975	3.7008e-44	9.40479e-43	chr9	120837	179147	58311	-	362.061	339.044	1169.26	1027.84	15.1855	14.3534	45.9124	40.9687	2
ENSG00000164182	ENST00000678452; ENST00000677756; ENST00000296597; ENST00000511107; ENST00000677932; ENST00000502658; ENST00000512623	NDUFAF2	protein_coding	protein_coding	NADH:ubiquinone oxidoreductase complex assembly factor 2 [Source:HGNC Symbol;Acc:HGNC:28086]	0.4127	1421	GO:0032981; GO:0061179	GO:0005515; GO:0044877	GO:0016020; GO:0005739; GO:0005743	91942	TRUE	1.61942	1.91197e-50	6.50708e-49	chr5	60945177	61154531	209355	+	518.704	533.047	1719.09	1554.91	23.8376	24.7262	73.9629	67.9089	2
ENSG00000151012	ENST00000280612; ENST00000509248	SLC7A11	protein_coding	protein_coding	solute carrier family 7 member 11 [Source:HGNC Symbol;Acc:HGNC:11059]	0.3859	5221	GO:0055085; GO:0006865; GO:0009636; GO:0006749; GO:0006979; GO:0007420; GO:0008542; GO:0014070; GO:0021591; GO:0021756; GO:0030534; GO:0033029; GO:0034599; GO:0034775; GO:0035094; GO:0042127; GO:0048021; GO:0048286; GO:0050804; GO:0050807; GO:0051223; GO:0051775; GO:0060173; GO:0070306; GO:0070527; GO:0071702; GO:0090461; GO:0098712; GO:0140206; GO:1900407; GO:1901494; GO:1903204; GO:1903786; GO:…	GO:0022857; GO:0005515; GO:0015179; GO:0015327	GO:0016020; GO:0016021; GO:0009986; GO:0005886; GO:0005791; GO:0005856; GO:0031526; GO:0043231; GO:0045177; GO:0097449	23657	TRUE	1.61735	5.08532e-68	3.03319e-66	chr4	138164097	138242349	78253	-	1594.57	1642.56	5150.44	4823.55	19.9446	20.7374	60.3113	57.3363	2
ENSG00000182511	ENST00000416779; ENST00000470152; ENST00000414248; ENST00000481665; ENST00000559355; ENST00000394302; ENST00000452243; ENST00000328850; ENST00000464684; ENST00000443697; ENST00000394300; ENST00000444422; ENST00000497945; ENST00000494259; ENST00000448367; ENST00000496379; ENST00000462476	FES	protein_coding	protein_coding	FES proto-oncogene, tyrosine kinase [Source:HGNC Symbol;Acc:HGNC:3657]	0.6268	1239	GO:0006468; GO:0016310; GO:0030155; GO:0018108; GO:0045087; GO:0042127; GO:0046777; GO:0030154; GO:0007155; GO:0045595; GO:0008360; GO:0007169; GO:2000145; GO:0010976; GO:0006935; GO:0031116; GO:0043304; GO:0045639; GO:0045657; GO:0060627; GO:0071305; GO:2000251; GO:0001578; GO:0007098; GO:0051450; GO:0060038	GO:0005524; GO:0004672; GO:0000166; GO:0016301; GO:0016740; GO:0004713; GO:0005515; GO:0004715; GO:0008289; GO:0035091; GO:0005102; GO:0034987; GO:0008017	GO:0016020; GO:0016021; GO:0005737; GO:0005794; GO:0031410; GO:0005886; GO:0005856; GO:0005925; GO:0005829; GO:0070161; GO:0015630; GO:0031234	2242	TRUE	1.6169	8.84762e-09	3.09301e-08	chr15	90883695	90895776	12082	+	6.56587	2.77147	50.1925	20.233	0.346065	0.147444	2.47672	1.01346
ENSG00000267009	ENST00000590353; ENST00000591567; ENST00000586515; ENST00000592030	ENSG00000267009	long_noncoding	lncRNA	novel transcript	0.5144	653					TRUE	1.61654	2.83612e-75	2.04259e-73	chr17	68413623	68524949	111327	+	2514.73	2382.54	7679.45	7378.97	251.41	240.426	718.775	701.078	2
ENSG00000186847	ENST00000167586; ENST00000441550; ENST00000476662	KRT14	protein_coding	protein_coding	keratin 14 [Source:HGNC Symbol;Acc:HGNC:6416]	0.5932	1133	GO:0030855; GO:0045109; GO:0008544; GO:0007568; GO:0030216; GO:0042633; GO:0045110; GO:0048863	GO:0005198; GO:0005515; GO:0005200; GO:1990254	GO:0005634; GO:0005737; GO:0005882; GO:0005856; GO:0005829; GO:0070062; GO:0045095; GO:0001533; GO:0045178; GO:0071944	3861	TRUE	1.61562	1.30811e-13	6.73933e-13	chr17	41582279	41586895	4617	-	34.7053	23.0956	100.385	117.351	2.00034	1.34365	5.41686	6.42799
ENSG00000155304	ENST00000285667; ENST00000478035	HSPA13	protein_coding	protein_coding	heat shock protein family A (Hsp70) member 13 [Source:HGNC Symbol;Acc:HGNC:11375]	0.412	2282	GO:0006457; GO:0042026; GO:0051085; GO:0034620	GO:0005524; GO:0140662; GO:0000166; GO:0005515; GO:0016887; GO:0051082; GO:0051787; GO:0044183; GO:0031072	GO:0005783; GO:0043231; GO:0005737; GO:0070062; GO:0005739	6782	TRUE	1.61407	4.63799e-63	2.41746e-61	chr21	14371115	14383484	12370	-	1201.55	1207.44	3918.44	3498.28	34.3846	34.8767	104.98	95.1385	2
ENSG00000113248	ENST00000623671; ENST00000231173	PCDHB15	protein_coding	protein_coding	protocadherin beta 15 [Source:HGNC Symbol;Acc:HGNC:8686]	0.5001	2272	GO:0007156; GO:0007155; GO:0007399	GO:0005509	GO:0016020; GO:0005886; GO:0016021; GO:0005887; GO:0032391	56121	TRUE	1.6135	1.79703e-22	1.6425e-21	chr5	141245395	141249365	3971	+	84.4183	87.7633	279.481	288.32	2.42642	2.54619	7.5206	7.8756	2
ENSG00000038210	ENST00000512921; ENST00000264864	PI4K2B	protein_coding	protein_coding	phosphatidylinositol 4-kinase type 2 beta [Source:HGNC Symbol;Acc:HGNC:18215]	0.3844	2491	GO:0016310; GO:0046854; GO:0006629; GO:0007030; GO:0006661; GO:0007032	GO:0000166; GO:0005524; GO:0016301; GO:0016740; GO:0004430	GO:0016020; GO:0005886; GO:0005737; GO:0005794; GO:0005783; GO:0005789; GO:0005768; GO:0005829; GO:0000139; GO:0031901; GO:0005802	55300	TRUE	1.61334	3.44541e-50	1.16346e-48	chr4	25160663	25279204	118542	+	557.161	505.332	1934.69	1360.67	14.6064	13.3718	47.484	33.8997	2
ENSG00000184786	ENST00000366774; ENST00000628156	DYNLT2	protein_coding	protein_coding	dynein light chain Tctex-type 2 [Source:HGNC Symbol;Acc:HGNC:11695]	0.427	1432	GO:0007018	GO:0005515; GO:0045505	GO:0005737; GO:0016020; GO:0005856; GO:0005874; GO:0030286; GO:0005868	6991	TRUE	1.61295	9.79675e-13	4.71031e-12	chr6	169740109	169751587	11479	-	22.5116	27.7147	106.089	89.0252	1.0266	1.27572	4.52934	3.85822
ENSG00000276334	ENST00000610331	ENSG00000276334	long_noncoding	lncRNA	novel transcript, sense intronic to BIRC6	0.3288	1621					TRUE	1.61276	5.59017e-16	3.42011e-15	chr2	32521927	32523547	1621	+	43.1471	43.4197	155.14	150.736	1.73822	1.76559	5.85128	5.77099
ENSG00000212452	ENST00000391150	SNORD69	short_noncoding	snoRNA	small nucleolar RNA, C/D box 69 [Source:HGNC Symbol;Acc:HGNC:32730]	0.4156	77	GO:0006396		GO:0005730	692109	TRUE	1.61246	1.74707e-08	5.94702e-08	chr3	52692736	52692812	77	+	4.68991	0	35.3629	20.233	3.9775	0	28.078	16.3075
ENSG00000173406	ENST00000371236; ENST00000414851; ENST00000485760; ENST00000420954; ENST00000371231; ENST00000371232; ENST00000332102; ENST00000371230; ENST00000489267; ENST00000473821; ENST00000477280	DAB1	protein_coding	protein_coding	DAB adaptor protein 1 [Source:HGNC Symbol;Acc:HGNC:2661]	0.4612	1921	GO:0030154; GO:0007399; GO:0001764; GO:0007155; GO:0007162; GO:0007259; GO:0007264; GO:0007409; GO:0007628; GO:0016358; GO:0021517; GO:0021589; GO:0021766; GO:0021795; GO:0021799; GO:0021813; GO:0021942; GO:0030182; GO:0045666; GO:0045860; GO:0046426; GO:0048708; GO:0048712; GO:0050771; GO:0051645; GO:0097475; GO:0097477; GO:0140650	GO:0005515	GO:0043231; GO:0005737; GO:0005829; GO:0048471	1600	TRUE	1.61208	6.36398e-21	5.32079e-20	chr1	56994778	58546734	1551957	-	69.4106	81.2965	250.963	250.889	2.35958	2.78953	7.98712	8.10534
ENSG00000286472	ENST00000665377	ENSG00000286472	long_noncoding	lncRNA	novel transcript	0.4186	1670					TRUE	1.6112	5.67974e-09	2.02015e-08	chr20	25184658	25187849	3192	-	5.62789	6.46677	34.2222	43.5009	0.220073	0.255245	1.25285	1.61659
ENSG00000162624	ENST00000294638; ENST00000696555; ENST00000356261; ENST00000607240	LHX8	protein_coding	protein_coding	LIM homeobox 8 [Source:HGNC Symbol;Acc:HGNC:28838]	0.4261	2220	GO:0006355; GO:0006357; GO:0030182; GO:0021884; GO:0007611; GO:0008585; GO:0021879; GO:0042475	GO:0003677; GO:0000981; GO:0046872; GO:0043565; GO:0005515; GO:0000977; GO:1990837	GO:0005634; GO:0000785; GO:0001674	431707	TRUE	1.61071	1.49423e-08	5.11646e-08	chr1	75128434	75161533	33100	+	4.68991	1.84765	41.0666	20.233	0.137958	0.0548596	1.13095	0.565619
ENSG00000044574	ENST00000324460; ENST00000680640; ENST00000679475; ENST00000680494; ENST00000681774; ENST00000679355; ENST00000681045; ENST00000681424; ENST00000681675; ENST00000681544; ENST00000680272; ENST00000680257; ENST00000680032; ENST00000681540; ENST00000680234	HSPA5	protein_coding	protein_coding	heat shock protein family A (Hsp70) member 5 [Source:HGNC Symbol;Acc:HGNC:5238]	0.4583	4155	GO:0043066; GO:0006457; GO:0030433; GO:0030335; GO:0021762; GO:0031333; GO:0042026; GO:0042149; GO:1990440; GO:0051085; GO:0030968; GO:1903895; GO:0034620; GO:0001554; GO:0006983; GO:0009314; GO:0010976; GO:0021589; GO:0021680; GO:0030182; GO:0030512; GO:0031204; GO:0031398; GO:0034975; GO:0034976; GO:0035437; GO:0042220; GO:0051402; GO:0051603; GO:0060904; GO:0071236; GO:0071277; GO:0071287; GO:…	GO:0005524; GO:0140662; GO:0000166; GO:0031625; GO:0016787; GO:0005509; GO:0005515; GO:0051082; GO:0016887; GO:0019904; GO:0045296; GO:0051787; GO:0019899; GO:0051087; GO:0044183; GO:0031072; GO:0043022	GO:0005634; GO:0005737; GO:0016020; GO:0032991; GO:0005783; GO:0043231; GO:0005739; GO:0005925; GO:0005829; GO:0005788; GO:0042470; GO:0008180; GO:0030496; GO:0005793; GO:0009986; GO:0005789; GO:0070062; GO:0030176; GO:0005790; GO:0005886; GO:0034663	3309	TRUE	1.60827	3.43267e-104	4.76647e-102	chr9	125234853	125241382	6530	-	8761.68	8160.14	26495.9	25137.5	137.706	129.453	389.867	375.463	2
ENSG00000255269	ENST00000634971; ENST00000530941; ENST00000634553; ENST00000635389; ENST00000653357; ENST00000634991	LINC02710	long_noncoding	lncRNA	long intergenic non-protein coding RNA 2710 [Source:HGNC Symbol;Acc:HGNC:54227]	0.4469	800				105376662	TRUE	1.60644	1.78226e-08	6.06562e-08	chr11	46213150	46220438	7289	-	1.87596	0	27.3777	19.2213	0.153134	0	2.09226	1.49111
ENSG00000120051	ENST00000369704; ENST00000369703	CFAP58	protein_coding	protein_coding	cilia and flagella associated protein 58 [Source:HGNC Symbol;Acc:HGNC:26676]	0.4731	1861	GO:0030030; GO:0007219; GO:0060271; GO:0030317; GO:0007288; GO:0120229; GO:0120316; GO:0120317	GO:0005515	GO:0005737; GO:0005929; GO:0031514; GO:0042995; GO:0005856; GO:0005615; GO:0005815; GO:0005813; GO:0097225; GO:0036126	159686	TRUE	1.60582	4.5437e-09	1.63079e-08	chr10	104353833	104455102	101270	+	2.81394	12.9335	55.8962	33.3844	0.0987429	0.458097	1.8363	1.11331
ENSG00000249917	ENST00000505156; ENST00000664052	LINC00536	long_noncoding	lncRNA	long intergenic non-protein coding RNA 536 [Source:HGNC Symbol;Acc:HGNC:43645]	0.444	2404				100859921	TRUE	1.60348	1.11259e-08	3.85224e-08	chr8	115950511	116325062	374552	-	0	0.923824	28.5185	15.1747	0	0.0253304	0.725271	0.391745
ENSG00000147535	ENST00000529359; ENST00000424479; ENST00000530193; ENST00000530432; ENST00000524616; ENST00000531823; ENST00000534339; ENST00000531109; ENST00000527758; ENST00000422581; ENST00000531483; ENST00000419686; ENST00000528814; ENST00000527793; ENST00000524409	PLPP5	protein_coding	protein_coding	phospholipid phosphatase 5 [Source:HGNC Symbol;Acc:HGNC:25026]	0.4984	902	GO:0006629; GO:0006644; GO:0046839; GO:0009099; GO:0009234; GO:0006119; GO:0044205	GO:0016787; GO:0000810; GO:0008195; GO:0005515	GO:0005737; GO:0016020; GO:0016021; GO:0005886	84513	TRUE	1.60207	6.71308e-38	1.31958e-36	chr8	38263130	38269243	6114	-	266.387	224.489	835.021	697.027	19.2775	16.3977	56.5727	47.9366	2
ENSG00000108375	ENST00000583753; ENST00000584437; ENST00000407977; ENST00000577716; ENST00000577625; ENST00000581868; ENST00000582293; ENST00000580014	RNF43	protein_coding	protein_coding	ring finger protein 43 [Source:HGNC Symbol;Acc:HGNC:18505]	0.5453	2957	GO:0016567; GO:0016055; GO:0006511; GO:0030178; GO:0072089; GO:0038018	GO:0046872; GO:0016740; GO:0005515; GO:0004842; GO:0061630; GO:0005109	GO:0005634; GO:0016020; GO:0016021; GO:0005783; GO:0005789; GO:0005886; GO:0005635; GO:0005887	54894	TRUE	1.59876	2.77837e-11	1.2029e-10	chr17	58353676	58417595	63920	-	16.8837	20.3241	88.9776	64.7456	0.372866	0.453051	1.83966	1.35886
ENSG00000290708	ENST00000608568	SSX9P	long_noncoding	lncRNA	SSX family member 9, pseudogene [Source:HGNC Symbol;Acc:HGNC:19655]	0.45	580				280660	TRUE	1.59656	3.92242e-14	2.09546e-13	chrX	48301550	48306179	4630	-	29.0774	37.8768	115.215	127.468	3.2739	4.30459	12.1447	13.6392
ENSG00000102007	ENST00000376327; ENST00000376322	PLP2	protein_coding	protein_coding	proteolipid protein 2 [Source:HGNC Symbol;Acc:HGNC:9087]	0.522	861	GO:0034220; GO:0006935; GO:0019221; GO:0006811	GO:0005515; GO:0015075; GO:0019956	GO:0016020; GO:0016021; GO:0005886; GO:0005783; GO:0005789	5355	TRUE	1.59266	7.36268e-70	4.56911e-68	chrX	49171898	49175235	3338	+	2054.18	2048.12	6592.33	5822.04	155.711	156.706	467.835	419.408	2
ENSG00000163993	ENST00000296370; ENST00000513778	S100P	protein_coding	protein_coding	S100 calcium binding protein P [Source:HGNC Symbol;Acc:HGNC:10504]	0.5104	392	GO:0010033; GO:0043542	GO:0005509; GO:0046872; GO:0042803; GO:0005515; GO:0046914; GO:0048306; GO:0045296; GO:0000287	GO:0005737; GO:0005634; GO:0016020; GO:0005654; GO:0005886; GO:0042995; GO:0005576; GO:0031528; GO:0070062; GO:0034774	6286	TRUE	1.59221	2.91341e-08	9.73211e-08	chr4	6693878	6697170	3293	+	1.87596	0.923824	28.5185	20.233	0.312518	0.155342	4.44784	3.20325
ENSG00000286482	ENST00000655601	ENSG00000286482	long_noncoding	lncRNA	novel transcript	0.5024	3981					TRUE	1.59121	2.78242e-10	1.10716e-09	chr6	157377062	157381042	3981	-	15.0077	12.0097	65.0221	56.6524	0.246183	0.198851	0.998568	0.883167
ENSG00000236985	ENST00000422574	ENSG00000236985	long_noncoding	lncRNA	novel transcript	0.449	833					TRUE	1.59027	2.94146e-08	9.82394e-08	chr20	16857962	16864148	6187	-	1.87596	2.77147	33.0814	21.2446	0.147067	0.219307	2.428	1.58278
ENSG00000108244	ENST00000436344; ENST00000462312; ENST00000209718; ENST00000582754; ENST00000494691; ENST00000584517; ENST00000485751; ENST00000582283; ENST00000585006	KRT23	protein_coding	protein_coding	keratin 23 [Source:HGNC Symbol;Acc:HGNC:6438]	0.5058	1124	GO:0030855; GO:0045109	GO:0005198; GO:0005515	GO:0005882; GO:0005856; GO:0005829	25984	TRUE	1.58907	1.09051e-08	3.77805e-08	chr17	40922700	40937646	14947	-	4.68991	6.46677	31.9407	41.4776	0.27248	0.379234	1.73735	2.29015
ENSG00000181619	ENST00000481661; ENST00000395116	GPR135	protein_coding	protein_coding	G protein-coupled receptor 135 [Source:HGNC Symbol;Acc:HGNC:19991]	0.5372	3581	GO:0007165; GO:0007186	GO:0004930; GO:0005515; GO:1990763	GO:0016020; GO:0016021; GO:0005886; GO:0005768; GO:0010008	64582	TRUE	1.58672	6.27456e-16	3.8173e-15	chr14	59429022	59465380	36359	-	44.0851	49.8865	182.518	140.619	0.803942	0.918259	3.11609	2.43701
ENSG00000184785	ENST00000330288	SMIM10	protein_coding	protein_coding	small integral membrane protein 10 [Source:HGNC Symbol;Acc:HGNC:41913]	0.443	1483			GO:0016020; GO:0016021	644538	TRUE	1.58494	2.58992e-40	5.61214e-39	chrX	134990991	134992473	1483	+	282.332	334.424	1087.12	806.285	12.4324	14.8643	44.8174	33.7415	2
ENSG00000145779	ENST00000274456; ENST00000388882; ENST00000513374; ENST00000503646; ENST00000504642; ENST00000504771; ENST00000415806	TNFAIP8	protein_coding	protein_coding	TNF alpha induced protein 8 [Source:HGNC Symbol;Acc:HGNC:17260]	0.4293	2129	GO:0042981; GO:0006915; GO:0043154; GO:0043065; GO:0043066	GO:0005515; GO:0043027	GO:0005737; GO:0005654	25816	TRUE	1.58464	7.61686e-39	1.56272e-37	chr5	119268692	119399688	130997	+	281.394	276.223	953.658	760.76	8.63131	8.55207	27.3858	22.1763	2
ENSG00000289446	ENST00000692904	ENSG00000289446	long_noncoding	lncRNA	novel transcript	0.4826	1264					TRUE	1.58435	1.33831e-08	4.60253e-08	chr3	196857591	196867801	10211	-	5.62789	5.54295	42.2073	31.3611	0.29076	0.289055	2.0415	1.53979
ENSG00000290430	ENST00000578210	ENSG00000290430	long_noncoding	lncRNA	novel transcript	0.4254	717					TRUE	1.58302	1.58484e-11	6.99952e-11	chr17	20716481	20725644	9164	+	18.7596	24.9433	103.807	67.7805	1.70861	2.29309	8.8515	5.86682
ENSG00000163001	ENST00000339012; ENST00000406691; ENST00000407816; ENST00000349456; ENST00000403007; ENST00000490934; ENST00000481791	CFAP36	protein_coding	protein_coding	cilia and flagella associated protein 36 [Source:HGNC Symbol;Acc:HGNC:30540]	0.4149	1035	GO:0008150	GO:0005515; GO:0047485	GO:0005634; GO:0005737; GO:0005929; GO:0031514; GO:0042995; GO:0043227; GO:0097546; GO:0035869; GO:0005930	112942	TRUE	1.58282	1.81143e-45	4.92036e-44	chr2	55519604	55545079	25476	+	438.037	439.74	1481.82	1189.7	27.6381	28.0054	87.5314	71.3368	2
ENSG00000133142	ENST00000372629; ENST00000468024; ENST00000481555; ENST00000415568; ENST00000472484; ENST00000490644; ENST00000459722; ENST00000472745; ENST00000494801; ENST00000434216; ENST00000425011; ENST00000469586	TCEAL4	protein_coding	protein_coding	transcription elongation factor A like 4 [Source:HGNC Symbol;Acc:HGNC:26121]	0.5089	925	GO:0006414	GO:0005515; GO:0050699; GO:0003746	GO:0005634	79921	TRUE	1.58236	3.99722e-66	2.2166e-64	chrX	103576231	103587729	11499	+	1709	1755.27	6124.63	4293.44	120.614	125.039	404.674	287.965	2
ENSG00000239705	ENST00000468244	HSPA5-DT	long_noncoding	lncRNA	HSPA5 divergent transcript [Source:HGNC Symbol;Acc:HGNC:55645]	0.5141	603				107987127	TRUE	1.57999	2.27866e-08	7.68571e-08	chr9	125241663	125257071	15409	+	3.75193	3.6953	27.3777	34.3961	0.406325	0.403942	2.7758	3.54004
ENSG00000164440	ENST00000358430; ENST00000367652	TXLNB	protein_coding	protein_coding	taxilin beta [Source:HGNC Symbol;Acc:HGNC:21617]	0.4548	2505		GO:0019905; GO:0005515	GO:0005737	167838	TRUE	1.57962	4.90545e-09	1.7541e-08	chr6	139240061	139291998	51938	-	9.37981	8.31442	50.1925	42.4893	0.244525	0.218782	1.22501	1.05266
ENSG00000123094	ENST00000688511; ENST00000689434; ENST00000689635; ENST00000381352; ENST00000538081; ENST00000535907; ENST00000405154; ENST00000615708; ENST00000542865; ENST00000541490; ENST00000542004; ENST00000538365; ENST00000542315; ENST00000537946; ENST00000541218; ENST00000282884; ENST00000545413; ENST00000539545	RASSF8	protein_coding	protein_coding	Ras association domain family member 8 [Source:HGNC Symbol;Acc:HGNC:13232]	0.4323	2309	GO:0007165; GO:0070507	GO:0005515		11228	TRUE	1.57881	2.48684e-68	1.50398e-66	chr12	25958232	26079892	121661	+	2005.4	2026.87	6477.12	5609.6	56.7172	57.8614	171.501	150.773	2
ENSG00000105889	ENST00000406890; ENST00000678116; ENST00000404369; ENST00000483679; ENST00000424363; ENST00000439708; ENST00000442252; ENST00000650428; ENST00000649402; ENST00000414116	STEAP1B	protein_coding	protein_coding	STEAP family member 1B [Source:HGNC Symbol;Acc:HGNC:41907]	0.4466	1314		GO:0005515	GO:0016020; GO:0016021; GO:0005886; GO:0005768	256227	TRUE	1.57524	2.14197e-08	7.24013e-08	chr7	22419444	22727613	308170	-	8.44183	1.84765	53.6147	17.198	0.419545	0.0926852	2.49458	0.81227
ENSG00000286585	ENST00000653103; ENST00000701220; ENST00000692713; ENST00000701103; ENST00000702168	ENSG00000286585	long_noncoding	lncRNA	novel transcript	0.4847	788					TRUE	1.57292	1.92642e-08	6.53831e-08	chr3	155854752	155863739	8988	+	4.68991	5.54295	36.5036	33.3844	0.388369	0.463309	2.83001	2.62727
ENSG00000234362	ENST00000427054; ENST00000702811; ENST00000702316; ENST00000436551; ENST00000702075; ENST00000702754	LINC01914	long_noncoding	lncRNA	long intergenic non-protein coding RNA 1914 [Source:HGNC Symbol;Acc:HGNC:52733]	0.4398	682				101929723	TRUE	1.57185	2.73116e-09	9.98203e-09	chr2	41931599	41934660	3062	-	12.1938	8.31442	57.0369	43.5009	1.16639	0.802765	5.10781	3.95444
ENSG00000111911	ENST00000229633	HINT3	protein_coding	protein_coding	histidine triad nucleotide binding protein 3 [Source:HGNC Symbol;Acc:HGNC:18468]	0.388	3325		GO:0003824; GO:0000166; GO:0042802; GO:0016787; GO:0043530	GO:0005634; GO:0005737	135114	TRUE	1.57153	6.87125e-40	1.44738e-38	chr6	125956770	125980244	23475	+	325.48	303.938	1097.39	815.39	6.39247	6.02532	20.178	15.2191	2
ENSG00000106536	ENST00000674059; ENST00000673891; ENST00000518318; ENST00000403058; ENST00000517348; ENST00000451021; ENST00000524147; ENST00000520104; ENST00000673818; ENST00000464276; ENST00000416452; ENST00000426456	POU6F2	protein_coding	protein_coding	POU class 6 homeobox 2 [Source:HGNC Symbol;Acc:HGNC:21694]	0.5182	2518	GO:0006355; GO:0006357; GO:0007601; GO:0007417; GO:0007402	GO:0003677; GO:0003700; GO:0000981; GO:0005515; GO:0000978	GO:0005634; GO:0000785	11281	TRUE	1.57088	1.32805e-14	7.34109e-14	chr7	38977909	39493095	515187	+	49.713	29.5624	151.718	123.421	1.28929	0.773874	3.68376	3.04194
ENSG00000162616	ENST00000487931; ENST00000477671; ENST00000484662; ENST00000426517; ENST00000476396; ENST00000370763	DNAJB4	protein_coding	protein_coding	DnaJ heat shock protein family (Hsp40) member B4 [Source:HGNC Symbol;Acc:HGNC:14886]	0.4116	1142	GO:0006457; GO:0006986; GO:0051085; GO:0009408	GO:0005515; GO:0051082; GO:0051087; GO:0001671	GO:0005654; GO:0005829; GO:0005886; GO:0005737; GO:0016020	11080	TRUE	1.57081	2.35524e-46	6.74586e-45	chr1	77979175	78017964	38790	+	483.998	495.17	1590.19	1359.66	27.6767	28.5808	85.1317	73.8891	2
ENSG00000281896	ENST00000588755	ENSG00000281896	pseudogene	transcribed_unprocessed_pseudogene	pseudogene, similar to general transcription factor IIi GTF2I	0.395	281					TRUE	1.57031	2.01387e-12	9.45745e-12	chr7	128617865	128625905	8041	+	30.9534	23.0956	102.666	97.1184	7.19347	5.41763	22.3373	21.4492
ENSG00000275902	ENST00000620344	ENSG00000275902	long_noncoding	lncRNA	novel transcript, antisense to HGS	0.5449	690					TRUE	1.56937	3.85202e-10	1.5154e-09	chr17	81697025	81697714	690	-	13.1317	15.705	83.2739	42.4893	1.24283	1.50029	7.37851	3.82162
ENSG00000137806	ENST00000560978; ENST00000676906; ENST00000260361; ENST00000676533; ENST00000679094; ENST00000678745; ENST00000559127; ENST00000678029; ENST00000558719; ENST00000679240; ENST00000677477	NDUFAF1	protein_coding	protein_coding	NADH:ubiquinone oxidoreductase complex assembly factor 1 [Source:HGNC Symbol;Acc:HGNC:18828]	0.4703	1628	GO:0032981; GO:0051131; GO:0006120; GO:0065003; GO:0010257	GO:0005515; GO:0051082	GO:0005829; GO:0005739; GO:0005759; GO:0005747; GO:0005743	51103	TRUE	1.5623	7.66604e-33	1.17752e-31	chr15	41387218	41409403	22186	-	195.1	206.013	601.169	622.164	7.826	8.34116	22.5762	23.7174	2
ENSG00000185222	ENST00000372656; ENST00000372661; ENST00000646896	TCEAL9	protein_coding	protein_coding	transcription elongation factor A like 9 [Source:HGNC Symbol;Acc:HGNC:30084]	0.3943	1222		GO:0050699	GO:0005634	51186	TRUE	1.56214	3.27924e-70	2.05479e-68	chrX	103356489	103358462	1974	+	2485.65	2426.89	7844.86	6702.18	132.833	130.908	392.485	340.378	2
ENSG00000027075	ENST00000555185; ENST00000557294; ENST00000556778; ENST00000555542; ENST00000555906; ENST00000554835; ENST00000332981; ENST00000555082; ENST00000552875; ENST00000553830; ENST00000553831; ENST00000553726; ENST00000553265; ENST00000556164; ENST00000557585; ENST00000557473; ENST00000553889; ENST00000557559; ENST00000555604; ENST00000555233; ENST00000536400; ENST00000555628; ENST00000555110; ENST0000…	PRKCH	protein_coding	protein_coding	protein kinase C eta [Source:HGNC Symbol;Acc:HGNC:9403]	0.5027	846	GO:0006468; GO:0016310; GO:0030154; GO:0080090; GO:0018105; GO:0035556; GO:2000810; GO:0007165; GO:0051092; GO:0034351; GO:0010744; GO:0045618; GO:1903078; GO:0050861; GO:0060252; GO:0070528	GO:0005524; GO:0004672; GO:0004674; GO:0046872; GO:0000166; GO:0016301; GO:0016740; GO:0106310; GO:0005515; GO:0004697; GO:0004698; GO:0019899; GO:0004699; GO:0031267	GO:0005737; GO:0016020; GO:0005886; GO:0005829; GO:0070062; GO:0005911	5583	TRUE	1.56172	2.51703e-28	3.12281e-27	chr14	61187559	61550976	363418	+	141.635	160.745	440.325	490.65	10.9226	12.5125	31.7908	35.959	2
ENSG00000241743	ENST00000674361; ENST00000468762; ENST00000649506	XACT	long_noncoding	lncRNA	X active specific transcript [Source:HGNC Symbol;Acc:HGNC:45056]	0.3719	116900	GO:0000395; GO:0006396	GO:0030627	GO:0005685; GO:0005730	105463123	TRUE	1.56097	4.92335e-08	1.61027e-07	chrX	113616300	114059289	442990	-	1.87596	0	27.3777	17.198	0.00104796	0	0.0143183	0.00913022
ENSG00000245849	ENST00000526635; ENST00000650326; ENST00000533146; ENST00000671605; ENST00000499988	RAD51-AS1	long_noncoding	lncRNA	RAD51 antisense RNA 1 [Source:HGNC Symbol;Acc:HGNC:48621]	0.4883	1244				100505648	TRUE	1.55832	1.04002e-17	7.06799e-17	chr15	40686183	40695107	8925	-	60.9688	65.5915	216.74	195.248	3.20055	3.47547	10.6519	9.74056
ENSG00000004468	ENST00000502843; ENST00000506191; ENST00000511430; ENST00000226279; ENST00000510674	CD38	protein_coding	protein_coding	CD38 molecule [Source:HGNC Symbol;Acc:HGNC:1667]	0.4702	1980	GO:0043066; GO:0045893; GO:0045892; GO:0007165; GO:0050853; GO:0097190; GO:0030890; GO:0009410; GO:0019674; GO:0001666; GO:0007204; GO:0007565; GO:0008284; GO:0009725; GO:0010977; GO:0014824; GO:0030307; GO:0032024; GO:0032355; GO:0032526; GO:0032570; GO:0033194; GO:0034097; GO:0042100; GO:0045779; GO:0045907; GO:0060292; GO:0070555	GO:0016740; GO:0016787; GO:0003953; GO:0050135; GO:0061809; GO:0016849; GO:0016798; GO:0042802	GO:0016020; GO:0016021; GO:0005886; GO:0070062; GO:0005634; GO:0009986; GO:0016323; GO:0030667; GO:0043231	952	TRUE	1.55712	1.64414e-08	5.61317e-08	chr4	15778275	15853232	74958	+	5.62789	9.23824	54.7555	28.3262	0.185617	0.307546	1.69072	0.88785
ENSG00000165105	ENST00000376447; ENST00000340717	RASEF	protein_coding	protein_coding	RAS and EF-hand domain containing [Source:HGNC Symbol;Acc:HGNC:26464]	0.533	3675		GO:0005525; GO:0005509; GO:0003924; GO:0046872; GO:0000166; GO:0042802; GO:0019003	GO:0005737; GO:0005829; GO:0048471	158158	TRUE	1.55694	1.69692e-21	1.46753e-20	chr9	82979590	83063177	83588	-	96.6121	87.7633	354.77	228.633	1.71677	1.57414	5.90198	3.86098
ENSG00000206601	ENST00000383874	RNU6-431P	short_noncoding	snRNA	RNA, U6 small nuclear 431, pseudogene [Source:HGNC Symbol;Acc:HGNC:47394]	0.4393	107	GO:0000244; GO:0000353	GO:0030621	GO:0005688; GO:0046540	106481314	TRUE	1.55416	6.99876e-08	2.25376e-07	chr4	108652150	108652256	107	+	1.87596	1.84765	27.3777	22.2563	1.14493	1.13821	15.6431	12.9088
ENSG00000110066	ENST00000304363; ENST00000615954; ENST00000700520; ENST00000453170; ENST00000700521; ENST00000700522; ENST00000524672; ENST00000700523; ENST00000700524; ENST00000441488; ENST00000427752; ENST00000401547; ENST00000405515; ENST00000402789; ENST00000700525; ENST00000458496; ENST00000402185; ENST00000323599; ENST00000533271; ENST00000434573; ENST00000700526; ENST00000466295	KMT5B	protein_coding	protein_coding	lysine methyltransferase 5B [Source:HGNC Symbol;Acc:HGNC:24283]	0.4316	2683	GO:0034772; GO:0032259; GO:0006325; GO:0007517; GO:0006281; GO:2001034; GO:0006479; GO:0045830; GO:0016571; GO:0034773	GO:0005515; GO:0042799; GO:0046872; GO:0016740; GO:0008168; GO:0018024; GO:0003682; GO:1904047	GO:0005634; GO:0005654; GO:0005694; GO:0000779	51111	TRUE	1.5539	8.81803e-55	3.45496e-53	chr11	68154863	68213852	58990	-	856.377	997.73	3022.96	2462.35	20.844	24.512	68.8843	56.957	2
ENSG00000261026	ENST00000566457	ENSG00000261026	long_noncoding	lncRNA	novel transcript, overlapping to EGR3	0.4975	4997					TRUE	1.55345	3.72848e-13	1.85643e-12	chr8	22679013	22684009	4997	-	30.0154	35.1053	133.466	97.1184	0.392258	0.463074	1.63294	1.20617
ENSG00000234772	ENST00000444744; ENST00000667032	LINC00412	long_noncoding	lncRNA	long intergenic non-protein coding RNA 412 [Source:HGNC Symbol;Acc:HGNC:42745]	0.3683	491				102723332	TRUE	1.55283	4.28061e-08	1.4069e-07	chr13	27236282	27250711	14430	-	2.81394	6.46677	52.474	14.1631	0.374258	0.868145	6.53388	1.79017
ENSG00000147687	ENST00000522927; ENST00000276692; ENST00000630259; ENST00000523214; ENST00000523631; ENST00000519548; ENST00000522810; ENST00000518485; ENST00000517678; ENST00000519776; ENST00000521546; ENST00000521973; ENST00000605953; ENST00000520321; ENST00000522310; ENST00000519232; ENST00000520938; ENST00000523888; ENST00000523152; ENST00000518133; ENST00000522280	TATDN1	protein_coding	protein_coding	TatD DNase domain containing 1 [Source:HGNC Symbol;Acc:HGNC:24220]	0.3825	818	GO:0006259; GO:0090305	GO:0016788; GO:0046872; GO:0016787; GO:0004518; GO:0005515; GO:0008296	GO:0005634; GO:0005654	83940	TRUE	1.55237	1.88455e-40	4.09388e-39	chr8	124488485	124539458	50974	-	365.813	336.272	1027.81	1069.31	29.179	27.074	76.7529	81.0582	2
ENSG00000260941	ENST00000562811	LINC00622	long_noncoding	lncRNA	long intergenic non-protein coding RNA 622 [Source:HGNC Symbol;Acc:HGNC:44251]	0.3771	1570				644242	TRUE	1.55179	2.74523e-13	1.38314e-12	chr1	119597702	119599271	1570	-	30.9534	36.0292	133.466	102.177	1.28749	1.51266	5.19734	4.03895
ENSG00000100276	ENST00000401450; ENST00000216101; ENST00000608559; ENST00000474590	RASL10A	protein_coding	protein_coding	RAS like family 10 member A [Source:HGNC Symbol;Acc:HGNC:16954]	0.6595	1063	GO:0007264	GO:0005525; GO:0003924; GO:0000166; GO:0016787; GO:0003925	GO:0005634; GO:0016020; GO:0005886; GO:0005730	10633	TRUE	1.5513	5.47183e-08	1.78457e-07	chr22	29312933	29319679	6747	-	0.937981	0.923824	21.674	22.2563	0.0576233	0.0572852	1.24657	1.29938
ENSG00000103067	ENST00000473183; ENST00000565858; ENST00000251366; ENST00000566774; ENST00000565213; ENST00000562738; ENST00000562567; ENST00000569964; ENST00000563159; ENST00000564465; ENST00000564382; ENST00000562724	ESRP2	protein_coding	protein_coding	epithelial splicing regulatory protein 2 [Source:HGNC Symbol;Acc:HGNC:26152]	0.5794	1464	GO:0006397; GO:0008380; GO:0043484; GO:0000380; GO:0050673; GO:0050679; GO:0060441; GO:0060445	GO:0003676; GO:0003723; GO:0003729	GO:0005634; GO:0005654; GO:1990904	80004	TRUE	1.55029	5.09775e-08	1.66476e-07	chr16	68229033	68238102	9070	-	3.75193	2.77147	23.9555	33.3844	0.167359	0.124783	1.0004	1.41521
ENSG00000130477	ENST00000519716; ENST00000551649; ENST00000552293; ENST00000550896; ENST00000523229; ENST00000517497; ENST00000601528	UNC13A	protein_coding	protein_coding	unc-13 homolog A [Source:HGNC Symbol;Acc:HGNC:23150]	0.5642	4114	GO:0006887; GO:0030154; GO:0007268; GO:0016082; GO:0016188; GO:0035249; GO:0007528; GO:0016081; GO:0061789; GO:0099011; GO:0099525; GO:0007269; GO:1903861; GO:0051966	GO:0046872; GO:0005509; GO:0005543; GO:0019992; GO:0005516; GO:0017075	GO:0005737; GO:0016020; GO:0005886; GO:0042995; GO:0045202; GO:0042734; GO:0098793; GO:0030672; GO:0043195; GO:0043005; GO:0031594; GO:0098831; GO:0048786; GO:0070161	23025	TRUE	1.5496	8.65202e-09	3.0289e-08	chr19	17601336	17688365	87030	-	0	0	29.6592	9.10485	0	0	0.440762	0.137349
ENSG00000274818	ENST00000616634	ENSG00000274818	long_noncoding	lncRNA	novel transcript	0.4066	455					TRUE	1.5481	1.38093e-08	4.73973e-08	chr14	70906657	70907111	455	-	10.3178	6.46677	36.5036	50.5825	1.48085	0.936834	4.90494	6.89931
ENSG00000108846	ENST00000515707; ENST00000513511; ENST00000427699; ENST00000285238; ENST00000502426; ENST00000505699; ENST00000515585; ENST00000513589; ENST00000571855; ENST00000515070; ENST00000503304; ENST00000510633; ENST00000506464; ENST00000513745; ENST00000510891; ENST00000503337; ENST00000508929; ENST00000504586	ABCC3	protein_coding	protein_coding	ATP binding cassette subfamily C member 3 [Source:HGNC Symbol;Acc:HGNC:54]	0.5657	1656	GO:0055085; GO:0015698; GO:0006869; GO:0006805; GO:0150104; GO:0042908; GO:0006855; GO:0015721; GO:0015779; GO:0071716	GO:0005524; GO:0140359; GO:0022857; GO:0000166; GO:0015431; GO:0008559; GO:0042626; GO:0042910; GO:0015164; GO:0015432; GO:0043225; GO:0071714	GO:0016021; GO:0016020; GO:0005886; GO:0016323; GO:0005887	8714	TRUE	1.54783	1.22985e-14	6.82816e-14	chr17	50634777	50692253	57477	+	45.9611	39.7244	134.607	153.771	1.81245	1.58119	4.96954	5.76276
ENSG00000106052	ENST00000418691; ENST00000543117; ENST00000422800; ENST00000265393; ENST00000433216; ENST00000409980; ENST00000416801; ENST00000396319; ENST00000490455; ENST00000494033; ENST00000457186; ENST00000488564; ENST00000460059	TAX1BP1	protein_coding	protein_coding	Tax1 binding protein 1 [Source:HGNC Symbol;Acc:HGNC:11575]	0.4075	1968	GO:0006915; GO:0043066; GO:0032088	GO:0005515; GO:0046872; GO:0019900	GO:0005829; GO:0070062	8887	TRUE	1.547	3.15891e-76	2.33316e-74	chr7	27739331	27844564	105234	+	3584.97	3746.11	11642.4	9820.08	118.959	125.471	361.681	309.676	2
ENSG00000231023	ENST00000670829; ENST00000670892; ENST00000659399; ENST00000669115; ENST00000701846; ENST00000668229; ENST00000665546; ENST00000457339; ENST00000664900; ENST00000666914; ENST00000667586; ENST00000662971; ENST00000654682; ENST00000666729; ENST00000656106; ENST00000434443; ENST00000656014; ENST00000670646; ENST00000655865	LINC00326	long_noncoding	lncRNA	long intergenic non-protein coding RNA 326 [Source:HGNC Symbol;Acc:HGNC:41926]	0.4093	1421				285735	TRUE	1.54647	8.94947e-11	3.71706e-10	chr6	132954257	133107410	153154	+	17.8216	22.1718	87.8369	67.7805	0.819013	1.02847	3.77913	2.96025
ENSG00000280388	ENST00000624598	ENSG00000280388	protein_coding	TEC	TEC	0.4721	1987					TRUE	1.5464	6.36465e-11	2.67032e-10	chr7	76043977	76045963	1987	-	16.8837	24.9433	76.4295	83.9669	0.554889	0.82745	2.35165	2.62257
ENSG00000120217	ENST00000381573; ENST00000381577; ENST00000498261; ENST00000474218; ENST00000492923	CD274	protein_coding	protein_coding	CD274 molecule [Source:HGNC Symbol;Acc:HGNC:17635]	0.4263	1745	GO:0007165; GO:0002376; GO:0006955; GO:0002250; GO:0007166; GO:0042102; GO:0032733; GO:0032689; GO:0046007; GO:2000562; GO:0032693; GO:0071222; GO:0031295; GO:0042130; GO:2001186; GO:0002845; GO:0034097; GO:1903556; GO:1905404; GO:0030335; GO:1901998	GO:0005515	GO:0016020; GO:0016021; GO:0005654; GO:0005886; GO:0005768; GO:0012505; GO:0015629; GO:0055038; GO:0031901; GO:0009897; GO:0070062; GO:0009986	29126	TRUE	1.54375	1.17771e-15	7.027e-15	chr9	5450503	5470566	20064	+	52.527	51.7342	199.629	143.654	1.96573	1.9542	6.99419	5.10905
ENSG00000186854	ENST00000335459; ENST00000479944; ENST00000409520; ENST00000496500; ENST00000495990; ENST00000409133; ENST00000460991; ENST00000436322; ENST00000474298; ENST00000489999	TRABD2A	protein_coding	protein_coding	TraB domain containing 2A [Source:HGNC Symbol;Acc:HGNC:27013]	0.5145	1524	GO:0006508; GO:0016055; GO:0030178; GO:0031334; GO:1904808; GO:0060322	GO:0046872; GO:0008233; GO:0016787; GO:0008237; GO:0004222; GO:0004175; GO:0017147	GO:0016020; GO:0016021; GO:0005886; GO:0005887; GO:0031301	129293	TRUE	1.5432	5.11519e-10	1.99247e-09	chr2	84821650	84907008	85359	-	11.2558	19.4003	63.8814	63.7339	0.482311	0.839093	2.5627	2.59539
ENSG00000150630	ENST00000618562; ENST00000507638	VEGFC	protein_coding	protein_coding	vascular endothelial growth factor C [Source:HGNC Symbol;Acc:HGNC:12682]	0.4859	1509	GO:0030154; GO:0051781; GO:0001525; GO:0008284; GO:0045766; GO:0001666; GO:0007165; GO:0002040; GO:0048010; GO:0050918; GO:0001934; GO:0001938; GO:0038084; GO:0050930; GO:0060754; GO:0002052; GO:0006929; GO:0008283; GO:0009410; GO:0009887; GO:0014009; GO:0016331; GO:0030335; GO:0030947; GO:0031954; GO:0043536; GO:0045668; GO:0045776; GO:0045860; GO:0050679; GO:0050714; GO:0060252; GO:1901492; GO:…	GO:0008083; GO:0005515; GO:0048018; GO:0042056; GO:0005172; GO:0043185	GO:0016020; GO:0005576; GO:0005615; GO:0031093	7424	TRUE	1.54264	5.52826e-25	5.84745e-24	chr4	176683538	176792922	109385	-	127.565	125.64	406.103	370.264	5.52053	5.48814	16.4534	15.2279	2
ENSG00000231721	ENST00000702906; ENST00000642963; ENST00000647102; ENST00000703012; ENST00000643866; ENST00000659385; ENST00000644432; ENST00000701954; ENST00000702534; ENST00000701381; ENST00000702983; ENST00000702917; ENST00000432045; ENST00000643779; ENST00000643452; ENST00000447307; ENST00000418546; ENST00000702681; ENST00000701757; ENST00000647388; ENST00000423414; ENST00000701177; ENST00000701656; ENST0000…	LINC-PINT	long_noncoding	lncRNA	long intergenic non-protein coding RNA, p53 induced transcript [Source:HGNC Symbol;Acc:HGNC:26885]	0.4497	1650	GO:0035195		GO:0016442	378805	TRUE	1.53885	9.30558e-48	2.82372e-46	chr7	130791264	131110176	318913	-	635.013	609.724	2128.62	1529.61	25.1325	24.3577	78.8719	57.5327	2
ENSG00000124380	ENST00000244227; ENST00000409116; ENST00000450162; ENST00000488986; ENST00000487029	SNRNP27	protein_coding	protein_coding	small nuclear ribonucleoprotein U4/U6.U5 subunit 27 [Source:HGNC Symbol;Acc:HGNC:30240]	0.3763	894	GO:0008380; GO:0006397; GO:0008150; GO:0000398	GO:0005515; GO:0003676	GO:0005634; GO:0005654; GO:0005575; GO:0046540	11017	TRUE	1.53694	2.13473e-52	7.76783e-51	chr2	69893956	69905575	11620	+	863.881	856.385	2821.05	2211.47	63.1035	63.142	192.922	153.518	2
ENSG00000232194	ENST00000451545	ENSG00000232194	long_noncoding	lncRNA	novel transcript	0.4443	718					TRUE	1.53652	4.09003e-08	1.34835e-07	chr1	167820406	167821224	819	+	0	0.923824	18.2518	22.2563	0	0.0848109	1.55414	1.92373
ENSG00000234807	ENST00000685887; ENST00000653297; ENST00000649834; ENST00000663144; ENST00000693275; ENST00000419531; ENST00000669294; ENST00000702876	LINC01135	long_noncoding	lncRNA	long intergenic non-protein coding RNA 1135 [Source:HGNC Symbol;Acc:HGNC:49450]	0.5246	1547				100131060	TRUE	1.53555	8.24465e-15	4.64538e-14	chr1	58784384	58901109	116726	+	38.4572	53.5818	142.592	161.864	1.6234	2.28304	5.63527	6.49347
ENSG00000145050	ENST00000528157; ENST00000446668; ENST00000470900; ENST00000649711; ENST00000482262	MANF	protein_coding	protein_coding	mesencephalic astrocyte derived neurotrophic factor [Source:HGNC Symbol;Acc:HGNC:15461]	0.4944	938	GO:0007165; GO:0006986; GO:0031175; GO:1905897; GO:0071542	GO:0003723; GO:0005515; GO:0008289; GO:0008083; GO:0120146	GO:0005634; GO:0005783; GO:0005576; GO:0005788; GO:0016529; GO:0033018; GO:0005615; GO:0005829; GO:0048471	7873	TRUE	1.53388	1.50924e-65	8.26369e-64	chr3	51385291	51389397	4107	+	2171.43	2157.13	6404.11	6168.03	151.11	151.522	417.234	407.92	2
ENSG00000151632	ENST00000380753; ENST00000421196; ENST00000460124; ENST00000604507; ENST00000455190; ENST00000604184; ENST00000604428; ENST00000604711; ENST00000603073; ENST00000604439	AKR1C2	protein_coding	protein_coding	aldo-keto reductase family 1 member C2 [Source:HGNC Symbol;Acc:HGNC:385]	0.4566	1195	GO:0007186; GO:0006629; GO:0008202; GO:0006693; GO:0008284; GO:0007586; GO:0030855; GO:0051897; GO:0044597; GO:0044598; GO:0042448; GO:0071395; GO:0071799; GO:0006119	GO:0016491; GO:0004303; GO:0044594; GO:0004032; GO:0016229; GO:0047023; GO:0047044; GO:0047718; GO:0016655; GO:0032052; GO:0047086; GO:0018636; GO:0031406; GO:0047115	GO:0005737; GO:0005829	1646	TRUE	1.53388	2.86736e-15	1.67741e-14	chr10	4987775	5018031	30257	-	47.8371	52.658	159.703	168.945	2.61417	2.90458	8.17062	8.77396
ENSG00000204147	ENST00000374007; ENST00000645350; ENST00000643851; ENST00000643505; ENST00000647317; ENST00000374006; ENST00000483649	ASAH2B	protein_coding	protein_coding	N-acylsphingosine amidohydrolase 2B [Source:HGNC Symbol;Acc:HGNC:23456]	0.4009	3678	GO:0046514; GO:0046512; GO:0042759	GO:0017040	GO:0005576	653308	TRUE	1.53328	4.03117e-18	2.81452e-17	chr10	50739318	50816495	77178	+	74.1005	67.4392	253.244	195.248	1.31567	1.20861	4.20955	3.29452
ENSG00000165030	ENST00000297689	NFIL3	protein_coding	protein_coding	nuclear factor, interleukin 3 regulated [Source:HGNC Symbol;Acc:HGNC:7787]	0.4623	2055	GO:0006355; GO:0006351; GO:0007623; GO:0006366; GO:0045893; GO:0001779; GO:0006955; GO:0010628; GO:0045892; GO:0048511; GO:0071353; GO:0000122; GO:0006357	GO:0003700; GO:0003677; GO:0005515; GO:0000978; GO:0042802; GO:0001227; GO:0000981; GO:0000977	GO:0005634; GO:0000785; GO:0090575	4783	TRUE	1.53147	4.98097e-42	1.15427e-40	chr9	91409045	91423832	14788	-	417.402	433.274	1243.41	1253.43	13.2641	13.8975	36.9921	37.8535	2
ENSG00000135480	ENST00000552400; ENST00000546666; ENST00000331817; ENST00000547613; ENST00000548088; ENST00000546856; ENST00000552183; ENST00000551130; ENST00000549127; ENST00000552322; ENST00000548657; ENST00000550153; ENST00000549638	KRT7	protein_coding	protein_coding	keratin 7 [Source:HGNC Symbol;Acc:HGNC:6445]	0.5872	607	GO:0045109; GO:0031424	GO:0005515; GO:0030280	GO:0005634; GO:0005737; GO:0005829; GO:0045111; GO:0005882; GO:0045095; GO:0070062	3855	TRUE	1.53044	1.73253e-11	7.62848e-11	chr12	52232520	52252186	19667	+	27.2015	24.0194	93.5406	92.0601	2.92356	2.60574	9.4122	9.40309
ENSG00000145354	ENST00000646632; ENST00000273986; ENST00000574446; ENST00000643561; ENST00000503643	CISD2	protein_coding	protein_coding	CDGSH iron sulfur domain 2 [Source:HGNC Symbol;Acc:HGNC:24212]	0.4147	1949	GO:0006914; GO:0010506; GO:0000422	GO:0051537; GO:0003723; GO:0046872; GO:0042803; GO:0005515; GO:0051536	GO:0043231; GO:0005737; GO:0016020; GO:0016021; GO:0005783; GO:0005789; GO:0005739; GO:0005741; GO:0097038; GO:0032991	493856	TRUE	1.52984	1.52186e-48	4.78532e-47	chr4	102868974	102892807	23834	+	700.672	667.925	2096.68	1893.81	23.4769	22.5893	65.7701	60.3033	2
ENSG00000162772	ENST00000366981; ENST00000366987; ENST00000613954; ENST00000465155; ENST00000341491; ENST00000366985; ENST00000492118; ENST00000336937; ENST00000464547; ENST00000366983; ENST00000613104	ATF3	protein_coding	protein_coding	activating transcription factor 3 [Source:HGNC Symbol;Acc:HGNC:785]	0.5101	1227	GO:0006355; GO:0006357; GO:0045944; GO:0000122; GO:1990440; GO:0061394; GO:1903984; GO:0006094; GO:0008284; GO:0010628; GO:0030968; GO:0034198; GO:0035914; GO:0045892; GO:0070373	GO:0003700; GO:0003677; GO:0005515; GO:0042802; GO:0000981; GO:0000978; GO:1990837; GO:0001227; GO:0001228; GO:0042803; GO:0046982; GO:0000977; GO:0000976	GO:0005634; GO:0005654; GO:0005730; GO:0000785; GO:0090575; GO:1990622	467	TRUE	1.5292	2.9973e-48	9.30664e-47	chr1	212565334	212620777	55444	+	670.657	673.468	1997.43	1920.11	35.6938	36.1792	99.526	97.1177	2
ENSG00000245275	ENST00000658072; ENST00000519727; ENST00000652933; ENST00000524264; ENST00000652895; ENST00000501280; ENST00000522312; ENST00000701461	SAP30L-AS1	long_noncoding	lncRNA	SAP30L antisense RNA 1 (head to head) [Source:HGNC Symbol;Acc:HGNC:26760]	0.491	1843				386627	TRUE	1.52882	2.55641e-08	8.58284e-08	chr5	154325568	154445850	120283	-	9.37981	7.39059	59.3184	27.3145	0.332358	0.264326	1.96776	0.919783
ENSG00000252892	ENST00000517083	RNU6-548P	short_noncoding	snRNA	RNA, U6 small nuclear 548, pseudogene [Source:HGNC Symbol;Acc:HGNC:47511]	0.4696	115	GO:0000244; GO:0000353	GO:0030621	GO:0005688; GO:0046540	106481354	TRUE	1.52837	2.82319e-09	1.02946e-08	chr2	64994746	64994860	115	+	15.0077	10.1621	65.0221	45.5242	8.52223	5.82466	34.5678	24.5675
ENSG00000165813	ENST00000369287; ENST00000648613; ENST00000428953; ENST00000497592; ENST00000490661; ENST00000369285; ENST00000369286	CCDC186	protein_coding	protein_coding	coiled-coil domain containing 186 [Source:HGNC Symbol;Acc:HGNC:24349]	0.3583	3035	GO:0099518; GO:0009617; GO:0035773; GO:0042593	GO:0031267	GO:0005802; GO:0005794	55088	TRUE	1.52767	6.06142e-45	1.61362e-43	chr10	114120862	114174232	53371	-	518.704	548.752	1682.59	1434.52	11.1609	11.918	33.8944	29.3335	2
ENSG00000013374	ENST00000413040; ENST00000468404; ENST00000470229; ENST00000568733; ENST00000483358; ENST00000470316; ENST00000493588; ENST00000480907; ENST00000477666; ENST00000497987; ENST00000460712; ENST00000480714	NUB1	protein_coding	protein_coding	negative regulator of ubiquitin like proteins 1 [Source:HGNC Symbol;Acc:HGNC:17623]	0.4519	1514	GO:0016567; GO:0006511; GO:0034612; GO:0034341; GO:0032436; GO:2000058	GO:0005515	GO:0005634; GO:0005654; GO:0005730; GO:0005829	51667	TRUE	1.52718	2.45694e-57	1.06347e-55	chr7	151341772	151378449	36678	+	1281.28	1307.21	4027.95	3471.98	55.2657	56.9123	162.655	142.321	2
ENSG00000268223	ENST00000601302; ENST00000686077	ARL14EPL	protein_coding	protein_coding	ADP ribosylation factor like GTPase 14 effector protein like [Source:HGNC Symbol;Acc:HGNC:44201]	0.3748	1479				644100	TRUE	1.52584	8.28593e-08	2.65496e-07	chr5	116032324	116060118	27795	+	3.75193	3.6953	28.5185	30.3495	0.165662	0.16469	1.17887	1.2735
ENSG00000164342	ENST00000698351; ENST00000513189; ENST00000296795; ENST00000698352; ENST00000698353; ENST00000698354; ENST00000512264; ENST00000504367; ENST00000508051	TLR3	protein_coding	protein_coding	toll like receptor 3 [Source:HGNC Symbol;Acc:HGNC:11849]	0.3913	3692	GO:0050896; GO:0045087; GO:0006955; GO:0051607; GO:0002224; GO:0050729; GO:0001819; GO:0002756; GO:0032722; GO:0034138; GO:0043330; GO:0007165; GO:0002376; GO:0009605; GO:0006954; GO:0097527; GO:0010628; GO:0071260; GO:0045944; GO:0032729; GO:0007252; GO:0032728; GO:0032735; GO:0032755; GO:0032757; GO:0032760; GO:0045671; GO:1901224; GO:0007250; GO:0097191; GO:0032727; GO:0000165; GO:0001774; GO:…	GO:0005515; GO:0003725; GO:0004888; GO:0003723; GO:0042802; GO:0038023	GO:0016021; GO:0005737; GO:0016020; GO:0005765; GO:0005769; GO:0005783; GO:0005789; GO:0005768; GO:0010008; GO:0005615; GO:0031012; GO:0005887; GO:0000139; GO:0036020	7098	TRUE	1.52471	1.36061e-21	1.18258e-20	chr4	186068911	186088073	19163	+	108.806	94.2301	369.599	253.924	1.92454	1.68234	6.12038	4.26834	2
ENSG00000112763	ENST00000541522; ENST00000377600; ENST00000493173; ENST00000312541; ENST00000429381; ENST00000469185; ENST00000480218	BTN2A1	protein_coding	protein_coding	butyrophilin subfamily 2 member A1 [Source:HGNC Symbol;Acc:HGNC:1136]	0.4974	2114	GO:0001817; GO:0050852; GO:0006629	GO:0005515; GO:0005102; GO:0003674	GO:0016020; GO:0016021; GO:0009897; GO:0005886; GO:0005887	11120	TRUE	1.52407	1.50956e-44	3.93414e-43	chr6	26457904	26476621	18718	+	524.332	529.351	1696.28	1373.82	16.1971	16.5054	49.057	40.3313	2
ENSG00000140259	ENST00000267812; ENST00000484386	MFAP1	protein_coding	protein_coding	microfibril associated protein 1 [Source:HGNC Symbol;Acc:HGNC:7032]	0.4425	1441	GO:0006397; GO:0008380; GO:0000398	GO:0003723; GO:0005515	GO:0005634; GO:0005681; GO:0005654; GO:0005813; GO:0001527; GO:0005684; GO:0071005	4236	TRUE	1.52392	1.47258e-55	5.95793e-54	chr15	43804492	43824690	20199	-	1097.44	1212.06	3603.59	3077.44	49.734	55.4429	152.89	132.539	2
ENSG00000176204	ENST00000409884; ENST00000409911; ENST00000409093; ENST00000409088; ENST00000409282; ENST00000456154; ENST00000491242	LRRTM4	protein_coding	protein_coding	leucine rich repeat transmembrane neuronal 4 [Source:HGNC Symbol;Acc:HGNC:19411]	0.4565	2224		GO:0005515	GO:0016020; GO:0016021; GO:0005886; GO:0045202; GO:0045211; GO:0005615; GO:0031012	80059	TRUE	1.52365	3.86848e-18	2.70311e-17	chr2	76747685	77593319	845635	-	60.0308	84.9918	227.007	227.621	1.76269	2.519	6.24041	6.35177
ENSG00000181798	ENST00000668648; ENST00000313064	LINC00471	long_noncoding	lncRNA	long intergenic non-protein coding RNA 471 [Source:HGNC Symbol;Acc:HGNC:28668]	0.4788	1330				151477	TRUE	1.5229	1.33818e-08	4.60253e-08	chr2	231508420	231514396	5977	-	11.2558	8.31442	50.1925	43.5009	0.552663	0.412066	2.30726	2.02985
ENSG00000249096	ENST00000662503; ENST00000667133; ENST00000663216; ENST00000617323; ENST00000662023; ENST00000608785; ENST00000610683; ENST00000658007; ENST00000666394; ENST00000670119; ENST00000666261; ENST00000665219; ENST00000663586	LINC02362	long_noncoding	lncRNA	long intergenic non-protein coding RNA 2362 [Source:HGNC Symbol;Acc:HGNC:53284]	0.4523	1297				102723766	TRUE	1.52045	5.31271e-08	1.73365e-07	chr4	184365180	184382416	17237	-	2.81394	8.31442	28.5185	40.466	0.141681	0.42255	1.3443	1.93627
ENSG00000244510	ENST00000424928	ENSG00000244510	pseudogene	transcribed_unprocessed_pseudogene	general transcription factor II, i (GTF2I) pseudogene	0.3585	265					TRUE	1.51789	3.83787e-08	1.26811e-07	chr7	66480394	66490108	9715	-	6.56587	8.31442	45.6296	34.3961	1.61802	2.0681	10.5271	8.05527
ENSG00000128510	ENST00000445470; ENST00000497388; ENST00000470542; ENST00000474254; ENST00000492072; ENST00000222482; ENST00000490117; ENST00000473956; ENST00000493259; ENST00000486598; ENST00000488025	CPA4	protein_coding	protein_coding	carboxypeptidase A4 [Source:HGNC Symbol;Acc:HGNC:15740]	0.4936	1084	GO:0006508; GO:0016573	GO:0008270; GO:0004181; GO:0046872; GO:0008233; GO:0016787; GO:0008237; GO:0004180	GO:0005576; GO:0005615; GO:0005575	51200	TRUE	1.51755	9.84867e-21	8.16348e-20	chr7	130293134	130324180	31047	+	92.8602	97.9254	305.718	278.204	5.59419	5.9546	17.2425	15.9276
ENSG00000254741	ENST00000529247	ENSG00000254741	long_noncoding	lncRNA	novel transcript	0.6032	431					TRUE	1.51629	3.41771e-10	1.34852e-09	chr8	143579636	143580670	1035	+	29.0774	8.31442	73.0073	70.8155	4.40571	1.27157	10.3561	10.1969
ENSG00000249436	ENST00000664455; ENST00000513392; ENST00000667799; ENST00000663255; ENST00000670275; ENST00000670663; ENST00000660175; ENST00000654759; ENST00000658534; ENST00000509844; ENST00000670346; ENST00000671639; ENST00000668787	LNCBRM	long_noncoding	lncRNA	lncRNA SMARCA2 (BRM) associated [Source:HGNC Symbol;Acc:HGNC:52752]	0.357	1325				100996645	TRUE	1.51621	4.7705e-11	2.023e-10	chr5	57574027	57619816	45790	+	24.3875	24.9433	106.089	72.8388	1.20196	1.24086	4.8951	3.41164
ENSG00000010278	ENST00000382518; ENST00000642746; ENST00000543916; ENST00000538834; ENST00000645368; ENST00000610354; ENST00000677718; ENST00000677585; ENST00000679331; ENST00000677318; ENST00000677572; ENST00000382519; ENST00000546073; ENST00000009180; ENST00000536586; ENST00000538418; ENST00000645565; ENST00000678719; ENST00000382515; ENST00000676788; ENST00000481267; ENST00000676764; ENST00000646407; ENST0000…	CD9	protein_coding	protein_coding	CD9 molecule [Source:HGNC Symbol;Acc:HGNC:1709]	0.4917	1465	GO:0007155; GO:0030168; GO:0007338; GO:0014905; GO:0007342; GO:0035036; GO:0031623; GO:0071404; GO:0090331; GO:0008347; GO:0030913; GO:0008283; GO:0008285; GO:1905521	GO:0005515; GO:0005178	GO:0016021; GO:0016020; GO:0005886; GO:0005576; GO:0005925; GO:0005615; GO:0005887; GO:0070062; GO:0030666; GO:1903561; GO:0030669; GO:0031092; GO:0032991; GO:0009897	928	TRUE	1.5156	6.65973e-46	1.8644e-44	chr12	6199715	6238271	38557	+	634.075	576.466	2080.71	1421.37	28.2644	25.9372	86.8325	60.2124	2
ENSG00000102359	ENST00000640889; ENST00000640020; ENST00000373004; ENST00000481988; ENST00000638738; ENST00000638458; ENST00000638920; ENST00000638319; ENST00000677630; ENST00000679590; ENST00000640282	SRPX2	protein_coding	protein_coding	sushi repeat containing protein X-linked 2 [Source:HGNC Symbol;Acc:HGNC:30668]	0.4957	1379	GO:0001525; GO:0007155; GO:0098609; GO:0051965; GO:0042325; GO:0048870; GO:0071625; GO:0090050	GO:0042802; GO:0005102; GO:0005515; GO:0005201; GO:0036458	GO:0005737; GO:0070161; GO:0045202; GO:0009986; GO:0005576; GO:0005615; GO:0097060; GO:0062023; GO:0060076	27286	TRUE	1.51541	1.93019e-30	2.63176e-29	chrX	100644195	100675788	31594	+	192.286	201.394	571.51	590.803	9.10585	9.62649	25.3378	26.5886	2
ENSG00000165259	ENST00000297977; ENST00000506585; ENST00000373177; ENST00000472135; ENST00000449553; ENST00000465509	HDX	protein_coding	protein_coding	highly divergent homeobox [Source:HGNC Symbol;Acc:HGNC:26411]	0.3846	3607	GO:0006357	GO:0003677; GO:0005515; GO:0000981; GO:0000978	GO:0005634; GO:0000785	139324	TRUE	1.51481	1.08173e-31	1.56203e-30	chrX	84317874	84502479	184606	-	213.86	213.403	642.236	616.095	3.87186	3.89979	10.8857	10.6003	2
ENSG00000185710	ENST00000523028	SMG1P4	pseudogene	transcribed_unprocessed_pseudogene	SMG1 pseudogene 4 [Source:HGNC Symbol;Acc:HGNC:49861]	0.4302	4131				100507526	TRUE	1.51456	1.56069e-08	5.33456e-08	chr16	21879338	21916024	36687	-	11.2558	8.31442	41.0666	51.5941	0.177933	0.132667	0.607774	0.775107
ENSG00000109536	ENST00000524583; ENST00000226798; ENST00000533157; ENST00000531991; ENST00000514482; ENST00000507103; ENST00000505327	FRG1	protein_coding	protein_coding	FSHD region gene 1 [Source:HGNC Symbol;Acc:HGNC:3954]	0.4318	683	GO:0007517; GO:0006397; GO:0008380; GO:0000398; GO:0006364; GO:0042254	GO:0003723; GO:0003779; GO:0005515; GO:0051015	GO:0005634; GO:0005730; GO:0015030; GO:0005681; GO:0005737; GO:0071013; GO:0030018; GO:0055120	2483	TRUE	1.51285	6.99213e-52	2.50749e-50	chr4	189940870	189963202	22333	+	926.726	932.139	2878.08	2465.39	88.555	89.9067	257.476	223.886	2
ENSG00000144802	ENST00000461724; ENST00000483180; ENST00000394054; ENST00000326151; ENST00000326172; ENST00000486444; ENST00000491281; ENST00000465476; ENST00000477601; ENST00000495089; ENST00000495719	NFKBIZ	protein_coding	protein_coding	NFKB inhibitor zeta [Source:HGNC Symbol;Acc:HGNC:29805]	0.4941	1546	GO:0050729; GO:0010468; GO:0050852; GO:2000321; GO:0006954	GO:0005515	GO:0016607; GO:0036464; GO:0005634	64332	TRUE	1.5117	1.19621e-52	4.38032e-51	chr3	101827991	101861022	33032	+	974.563	998.654	3289.89	2377.38	41.1659	42.5787	130.101	95.4345	2
ENSG00000205221	ENST00000389975; ENST00000379242; ENST00000457137; ENST00000497382; ENST00000404084; ENST00000379241; ENST00000401530; ENST00000464309	VIT	protein_coding	protein_coding	vitrin [Source:HGNC Symbol;Acc:HGNC:12697]	0.4816	2158	GO:0007399; GO:0030198; GO:0021510; GO:0010811	GO:0005539	GO:0005576; GO:0062023; GO:0005614; GO:0031012	5212	TRUE	1.51133	4.29202e-11	1.82769e-10	chr2	36696690	36814794	118105	+	23.4495	26.7909	90.1184	90.0368	0.70961	0.818319	2.55312	2.58932
ENSG00000272114	ENST00000607600	ENSG00000272114	long_noncoding	lncRNA	novel transcript, antisense to VEGFA	0.5532	188					TRUE	1.51071	1.93412e-07	5.99579e-07	chr6	43770429	43770616	188	-	1.87596	1.84765	27.3777	20.233	0.651633	0.647811	8.90324	6.67912
ENSG00000165046	ENST00000527334; ENST00000519476; ENST00000297720; ENST00000524874; ENST00000379957; ENST00000518883; ENST00000523983; ENST00000523268; ENST00000518121; ENST00000526356; ENST00000527710; ENST00000528827; ENST00000530448; ENST00000527175; ENST00000526075	LETM2	protein_coding	protein_coding	leucine zipper and EF-hand containing transmembrane protein 2 [Source:HGNC Symbol;Acc:HGNC:14648]	0.4702	1433	GO:0006875	GO:0043022	GO:0005743; GO:0016020; GO:0016021; GO:0005739	137994	TRUE	1.51069	4.42283e-21	3.73562e-20	chr8	38386207	38409527	23321	+	110.682	90.5348	342.222	269.099	5.04391	4.16443	14.6006	11.6542
ENSG00000229619	ENST00000669594; ENST00000608395; ENST00000665663; ENST00000445466	MBNL1-AS1	long_noncoding	lncRNA	MBNL1 antisense RNA 1 [Source:HGNC Symbol;Acc:HGNC:44584]	0.4485	3199				401093	TRUE	1.50963	4.50411e-10	1.75997e-09	chr3	152245262	152269590	24329	-	22.5116	14.7812	90.1184	53.6174	0.459545	0.304566	1.7223	1.04018
ENSG00000275180	ENST00000619323	ENSG00000275180	long_noncoding	lncRNA	novel transcript	0.5312	1043					TRUE	1.50951	6.33482e-15	3.60621e-14	chr12	62603366	62604408	1043	+	45.9611	57.2771	173.392	157.817	2.87768	3.61979	10.1638	9.39047
ENSG00000169249	ENST00000690252; ENST00000691502; ENST00000380308; ENST00000307771; ENST00000468028; ENST00000684799	ZRSR2	protein_coding	protein_coding	zinc finger CCCH-type, RNA binding motif and serine/arginine rich 2 [Source:HGNC Symbol;Acc:HGNC:23019]	0.4462	2417	GO:0000398; GO:0006397; GO:0008380; GO:0000245	GO:0003723; GO:0046872; GO:0003676; GO:0005515; GO:0042802; GO:0030628	GO:0089701; GO:0005634; GO:0005681; GO:1990904; GO:0005654; GO:0005689	8233	TRUE	1.50913	1.42896e-30	1.96221e-29	chrX	15790156	15830694	40539	+	208.232	196.775	692.429	499.755	5.6261	5.36635	17.5149	12.8321	2
ENSG00000197927	ENST00000623058	NBEAP2	pseudogene	transcribed_unprocessed_pseudogene	neurobeachin pseudogene 2 [Source:HGNC Symbol;Acc:HGNC:40003]	0.388	969				100418881	TRUE	1.50673	1.79409e-15	1.06135e-14	chr2	131722417	131751584	29168	+	51.589	60.9724	200.77	156.806	3.47672	4.14759	12.6673	10.0428
ENSG00000289019	ENST00000691317	ENSG00000289019	long_noncoding	lncRNA	novel transcript	0.5273	806					TRUE	1.50373	4.45026e-14	2.36507e-13	chr4	70899216	70902252	3037	-	49.713	40.6483	146.015	146.689	4.02784	3.32425	11.0757	11.2948
ENSG00000128342	ENST00000249075; ENST00000403987	LIF	protein_coding	protein_coding	LIF interleukin 6 family cytokine [Source:HGNC Symbol;Acc:HGNC:6596]	0.5895	2232	GO:0006955; GO:0010646; GO:0023051; GO:0008284; GO:0045595; GO:0045944; GO:0042531; GO:1900182; GO:0033141; GO:0033138; GO:0043410; GO:0050731; GO:0046888; GO:0045651; GO:0001974; GO:0007260; GO:0007566; GO:0008283; GO:0008285; GO:0010628; GO:0030225; GO:0030324; GO:0033630; GO:0035019; GO:0045835; GO:0046697; GO:0048144; GO:0048146; GO:0048286; GO:0048644; GO:0048666; GO:0048711; GO:0048861; GO:…	GO:0005125; GO:0005515; GO:0008083; GO:0005102; GO:0005146	GO:0005576; GO:0005615; GO:0005829	3976	TRUE	1.50259	2.87237e-66	1.60308e-64	chr22	30240453	30246759	6307	-	2769.86	2589.48	7090.83	8129.62	81.0402	76.4724	194.228	226.044	2
ENSG00000134317	ENST00000439493; ENST00000497403; ENST00000464418; ENST00000324907; ENST00000472167; ENST00000494520; ENST00000405379; ENST00000480736	GRHL1	protein_coding	protein_coding	grainyhead like transcription factor 1 [Source:HGNC Symbol;Acc:HGNC:17923]	0.4875	2116	GO:0045944; GO:0006357; GO:0008544; GO:0002934; GO:0045616; GO:0061436	GO:0003677; GO:0031490; GO:0042803; GO:0043565; GO:0005515; GO:0000978; GO:0000976; GO:0000981; GO:1990837; GO:0001228	GO:0005634; GO:0043231; GO:0005654; GO:0000785	29841	TRUE	1.49995	1.91045e-19	1.46594e-18	chr2	9951693	10002277	50585	+	85.3563	91.4586	273.777	263.029	2.63425	2.84902	7.91025	7.71444
ENSG00000198786	ENST00000361567	MT-ND5	protein_coding	protein_coding	mitochondrially encoded NADH:ubiquinone oxidoreductase core subunit 5 [Source:HGNC Symbol;Acc:HGNC:7461]	0.4492	1812	GO:0042773; GO:0032981; GO:0006120; GO:0009060; GO:0042776; GO:0015990; GO:0001666; GO:0010243; GO:0042542	GO:0008137; GO:0003954	GO:0016020; GO:0016021; GO:0005739; GO:0005743; GO:0070469; GO:0005747; GO:0043005		TRUE	1.4994	1.40886e-60	6.73653e-59	chrM	12337	14148	1812	+	1942.56	1851.34	6485.1	4282.31	70.0089	67.3466	218.81	146.669	2
ENSG00000177576	ENST00000318240; ENST00000613385; ENST00000582392	C18orf32	protein_coding	protein_coding	chromosome 18 open reading frame 32 [Source:HGNC Symbol;Acc:HGNC:31690]	0.3957	3886	GO:0043123	GO:0005515	GO:0005783; GO:0005811	497661	TRUE	1.49797	1.67595e-48	5.25081e-47	chr18	49477243	49487252	10010	-	791.656	788.946	2320.26	2181.12	13.3036	13.3823	36.5042	34.8332	2
ENSG00000100906	ENST00000697954; ENST00000697955; ENST00000697956; ENST00000697957; ENST00000553342; ENST00000216797; ENST00000554001; ENST00000697958; ENST00000557140; ENST00000697959; ENST00000557389; ENST00000697960; ENST00000697961; ENST00000557459; ENST00000697965; ENST00000555371; ENST00000697962; ENST00000697966; ENST00000557100; ENST00000556664; ENST00000555629	NFKBIA	protein_coding	protein_coding	NFKB inhibitor alpha [Source:HGNC Symbol;Acc:HGNC:7797]	0.5314	1521	GO:0045944; GO:0071356; GO:0042994; GO:0006915; GO:0007249; GO:0051247; GO:0010745; GO:0010888; GO:0010875; GO:0043392; GO:1901222; GO:0032088; GO:0006606; GO:0007219; GO:0007253; GO:0010468; GO:0031663; GO:0032495; GO:0032496; GO:0033209; GO:0034142; GO:0035994; GO:0042127; GO:0043330; GO:0045638; GO:0045746; GO:0045893; GO:0050729; GO:0070417; GO:0070427; GO:0070431	GO:0005515; GO:0031625; GO:0019899; GO:0042802; GO:0051059; GO:0008139	GO:0005634; GO:0005737; GO:0005829; GO:0005886; GO:0005654; GO:0033256	4792	TRUE	1.49727	9.6992e-45	2.54688e-43	chr14	35401079	35404749	3671	-	610.626	594.943	1767	1673.27	26.217	25.7829	71.026	68.2737	2
ENSG00000055044	ENST00000426814; ENST00000488403; ENST00000264279; ENST00000492740; ENST00000472050; ENST00000467734; ENST00000492688; ENST00000478941; ENST00000433543; ENST00000478508	NOP58	protein_coding	protein_coding	NOP58 ribonucleoprotein [Source:HGNC Symbol;Acc:HGNC:29926]	0.4215	792	GO:0006364; GO:0042254; GO:0048254	GO:0030515; GO:0005515; GO:0003723; GO:0051117; GO:0001094	GO:0032040; GO:0031428; GO:0015030; GO:0005634; GO:0016020; GO:0005654; GO:0005829; GO:0001650; GO:1990904; GO:0005730; GO:0005732; GO:0070761	51602	TRUE	1.49631	3.86923e-68	2.3158e-66	chr2	202265736	202303661	37926	+	3087.83	3104.97	9694	7816	254.444	258.253	747.846	612.072	2
ENSG00000274386	ENST00000637012; ENST00000421630; ENST00000536543; ENST00000605272	TMEM269	protein_coding	protein_coding	transmembrane protein 269 [Source:HGNC Symbol;Acc:HGNC:52381]	0.4718	2198			GO:0016020; GO:0016021	100129924	TRUE	1.49607	2.40422e-07	7.3754e-07	chr1	42784991	42816619	31629	+	3.75193	0.923824	26.237	23.2679	0.111471	0.0277044	0.729785	0.656972
ENSG00000289494	ENST00000690923	ENSG00000289494	long_noncoding	lncRNA	novel transcript	0.5337	1452					TRUE	1.49577	4.09443e-11	1.74698e-10	chr20	3208025	3209476	1452	-	39.3952	13.8574	101.526	84.9786	1.7718	0.629072	4.27482	3.63212
ENSG00000286634	ENST00000657928	ENSG00000286634	long_noncoding	lncRNA	novel transcript, sense intronic to NSD1	0.3747	1225					TRUE	1.49392	9.58713e-08	3.0544e-07	chr5	177260340	177263909	3570	+	2.81394	9.23824	42.2073	28.3262	0.150009	0.497095	2.1065	1.43506
ENSG00000151470	ENST00000281146; ENST00000502887; ENST00000502360; ENST00000508673; ENST00000425929; ENST00000508622	C4orf33	protein_coding	protein_coding	chromosome 4 open reading frame 33 [Source:HGNC Symbol;Acc:HGNC:27025]	0.3991	2365		GO:0005515		132321	TRUE	1.49248	8.66921e-28	1.05078e-26	chr4	129093317	129116640	23324	+	163.209	189.384	612.577	418.823	4.5066	5.27836	15.8357	10.9905	2
ENSG00000130724	ENST00000596708; ENST00000600118; ENST00000597848; ENST00000688139; ENST00000601220; ENST00000600006; ENST00000312547; ENST00000691588; ENST00000686722; ENST00000597209; ENST00000600804	CHMP2A	protein_coding	protein_coding	charged multivesicular body protein 2A [Source:HGNC Symbol;Acc:HGNC:30216]	0.5632	1225	GO:0007034; GO:0001778; GO:0007080; GO:0008333; GO:0031468; GO:0039702; GO:0043162; GO:0046761; GO:0060548; GO:0061952; GO:0090148; GO:0097352; GO:1901673; GO:1902774; GO:0015031; GO:0016236; GO:0036258; GO:0051260; GO:0045324; GO:1903543; GO:0010458; GO:0051258; GO:0010324; GO:0010824; GO:0006914; GO:0006997; GO:0019076; GO:0032509; GO:0045184; GO:0051469; GO:0061763; GO:0071985; GO:1903723; GO:…	GO:0005515; GO:0019904; GO:0031210	GO:0005765; GO:0005643; GO:0000776; GO:0005828; GO:0030496; GO:0032585; GO:1904930; GO:0005634; GO:0016020; GO:0005768; GO:0005635; GO:0031902; GO:0030117; GO:0005829; GO:0070062; GO:0005886; GO:0000785; GO:0005771; GO:0000421; GO:0000815	27243	TRUE	1.49236	1.52772e-62	7.79903e-61	chr19	58551452	58555105	3654	-	2253.03	2238.43	6410.95	6262.11	120.107	120.446	319.96	317.25	2
ENSG00000246090	ENST00000670724; ENST00000685116; ENST00000671105; ENST00000687735; ENST00000691990; ENST00000500358; ENST00000661393; ENST00000700954; ENST00000499178; ENST00000506160; ENST00000506454; ENST00000509295; ENST00000510764; ENST00000509939	ENSG00000246090	long_noncoding	lncRNA	novel transcript, antisense to ADH4, ADH6 & ADH1A	0.4464	1292					TRUE	1.4921	5.75855e-11	2.42541e-10	chr4	99088805	99301356	212552	+	27.2015	24.9433	98.1035	84.9786	1.37489	1.27256	4.64227	4.08191
ENSG00000128590	ENST00000491582; ENST00000249356; ENST00000465725	DNAJB9	protein_coding	protein_coding	DnaJ heat shock protein family (Hsp40) member B9 [Source:HGNC Symbol;Acc:HGNC:6968]	0.4255	1112	GO:0006986; GO:0030433; GO:0034976; GO:1903895; GO:0030183; GO:0002639	GO:0005515; GO:0051087; GO:0051787; GO:0030544	GO:0005737; GO:0005783; GO:0005788; GO:0005730; GO:0005789; GO:0070062	4189	TRUE	1.49131	1.31861e-34	2.21774e-33	chr7	108569867	108574850	4984	+	284.208	288.233	750.606	893.287	16.6905	17.0854	41.2682	49.8543	2
ENSG00000235750	ENST00000423313; ENST00000619513; ENST00000444639; ENST00000545251; ENST00000567124; ENST00000563563	KIAA0040	protein_coding	protein_coding	KIAA0040 [Source:HGNC Symbol;Acc:HGNC:28950]	0.4984	2836		GO:0005515	GO:0016020; GO:0016021	9674	TRUE	1.4912	3.53845e-33	5.55306e-32	chr1	175156986	175192999	36014	-	280.456	230.956	679.88	792.122	6.45797	5.36796	14.6567	17.3341	2
ENSG00000247809	ENST00000616912; ENST00000620029; ENST00000560800; ENST00000559505; ENST00000693368; ENST00000557863; ENST00000618776; ENST00000616032; ENST00000690325; ENST00000561402; ENST00000560395; ENST00000502125; ENST00000561344; ENST00000700988; ENST00000558929; ENST00000692320; ENST00000701840; ENST00000624299; ENST00000560170; ENST00000656585; ENST00000661764; ENST00000558935; ENST00000560010	NR2F2-AS1	long_noncoding	lncRNA	NR2F2 antisense RNA 1 [Source:HGNC Symbol;Acc:HGNC:44222]	0.4455	1025				644192	TRUE	1.49053	2.57771e-26	2.93578e-25	chr15	96110040	96327361	217322	-	164.147	155.202	483.673	450.184	10.4579	9.98071	28.8494	27.2573	2
ENSG00000274611	ENST00000620215	TBC1D3	protein_coding	protein_coding	TBC1 domain family member 3 [Source:HGNC Symbol;Acc:HGNC:19031]	0.5648	2077	GO:0090630	GO:0005096	GO:0016020; GO:0005886; GO:0031901	729873	TRUE	1.48646	2.11525e-07	6.52469e-07	chr17	38181659	38192555	10897	-	3.75193	2.77147	20.5333	33.3844	0.117965	0.087955	0.604409	0.997526
ENSG00000244694	ENST00000339488; ENST00000398738; ENST00000679966	PTCHD4	protein_coding	protein_coding	patched domain containing 4 [Source:HGNC Symbol;Acc:HGNC:21345]	0.4123	11600	GO:0008150	GO:0003674	GO:0016021; GO:0016020; GO:0005575	442213	TRUE	1.4864	2.45201e-36	4.49413e-35	chr6	47856673	48111197	254525	-	327.356	340.891	928.561	979.277	1.84289	1.93707	4.89397	5.23919	2
ENSG00000108590	ENST00000225728; ENST00000575197; ENST00000574128; ENST00000575519	MED31	protein_coding	protein_coding	mediator complex subunit 31 [Source:HGNC Symbol;Acc:HGNC:24260]	0.3972	865	GO:0006355; GO:0006354; GO:0006357; GO:0032968; GO:0051123; GO:0060261; GO:0016567; GO:0048147; GO:0060173	GO:0003712; GO:0005515; GO:0061630	GO:0016592; GO:0005634; GO:0005654; GO:0070847; GO:0000151	51003	TRUE	1.4861	5.08355e-31	7.09286e-30	chr17	6643311	6651634	8324	-	216.674	228.185	684.443	598.897	16.3541	17.3843	48.3648	42.9588	2
ENSG00000117707	ENST00000471129; ENST00000498508; ENST00000607726; ENST00000366958; ENST00000261454; ENST00000435016; ENST00000607425	PROX1	protein_coding	protein_coding	prospero homeobox 1 [Source:HGNC Symbol;Acc:HGNC:9459]	0.4685	4319	GO:0006355; GO:0007399; GO:0048468; GO:0048511; GO:0006357; GO:0008284; GO:0045892; GO:0045944; GO:0001938; GO:0000122; GO:0043433; GO:0010595; GO:0042752; GO:0021915; GO:0008285; GO:0055010; GO:0060412; GO:0030240; GO:0021707; GO:0060042; GO:0001822; GO:0030324; GO:0001889; GO:0045787; GO:0055009; GO:0060298; GO:0045737; GO:0045071; GO:0007420; GO:0060059; GO:0010468; GO:0002088; GO:0048845; GO:…	GO:0003677; GO:0005515; GO:0000981; GO:0000978; GO:1990837; GO:0000976; GO:0003700; GO:0016922; GO:0001227; GO:0050692; GO:0050693; GO:0043565	GO:0005654; GO:0005829; GO:0005737; GO:0005634; GO:0000785	5629	TRUE	1.48552	1.15862e-18	8.4108e-18	chr1	213983181	214041510	58330	+	82.5424	87.7633	286.325	227.621	1.24805	1.33942	4.05308	3.27074
ENSG00000143320	ENST00000368222; ENST00000621784; ENST00000368221; ENST00000368220	CRABP2	protein_coding	protein_coding	cellular retinoic acid binding protein 2 [Source:HGNC Symbol;Acc:HGNC:2339]	0.5612	811	GO:0015908; GO:0007165; GO:0006355; GO:0008544; GO:0002138; GO:0035115; GO:0042573; GO:0048672	GO:0008289; GO:0005515; GO:0005504; GO:0016918; GO:0019841; GO:0030332; GO:0005501; GO:0001972	GO:0005634; GO:0005737; GO:0005783; GO:0005654; GO:0005829; GO:0070062	1382	TRUE	1.48526	7.53274e-14	3.93146e-13	chr1	156699606	156705816	6211	-	45.9611	46.1912	133.466	159.841	3.69861	3.75195	10.0552	12.2241
ENSG00000289115	ENST00000685685	ENSG00000289115	long_noncoding	lncRNA	novel transcript, antisense to ZNF574	0.5623	281					TRUE	1.48462	4.3088e-07	1.28745e-06	chr19	42075535	42075815	281	-	3.75193	0	38.7851	8.0932	0.871936	0	8.43854	1.78744
ENSG00000289506	ENST00000687260	ENSG00000289506	long_noncoding	lncRNA	novel transcript	0.5723	1417					TRUE	1.48433	7.6633e-10	2.94209e-09	chr10	72272288	72273704	1417	-	12.1938	25.8671	69.5851	72.8388	0.561959	1.20327	3.00231	3.19014
ENSG00000149346	ENST00000334534; ENST00000488816	SLX4IP	protein_coding	protein_coding	SLX4 interacting protein [Source:HGNC Symbol;Acc:HGNC:16225]	0.4636	3326		GO:0005515		128710	TRUE	1.48403	1.96773e-22	1.79474e-21	chr20	10435305	10636829	201525	+	128.503	114.554	349.066	366.217	2.52307	2.27026	6.41644	6.83334	2
ENSG00000129990	ENST00000354308; ENST00000590851; ENST00000592935; ENST00000537500; ENST00000588305; ENST00000592956; ENST00000590859; ENST00000587067; ENST00000585461; ENST00000589172; ENST00000592470	SYT5	protein_coding	protein_coding	synaptotagmin 5 [Source:HGNC Symbol;Acc:HGNC:11513]	0.6062	1337	GO:0017158; GO:0016192; GO:0007268; GO:0014059; GO:0017156; GO:0048488; GO:0048791; GO:0071277	GO:0046872; GO:0005509; GO:0000149; GO:0001786; GO:0005544; GO:0005546; GO:0019905; GO:0030276; GO:0046982	GO:0016020; GO:0016021; GO:0031410; GO:0005768; GO:0045202; GO:0031045; GO:0043005; GO:0043025; GO:0048471; GO:0099066; GO:1990769; GO:0055038; GO:0030672; GO:0005886; GO:0030424; GO:0070382	6861	TRUE	1.48357	1.92963e-08	6.5479e-08	chr19	55171196	55180289	9094	-	14.0697	8.31442	59.3184	39.4543	0.687212	0.409909	2.71248	1.83139
ENSG00000171798	ENST00000478074; ENST00000683646; ENST00000485110; ENST00000684248; ENST00000683171; ENST00000304613; ENST00000684739; ENST00000682765; ENST00000683144; ENST00000684271; ENST00000683259; ENST00000682399; ENST00000368571; ENST00000684127; ENST00000530127; ENST00000683920; ENST00000684767; ENST00000684081; ENST00000684244; ENST00000682119; ENST00000682309; ENST00000682310; ENST00000684403; ENST0000…	KNDC1	protein_coding	protein_coding	kinase non-catalytic C-lobe domain containing 1 [Source:HGNC Symbol;Acc:HGNC:29374]	0.6296	2758	GO:0050790; GO:0007264; GO:0001934; GO:0008150; GO:0048814; GO:0050773; GO:0021707	GO:0005085; GO:0003674	GO:0042995; GO:0030425; GO:0043204; GO:0005575; GO:0043025; GO:0032045	85442	TRUE	1.48356	3.37467e-08	1.12232e-07	chr10	133160219	133226412	66194	+	0	0	22.8148	13.1514	0	0	0.505744	0.295935
ENSG00000128713	ENST00000498438; ENST00000249504	HOXD11	protein_coding	protein_coding	homeobox D11 [Source:HGNC Symbol;Acc:HGNC:5134]	0.5671	1482	GO:0006355; GO:0006357; GO:0048856; GO:0009953; GO:0001658	GO:0003677; GO:0000981; GO:0000978; GO:1990837	GO:0005634; GO:0005654; GO:0000785	3237	TRUE	1.48242	1.27397e-16	8.08494e-16	chr2	176104216	176109754	5539	+	67.5347	70.2107	228.148	193.225	2.97588	3.12278	9.41189	8.09156
ENSG00000119878	ENST00000486447; ENST00000238892	CRIPT	protein_coding	protein_coding	CXXC repeat containing interactor of PDZ3 domain [Source:HGNC Symbol;Acc:HGNC:14312]	0.413	4024	GO:0031122; GO:0035372; GO:0045184; GO:1902897	GO:0005515; GO:0008017; GO:0030165; GO:0044877; GO:0097110	GO:0005737; GO:0042995; GO:0030425; GO:0045202; GO:0014069; GO:0043197; GO:0043025; GO:0043198	9419	TRUE	1.48122	2.56313e-42	6.03639e-41	chr2	46616416	46630176	13761	+	521.518	556.142	1616.43	1429.46	8.46346	9.10992	24.5588	22.0461	2
ENSG00000175003	ENST00000366963; ENST00000539263; ENST00000324965; ENST00000457470; ENST00000460902; ENST00000540443; ENST00000478607	SLC22A1	protein_coding	protein_coding	solute carrier family 22 member 1 [Source:HGNC Symbol;Acc:HGNC:10963]	0.5482	1279	GO:0055085; GO:0006811; GO:0150104; GO:0006836; GO:0015695; GO:0042908; GO:0051610; GO:0072530; GO:0072531; GO:0090494; GO:1901998; GO:1990962; GO:0006812; GO:0010248; GO:0015697; GO:0015844; GO:0015872; GO:0015874; GO:0048241; GO:0051620; GO:0098655; GO:1901374	GO:0022857; GO:0008514; GO:0005515; GO:0015075; GO:0005326; GO:0008504; GO:0015101; GO:0015132; GO:0015214; GO:0019534; GO:0042910; GO:0005277; GO:0005330; GO:0005334; GO:0008513; GO:0015651; GO:0042802	GO:0016021; GO:0016020; GO:0005886; GO:0098793; GO:0016323; GO:0005887; GO:0098590; GO:0016324	6580	TRUE	1.48	2.44275e-07	7.48832e-07	chr6	160121815	160158718	36904	+	4.68991	3.6953	44.4888	15.1747	0.239459	0.190443	2.12662	0.736322
ENSG00000161654	ENST00000293406; ENST00000591247; ENST00000590563; ENST00000585388	LSM12	protein_coding	protein_coding	LSM12 homolog [Source:HGNC Symbol;Acc:HGNC:26407]	0.4866	1717		GO:0005515	GO:0005737	124801	TRUE	1.47935	9.11149e-19	6.67292e-18	chr17	44034328	44067619	33292	-	81.6044	93.3063	277.2	246.842	3.1037	3.58201	9.87031	8.92209
ENSG00000049323	ENST00000404816; ENST00000432635; ENST00000418533; ENST00000402934; ENST00000404525; ENST00000407925; ENST00000413303; ENST00000468091; ENST00000415140; ENST00000498013; ENST00000422669; ENST00000489740	LTBP1	protein_coding	protein_coding	latent transforming growth factor beta binding protein 1 [Source:HGNC Symbol;Acc:HGNC:6714]	0.4827	2633	GO:1901388; GO:0035583; GO:0007178	GO:0005509; GO:0005515; GO:0019838; GO:0005201; GO:0050431; GO:0005024; GO:0050436	GO:0005576; GO:0062023; GO:0031012; GO:0005788; GO:0001527; GO:0032991	4052	TRUE	1.47832	5.73725e-27	6.73758e-26	chr2	32946953	33399509	452557	+	183.844	161.669	459.718	537.186	4.5597	4.04728	10.6745	12.6617	2
ENSG00000205129	ENST00000511138; ENST00000511581; ENST00000378850; ENST00000508698	C4orf47	protein_coding	protein_coding	chromosome 4 open reading frame 47 [Source:HGNC Symbol;Acc:HGNC:34346]	0.4463	916			GO:0005737; GO:0005856; GO:0005815; GO:0005813; GO:0005881; GO:0097731	441054	TRUE	1.47814	2.3394e-09	8.60276e-09	chr4	185426249	185449826	23578	+	15.0077	17.5527	60.4592	65.7572	1.06993	1.26309	4.03529	4.45518
ENSG00000261618	ENST00000565297	LINC02605	long_noncoding	lncRNA	long intergenic non-protein coding RNA 2605 [Source:HGNC Symbol;Acc:HGNC:53974]	0.3702	5219				112935892	TRUE	1.47696	3.72374e-07	1.1221e-06	chr8	78835307	78840525	5219	+	1.87596	3.6953	34.2222	17.198	0.0234733	0.0466712	0.400893	0.204507
ENSG00000255062	ENST00000691542; ENST00000524964; ENST00000528876; ENST00000693424	TIRAP-AS1	long_noncoding	lncRNA	TIRAP antisense RNA 1 [Source:HGNC Symbol;Acc:HGNC:56069]	0.4863	603				105369557	TRUE	1.47493	1.99198e-15	1.17601e-14	chr11	126294296	126304323	10028	-	50.651	71.1345	187.081	187.155	5.48357	7.7733	18.9617	19.2556
ENSG00000257839	ENST00000547721	PHLDA1-DT	long_noncoding	lncRNA	PHLDA1 divergent transcript [Source:HGNC Symbol;Acc:HGNC:55470]	0.3941	779				120766142	TRUE	1.47469	1.01676e-09	3.86339e-09	chr12	76032658	76033897	1240	+	19.6976	18.4765	70.7258	70.8155	1.65125	1.56339	5.55072	5.64167
ENSG00000284954	ENST00000497552; ENST00000485392; ENST00000498575; ENST00000494332; ENST00000475826	ENSG00000284954	long_noncoding	lncRNA	novel transcript	0.5644	531					TRUE	1.47303	4.13531e-13	2.04842e-12	chr6	32152802	32154365	1564	-	45.9611	37.8768	133.466	134.549	5.6524	4.70181	15.3669	15.7255
ENSG00000226864	ENST00000690838; ENST00000437593; ENST00000636460	ATE1-AS1	pseudogene	transcribed_unitary_pseudogene	ATE1 antisense RNA 1 [Source:HGNC Symbol;Acc:HGNC:49496]	0.4537	798				100130887	TRUE	1.4728	3.1694e-07	9.61401e-07	chr10	121928056	121952139	24084	+	3.75193	1.84765	18.2518	32.3728	0.306766	0.152483	1.39711	2.51544
ENSG00000187775	ENST00000591369; ENST00000389840; ENST00000590227; ENST00000586052; ENST00000591647; ENST00000586850; ENST00000592192; ENST00000592152; ENST00000587177; ENST00000589793	DNAH17	protein_coding	protein_coding	dynein axonemal heavy chain 17 [Source:HGNC Symbol;Acc:HGNC:2946]	0.5673	3434	GO:0007018; GO:0003341; GO:0036158; GO:0060285	GO:0008569; GO:0045505; GO:0051959; GO:0005524; GO:0000166; GO:0003777	GO:0030286; GO:0005737; GO:0005929; GO:0031514; GO:0042995; GO:0005856; GO:0005874; GO:0005930; GO:0097729; GO:0036126; GO:0036157; GO:0005858	8632	TRUE	1.47193	1.50741e-07	4.71682e-07	chr17	78423697	78577396	153700	-	7.50385	4.61912	38.7851	30.3495	0.142699	0.0886636	0.690516	0.548489
ENSG00000219891	ENST00000406489	ZSCAN12P1	pseudogene	transcribed_unprocessed_pseudogene	zinc finger and SCAN domain containing 12 pseudogene 1 [Source:HGNC Symbol;Acc:HGNC:13850]	0.4893	419				221584	TRUE	1.47128	1.73774e-10	7.0406e-10	chr6	28092427	28092845	419	+	27.2015	23.0956	86.6962	88.0135	4.2395	3.63331	12.6501	13.0362
ENSG00000166046	ENST00000553143; ENST00000299045; ENST00000547153; ENST00000546625; ENST00000553098; ENST00000549906; ENST00000551802; ENST00000548428; ENST00000551228; ENST00000552690	TCP11L2	protein_coding	protein_coding	t-complex 11 like 2 [Source:HGNC Symbol;Acc:HGNC:28627]	0.4822	1156	GO:0007165	GO:0005515		255394	TRUE	1.47091	4.48211e-15	2.57773e-14	chr12	106301929	106347003	45075	+	51.589	66.5154	200.77	162.876	2.91431	3.79272	10.6182	8.7441
ENSG00000228701	ENST00000668345; ENST00000662946; ENST00000432938; ENST00000432246	TNKS2-DT	long_noncoding	lncRNA	TNKS2 divergent transcript [Source:HGNC Symbol;Acc:HGNC:45173]	0.4538	578				100507633	TRUE	1.46987	3.98999e-09	1.4383e-08	chr10	91782835	91798309	15475	-	14.0697	17.5527	85.5554	38.4427	1.58962	2.00171	9.04958	4.12765
ENSG00000281903	ENST00000627623; ENST00000630211; ENST00000625278; ENST00000412426; ENST00000418954	LINC02246	long_noncoding	lncRNA	long intergenic non-protein coding RNA 2246 [Source:HGNC Symbol;Acc:HGNC:53135]	0.4207	715				107987295	TRUE	1.46918	1.59864e-08	5.46318e-08	chr21	14824254	14918552	94299	-	14.0697	10.1621	42.2073	59.6873	1.28432	0.93631	3.60701	5.17786
ENSG00000059769	ENST00000313525; ENST00000463589; ENST00000447096	DNAJC25	protein_coding	protein_coding	DnaJ heat shock protein family (Hsp40) member C25 [Source:HGNC Symbol;Acc:HGNC:34187]	0.4161	2450	GO:0006457		GO:0016020; GO:0016021; GO:0005789	548645	TRUE	1.46872	1.79269e-28	2.23212e-27	chr9	111631334	111654351	23018	+	195.1	199.546	581.777	546.291	5.2003	5.36863	14.5177	13.838	2
ENSG00000116717	ENST00000370985; ENST00000370986; ENST00000648742; ENST00000650283; ENST00000460575; ENST00000617962; ENST00000484245	GADD45A	protein_coding	protein_coding	growth arrest and DNA damage inducible alpha [Source:HGNC Symbol;Acc:HGNC:4095]	0.5828	901	GO:0006974; GO:0007049; GO:0051726; GO:0043065; GO:0071260; GO:0006915; GO:0046330; GO:0006281; GO:1900745; GO:0000079; GO:0000122; GO:2000379; GO:0042770; GO:0071479; GO:0043537; GO:0033140; GO:0071901; GO:0006469; GO:0007098; GO:0016525	GO:0005515; GO:0046982; GO:0019900; GO:0047485; GO:0042803; GO:1990841	GO:0005634; GO:0005737; GO:0016607; GO:0005654	1647	TRUE	1.46801	9.23217e-46	2.56388e-44	chr1	67685201	67688334	3134	+	771.021	721.507	2201.63	1963.61	55.827	52.7313	149.243	135.118	2
ENSG00000144821	ENST00000693548; ENST00000273353; ENST00000689784; ENST00000478998; ENST00000495753	MYH15	protein_coding	protein_coding	myosin heavy chain 15 [Source:HGNC Symbol;Acc:HGNC:31073]	0.4511	4808	GO:0002074	GO:0005524; GO:0003774; GO:0000166; GO:0003779; GO:0051015; GO:0005516; GO:0000146	GO:0016459; GO:0005737; GO:0043231; GO:0005829; GO:0032982; GO:0016460; GO:0030016	22989	TRUE	1.4677	6.94642e-08	2.23815e-07	chr3	108380368	108529322	148955	-	9.37981	9.23824	41.0666	45.5242	0.127399	0.126652	0.522195	0.587618
ENSG00000204172	ENST00000452145	AGAP9	protein_coding	protein_coding	ArfGAP with GTPase domain, ankyrin repeat and PH domain 9 [Source:HGNC Symbol;Acc:HGNC:23463]	0.5165	2387	GO:0090630	GO:0005096; GO:0046872; GO:0003924		642517	TRUE	1.46637	3.01257e-10	1.19354e-09	chr10	47501854	47523638	21785	-	15.9457	32.3339	75.2888	93.0718	0.436242	0.892877	1.92835	2.41982
ENSG00000221869	ENST00000408965	CEBPD	protein_coding	protein_coding	CCAAT enhancer binding protein delta [Source:HGNC Symbol;Acc:HGNC:1835]	0.6597	1252	GO:0006355; GO:0006357; GO:0045595; GO:0006366; GO:0140467; GO:0002244; GO:0045444; GO:0045669; GO:0045892; GO:0045944; GO:0048839	GO:0003700; GO:0003677; GO:0005515; GO:0000981; GO:0000978; GO:1990837; GO:0000976; GO:0001228; GO:0042802	GO:0005634; GO:0000785; GO:0005654; GO:0090575	1052	TRUE	1.46602	2.78421e-24	2.82771e-23	chr8	47736913	47738164	1252	-	168.837	124.716	343.362	499.755	8.80642	6.56607	16.7671	24.7725	2
ENSG00000269439	ENST00000596643; ENST00000598141; ENST00000655024; ENST00000595116; ENST00000615939	PGLS-DT	long_noncoding	lncRNA	PGLS divergent transcript [Source:HGNC Symbol;Acc:HGNC:55274]	0.5199	730				100507551	TRUE	1.46601	2.49968e-12	1.16789e-11	chr19	17488990	17511889	22900	-	43.1471	31.41	159.703	82.9553	3.85559	2.83306	13.3606	7.0447
ENSG00000269699	ENST00000593711; ENST00000689654; ENST00000629319; ENST00000595671; ENST00000597281; ENST00000601070; ENST00000599935; ENST00000693159; ENST00000650111; ENST00000596270; ENST00000593931	ZIM2	protein_coding	protein_coding	zinc finger imprinted 2 [Source:HGNC Symbol;Acc:HGNC:12875]	0.5011	1880	GO:0006355; GO:0006357; GO:0000122	GO:0046872; GO:0003677; GO:0008270; GO:0005515; GO:0000977; GO:0000981; GO:0001227	GO:0005634; GO:0005575	23619	TRUE	1.46437	3.26406e-33	5.13174e-32	chr19	56774547	56840731	66185	-	272.953	294.7	807.643	794.145	9.48126	10.3326	26.2646	26.2155	2
ENSG00000267302	ENST00000593015; ENST00000586209	RNFT1-DT	long_noncoding	lncRNA	RNFT1 divergent transcript [Source:HGNC Symbol;Acc:HGNC:51346]	0.436	1148				101927755	TRUE	1.46209	1.62226e-07	5.06159e-07	chr17	59964832	59996972	32141	+	9.37981	3.6953	37.6444	33.3844	0.533567	0.212175	2.00478	1.80476
ENSG00000198300	ENST00000648694; ENST00000326441; ENST00000599565; ENST00000649233; ENST00000649680; ENST00000649876; ENST00000649428; ENST00000650632; ENST00000650102; ENST00000649735; ENST00000647621; ENST00000598410; ENST00000593695; ENST00000599534; ENST00000599577; ENST00000647852; ENST00000600833; ENST00000594389	PEG3	protein_coding	protein_coding	paternally expressed 3 [Source:HGNC Symbol;Acc:HGNC:8826]	0.458	5839	GO:0006915; GO:0000122; GO:0010468; GO:0045944; GO:0006357	GO:0046872; GO:0000977; GO:0000981; GO:0001227; GO:0003674	GO:0005634; GO:0005737; GO:0005776	5178	TRUE	1.46204	4.81141e-58	2.11958e-56	chr19	56810077	56840728	30652	-	1931.3	1995.46	5661.49	5192.8	21.5998	22.5264	59.279	55.1925	2
ENSG00000233997	ENST00000425979; ENST00000430060	LINC01425	long_noncoding	lncRNA	long intergenic non-protein coding RNA 1425 [Source:HGNC Symbol;Acc:HGNC:50733]	0.4619	621				101927821	TRUE	1.46122	4.30238e-07	1.28575e-06	chr21	21746973	21797415	50443	+	2.81394	3.6953	30.7999	22.2563	0.295911	0.392233	3.03226	2.22422
ENSG00000286753	ENST00000669435; ENST00000690642; ENST00000693678; ENST00000686499	ENSG00000286753	long_noncoding	lncRNA	novel transcript, antisense to ICE1	0.4888	1907					TRUE	1.45933	2.38407e-07	7.31619e-07	chr5	5390006	5422129	32124	-	5.62789	4.61912	28.5185	34.3961	0.192722	0.15966	0.91429	1.11937
ENSG00000163638	ENST00000498707; ENST00000477180; ENST00000295903; ENST00000467257; ENST00000481060; ENST00000482490; ENST00000475557; ENST00000459780; ENST00000467119; ENST00000494004	ADAMTS9	protein_coding	protein_coding	ADAM metallopeptidase with thrombospondin type 1 motif 9 [Source:HGNC Symbol;Acc:HGNC:13202]	0.4462	3299	GO:0006508; GO:0015031; GO:0016192; GO:0030198; GO:1903671; GO:0010596; GO:0035909; GO:0003179; GO:0003229; GO:0009617; GO:0030318; GO:0045636; GO:0048070; GO:0090673	GO:0008270; GO:0004222; GO:0046872; GO:0008233; GO:0016787; GO:0008237; GO:0004175	GO:0043231; GO:0005783; GO:0005576; GO:0031012; GO:0062023; GO:0005615; GO:0009986	56999	TRUE	1.45918	4.59408e-31	6.43061e-30	chr3	64515654	64688000	172347	-	249.503	234.651	692.429	673.759	4.9389	4.68843	12.8322	12.6747	2
ENSG00000104419	ENST00000323851; ENST00000521438; ENST00000521026; ENST00000521414; ENST00000519278; ENST00000517599; ENST00000414097; ENST00000518176; ENST00000522476; ENST00000518066; ENST00000537882; ENST00000523642; ENST00000522665; ENST00000675414; ENST00000675568; ENST00000517331; ENST00000675036; ENST00000674521; ENST00000676341; ENST00000675068; ENST00000675860; ENST00000522377; ENST00000521664; ENST0000…	NDRG1	protein_coding	protein_coding	N-myc downstream regulated 1 [Source:HGNC Symbol;Acc:HGNC:7679]	0.5644	715	GO:0007165; GO:0042127; GO:0032287; GO:0045576; GO:0030330; GO:0071456; GO:0010038; GO:0008285	GO:0005515; GO:0008017; GO:0031267; GO:0045296; GO:0043015	GO:0005634; GO:0005737; GO:0016020; GO:0005829; GO:0005886; GO:0005856; GO:0005912; GO:0015630; GO:0005874; GO:0048471; GO:0055038; GO:0005815; GO:0005813; GO:0070062	10397	TRUE	1.45795	3.44599e-49	1.11382e-47	chr8	133237175	133302022	64848	-	1028.97	982.949	2719.52	2841.72	93.9792	90.6174	232.539	246.657	2
ENSG00000171903	ENST00000326742; ENST00000248041; ENST00000620614; ENST00000402119; ENST00000591841	CYP4F11	protein_coding	protein_coding	cytochrome P450 family 4 subfamily F member 11 [Source:HGNC Symbol;Acc:HGNC:13265]	0.5122	2869	GO:0006629; GO:0006631; GO:0007596; GO:0019369; GO:0036101; GO:0042361; GO:0042376; GO:0042377; GO:0097267; GO:0031408	GO:0004497; GO:0020037; GO:0005506; GO:0016705; GO:0046872; GO:0016491; GO:0005515; GO:0070330; GO:0016709; GO:0005504; GO:0102033; GO:0008391; GO:0050051	GO:0016020; GO:0016021; GO:0005783; GO:0005789; GO:0043231	57834	TRUE	1.45655	5.87207e-07	1.72748e-06	chr19	15912367	15934867	22501	-	0.937981	2.77147	21.674	23.2679	0.0213501	0.0636747	0.461868	0.50332
ENSG00000150394	ENST00000577730; ENST00000585315; ENST00000299345; ENST00000577390; ENST00000583483; ENST00000580044; ENST00000577536; ENST00000584337; ENST00000582242; ENST00000583382; ENST00000584966; ENST00000577228; ENST00000584506; ENST00000582980	CDH8	protein_coding	protein_coding	cadherin 8 [Source:HGNC Symbol;Acc:HGNC:1767]	0.4353	2839	GO:0007156; GO:0007155; GO:0098609; GO:0007043; GO:0035249; GO:0000902; GO:0098742; GO:0016339; GO:0034332; GO:0007268; GO:0009409; GO:0050807	GO:0005509; GO:0046872; GO:0045296; GO:0042802	GO:0016020; GO:0005886; GO:0016021; GO:0005912; GO:0016342; GO:0043679; GO:0043083; GO:0097060; GO:0098978	1006	TRUE	1.45571	1.76627e-10	7.14953e-10	chr16	61647242	62037035	389794	-	15.9457	36.953	103.807	76.8854	0.366788	0.857967	2.23548	1.68072
ENSG00000113742	ENST00000265085; ENST00000520867; ENST00000334035; ENST00000519835; ENST00000518141; ENST00000522344; ENST00000519152; ENST00000522336; ENST00000517880; ENST00000657000; ENST00000519467; ENST00000659882; ENST00000656232	CPEB4	protein_coding	protein_coding	cytoplasmic polyadenylation element binding protein 4 [Source:HGNC Symbol;Acc:HGNC:21747]	0.4272	2240	GO:0006412; GO:0006417; GO:2000766; GO:0071230; GO:0043524; GO:0002931; GO:0042149; GO:0035235; GO:0036294	GO:0003723; GO:0003676; GO:0046872; GO:0005515; GO:0003730; GO:0045182; GO:0000900; GO:0008135; GO:0043022	GO:0005634; GO:0005737; GO:0005783; GO:0042995; GO:0030425; GO:0045202; GO:0048471; GO:0030424; GO:0014069; GO:0030426; GO:0043197; GO:0043005; GO:1990124; GO:0098794	80315	TRUE	1.45454	7.49313e-44	1.87134e-42	chr5	173888349	173961980	73632	+	693.168	683.63	2125.2	1685.41	20.2082	20.1168	58.0042	46.6954	2
ENSG00000166337	ENST00000299424; ENST00000616342; ENST00000693612; ENST00000527248; ENST00000531760; ENST00000532344	TAF10	protein_coding	protein_coding	TATA-box binding protein associated factor 10 [Source:HGNC Symbol;Acc:HGNC:11543]	0.5803	2178	GO:0006352; GO:0043966; GO:0016578; GO:0006366; GO:0006367; GO:0051123; GO:0060261; GO:0016573; GO:0006282; GO:0006357; GO:0006468; GO:0035521; GO:0035522; GO:0042789; GO:0045893; GO:0043484; GO:0006355; GO:0000082; GO:0001701; GO:0001756; GO:0001889; GO:0001892; GO:0006915; GO:0010467; GO:0010468; GO:0035264; GO:0036285; GO:0048371; GO:0051101; GO:0060173; GO:0065003; GO:0070365; GO:1905069	GO:0042802; GO:0005515; GO:0004402; GO:0019899; GO:0030331; GO:0016251; GO:0070063; GO:1990841; GO:0003677	GO:0005634; GO:0005654; GO:0000124; GO:0005669; GO:0033276; GO:0005737; GO:0048471; GO:0001673; GO:0097550	6881	TRUE	1.45281	1.06712e-56	4.49563e-55	chr11	6606294	6612539	6246	-	1880.65	1879.06	5200.63	5126.03	56.3881	56.8681	145.984	146.063	2
ENSG00000099250	ENST00000374875; ENST00000265371; ENST00000374867; ENST00000395995; ENST00000413802; ENST00000418675; ENST00000466932; ENST00000431894; ENST00000374821; ENST00000374822; ENST00000374823; ENST00000374816; ENST00000432372; ENST00000455749	NRP1	protein_coding	protein_coding	neuropilin 1 [Source:HGNC Symbol;Acc:HGNC:8004]	0.4615	2866	GO:0030154; GO:0007399; GO:0071526; GO:0009887; GO:0001525; GO:0007411; GO:0048010; GO:0035767; GO:0038084; GO:0120035; GO:0050790; GO:0050731; GO:2000251; GO:0001938; GO:0007165; GO:0007267; GO:0046718; GO:0010595; GO:0051491; GO:0042327; GO:0070374; GO:0001569; GO:0001570; GO:0001755; GO:0001764; GO:0002040; GO:0002042; GO:0003148; GO:0006930; GO:0007229; GO:0009611; GO:0014911; GO:0021675; GO:…	GO:0046872; GO:0008201; GO:0017154; GO:0005021; GO:0019838; GO:0005515; GO:0038023; GO:0005096; GO:0015026; GO:0019955; GO:0038085; GO:0019901	GO:0016020; GO:0016021; GO:0005737; GO:0005886; GO:0005739; GO:0005576; GO:0005925; GO:0005615; GO:0031966; GO:0005887; GO:0030424; GO:0005829; GO:0043005; GO:0031410; GO:0002116; GO:0005769; GO:0043235; GO:0097443; GO:0005883; GO:0098978; GO:0099055	8829	TRUE	1.45243	1.20459e-45	3.30823e-44	chr10	33177492	33336262	158771	-	805.726	788.022	2214.17	2182.13	18.359	18.1238	47.2329	47.2521	2
ENSG00000243107	ENST00000414227	ENSG00000243107	long_noncoding	lncRNA	novel transcript	0.4009	1589					TRUE	1.45063	9.06149e-14	4.70758e-13	chr7	92200014	92206857	6844	-	49.713	53.5818	180.237	137.584	2.04307	2.2227	6.93471	5.37356
ENSG00000100764	ENST00000553835; ENST00000554624; ENST00000261303; ENST00000557357; ENST00000555679; ENST00000543772; ENST00000555787	PSMC1	protein_coding	protein_coding	proteasome 26S subunit, ATPase 1 [Source:HGNC Symbol;Acc:HGNC:9547]	0.4643	1454	GO:1901800; GO:0030163; GO:0043161; GO:1901215	GO:0005524; GO:0016887; GO:0000166; GO:0036402; GO:0005515; GO:0003723; GO:0017025	GO:0005634; GO:0005737; GO:0016020; GO:0005654; GO:0005829; GO:0000502; GO:0022624; GO:0008540; GO:0005838	5700	TRUE	1.44938	6.98886e-55	2.74447e-53	chr14	90256527	90275429	18903	+	1645.22	1709.08	5091.12	4106.29	73.8918	77.4789	214.071	175.268	2
ENSG00000114251	ENST00000264634; ENST00000474267; ENST00000493406; ENST00000497027; ENST00000482079; ENST00000497817; ENST00000624674	WNT5A	protein_coding	protein_coding	Wnt family member 5A [Source:HGNC Symbol;Acc:HGNC:12784]	0.4677	2259	GO:0007275; GO:0016055; GO:0043066; GO:0030154; GO:0045893; GO:0051216; GO:0010033; GO:0001736; GO:0001756; GO:0001819; GO:0001822; GO:0001843; GO:0001934; GO:0001947; GO:0002009; GO:0002053; GO:0003138; GO:0003139; GO:0003281; GO:0003283; GO:0003323; GO:0003344; GO:0003401; GO:0003402; GO:0006468; GO:0007223; GO:0007254; GO:0007368; GO:0007409; GO:0007411; GO:0007442; GO:0007494; GO:0008104; GO:…	GO:0005102; GO:0005515; GO:0005109; GO:0005125; GO:0019904; GO:1902379; GO:0048018; GO:0005115; GO:0005543	GO:0005576; GO:0005615; GO:0098794; GO:0005886; GO:0009986; GO:0031012; GO:0062023; GO:0005788; GO:0030666; GO:0005796; GO:0098978; GO:0070062; GO:0030669	7474	TRUE	1.44841	1.20472e-38	2.44851e-37	chr3	55465715	55490539	24825	-	497.13	436.045	1287.89	1292.89	14.3711	12.7234	34.8556	35.5191	2
ENSG00000075213	ENST00000265362; ENST00000436949; ENST00000420047; ENST00000448879; ENST00000424555; ENST00000471474; ENST00000490883	SEMA3A	protein_coding	protein_coding	semaphorin 3A [Source:HGNC Symbol;Acc:HGNC:10723]	0.4034	1892	GO:0030154; GO:0007399; GO:2001224; GO:0008045; GO:0001755; GO:0001764; GO:0007411; GO:0021675; GO:0048846; GO:0060385; GO:0061549; GO:0071526; GO:0097490; GO:0097491; GO:0150020; GO:1901166; GO:1902285; GO:0010977; GO:0030335; GO:0048843; GO:0050919; GO:0046330; GO:0021772; GO:0048880; GO:0006915; GO:0030517; GO:0048485; GO:0048841	GO:0005515; GO:0030215; GO:0045499; GO:0038191	GO:0005576; GO:0005615; GO:0005887; GO:0030424; GO:0030425	10371	TRUE	1.44827	1.27977e-50	4.39862e-49	chr7	83955777	84492724	536948	-	1226.88	1178.8	3575.08	3025.84	42.3465	41.0682	115.524	99.2527	2
ENSG00000162944	ENST00000295049; ENST00000494346; ENST00000454447; ENST00000429081	RFTN2	protein_coding	protein_coding	raftlin family member 2 [Source:HGNC Symbol;Acc:HGNC:26402]	0.4235	1884	GO:0033227; GO:0043330	GO:0005515	GO:0016020; GO:0005886	130132	TRUE	1.44823	3.15e-21	2.68936e-20	chr2	197568224	197676045	107822	-	111.62	130.259	319.407	374.31	3.86899	4.55737	10.3651	12.3301
ENSG00000138433	ENST00000342016; ENST00000464393; ENST00000377973; ENST00000461454; ENST00000472169	CIR1	protein_coding	protein_coding	corepressor interacting with RBPJ, CIR1 [Source:HGNC Symbol;Acc:HGNC:24217]	0.3952	885	GO:0006397; GO:0008380; GO:0045892; GO:0000122; GO:0001701	GO:0005515; GO:0003714; GO:0019901; GO:0044877; GO:0042826	GO:0005634; GO:0005737; GO:0016607; GO:0032991; GO:0005856; GO:0005815; GO:0005813	9541	TRUE	1.44816	3.84008e-44	9.74448e-43	chr2	174348022	174395712	47691	-	705.362	746.45	2260.94	1738.01	52.0129	55.5584	156.085	121.796	2
ENSG00000249502	ENST00000652378; ENST00000511010	MED28-DT	long_noncoding	lncRNA	MED28 divergent transcript [Source:HGNC Symbol;Acc:HGNC:55567]	0.4581	2012				121232375	TRUE	1.44806	5.27324e-07	1.55898e-06	chr4	17586267	17614585	28319	-	3.75193	1.84765	15.9703	33.3844	0.121776	0.060531	0.485283	1.02975
ENSG00000227110	ENST00000654635; ENST00000441861; ENST00000659617; ENST00000446281; ENST00000452802; ENST00000420095; ENST00000656911; ENST00000455811; ENST00000439407; ENST00000458666	LMCD1-AS1	long_noncoding	lncRNA	LMCD1 antisense RNA 1 [Source:HGNC Symbol;Acc:HGNC:44477]	0.4445	1915				100288428	TRUE	1.44799	1.00796e-07	3.20483e-07	chr3	7951263	8611924	660662	-	8.44183	11.0859	55.8962	32.3728	0.287876	0.381582	1.78452	1.04913
ENSG00000243224	ENST00000464958; ENST00000483834	TWF2-DT	long_noncoding	lncRNA	TWF2 divergent transcript [Source:HGNC Symbol;Acc:HGNC:55619]	0.5336	1104				101929054	TRUE	1.44716	1.26967e-08	4.37517e-08	chr3	52239256	52241104	1849	+	15.0077	12.9335	42.2073	67.7805	0.887732	0.772209	2.33737	3.81024
ENSG00000184949	ENST00000535113; ENST00000540952; ENST00000543828; ENST00000355830; ENST00000544346; ENST00000541689; ENST00000543295; ENST00000608409; ENST00000424706; ENST00000484582; ENST00000490082	FAM227A	protein_coding	protein_coding	family with sequence similarity 227 member A [Source:HGNC Symbol;Acc:HGNC:44197]	0.4742	2687				646851	TRUE	1.44626	4.10808e-11	1.75237e-10	chr22	38578118	38656629	78512	-	24.3875	37.8768	123.2	81.9436	0.592703	0.929163	2.80318	1.89262
ENSG00000279130	ENST00000623204	ENSG00000279130	protein_coding	TEC	TEC	0.3658	462					TRUE	1.44503	8.49863e-07	2.45646e-06	chr5	143406959	143407420	462	+	1.87596	1.84765	28.5185	16.1864	0.265167	0.263611	3.77392	2.17433
ENSG00000170919	ENST00000517509; ENST00000655984; ENST00000661180; ENST00000653307; ENST00000658870; ENST00000654229; ENST00000519454; ENST00000412946; ENST00000665586; ENST00000520590; ENST00000521336; ENST00000655666; ENST00000669281; ENST00000520622; ENST00000659577; ENST00000657761; ENST00000668209; ENST00000523506; ENST00000661291; ENST00000655385; ENST00000652823; ENST00000522859; ENST00000662212; ENST0000…	TPT1-AS1	long_noncoding	lncRNA	TPT1 antisense RNA 1 [Source:HGNC Symbol;Acc:HGNC:43686]	0.5249	1697				100190939	TRUE	1.44456	2.83034e-30	3.84099e-29	chr13	45341345	45417975	76631	+	227.929	251.28	733.495	606.99	8.77113	9.7603	26.4255	22.1981	2
ENSG00000267395	ENST00000590076; ENST00000586251; ENST00000591530; ENST00000586498	DM1-AS	long_noncoding	lncRNA	DM1 locus antisense RNA [Source:HGNC Symbol;Acc:HGNC:53125]	0.6285	485				109729182	TRUE	1.44444	1.27383e-07	4.01049e-07	chr19	45767796	45772504	4709	+	12.1938	6.46677	46.7703	38.4427	1.63914	0.877438	5.88601	4.91103
ENSG00000246763	ENST00000501938; ENST00000498871; ENST00000505362; ENST00000668195; ENST00000505677; ENST00000657458; ENST00000652853; ENST00000515003	RGMB-AS1	long_noncoding	lncRNA	RGMB antisense RNA 1 [Source:HGNC Symbol;Acc:HGNC:48666]	0.4678	844				503569	TRUE	1.44391	1.60702e-07	5.01674e-07	chr5	98769618	98773469	3852	-	7.50385	9.23824	46.7703	33.3844	0.580327	0.721153	3.38634	2.45365
ENSG00000166562	ENST00000509791; ENST00000299714; ENST00000585864; ENST00000587834; ENST00000593132; ENST00000592774; ENST00000588875; ENST00000591406	SEC11C	protein_coding	protein_coding	SEC11 homolog C, signal peptidase complex subunit [Source:HGNC Symbol;Acc:HGNC:23400]	0.4512	951	GO:0006508; GO:0006465	GO:0004252; GO:0008233; GO:0016787; GO:0008236; GO:0005515	GO:0016021; GO:0016020; GO:0005783; GO:0005789; GO:0005787	90701	TRUE	1.44363	8.82434e-45	2.32772e-43	chr18	59139866	59158832	18967	+	786.028	771.393	2159.42	2111.31	53.9242	53.416	138.693	137.651	2
ENSG00000231890	ENST00000692958; ENST00000701667; ENST00000438432; ENST00000702825; ENST00000419808; ENST00000444406; ENST00000446492; ENST00000607985; ENST00000609663; ENST00000609237; ENST00000594219; ENST00000599018; ENST00000595061; ENST00000608471; ENST00000615163; ENST00000669983; ENST00000597450; ENST00000625389; ENST00000627657; ENST00000598565; ENST00000399447; ENST00000593462; ENST00000594735; ENST0000…	DARS1-AS1	long_noncoding	lncRNA	DARS1 antisense RNA 1 [Source:HGNC Symbol;Acc:HGNC:40170]	0.4574	811				101928243	TRUE	1.44337	1.47671e-09	5.53114e-09	chr2	135985124	136022593	37470	+	28.1394	13.8574	78.711	69.8038	2.26446	1.12559	5.93001	5.33836
ENSG00000181191	ENST00000471141; ENST00000374583; ENST00000374584; ENST00000374571; ENST00000361478; ENST00000477231; ENST00000590146	PJA1	protein_coding	protein_coding	praja ring finger ubiquitin ligase 1 [Source:HGNC Symbol;Acc:HGNC:16648]	0.4937	1704	GO:0016567; GO:0030163; GO:0035329; GO:0010738	GO:0046872; GO:0016740; GO:0005515; GO:0061630; GO:0004842	GO:0005737	64219	TRUE	1.44334	6.53125e-35	1.11031e-33	chrX	69160851	69165521	4671	-	364.875	343.663	977.613	983.323	13.9833	13.2938	35.0757	35.8132	2
ENSG00000198185	ENST00000615481; ENST00000692313; ENST00000347606; ENST00000457685; ENST00000593880; ENST00000625284; ENST00000596323	ZNF334	protein_coding	protein_coding	zinc finger protein 334 [Source:HGNC Symbol;Acc:HGNC:15806]	0.3991	3318	GO:0006355; GO:0006357	GO:0046872; GO:0003677; GO:0005515; GO:0000981; GO:0000978	GO:0005634	55713	TRUE	1.44325	1.74435e-13	8.90752e-13	chr20	46499630	46513559	13930	-	53.4649	47.115	181.377	127.468	1.05228	0.935987	3.34207	2.38419
ENSG00000204648	ENST00000376909	SSX9P	pseudogene	transcribed_unprocessed_pseudogene	SSX family member 9, pseudogene [Source:HGNC Symbol;Acc:HGNC:19655]	0.4839	591				280660	TRUE	1.44278	2.7558e-12	1.28375e-11	chrX	48296816	48304867	8052	-	33.7673	45.2674	116.355	132.526	3.73118	5.04876	12.0367	13.9165
ENSG00000242220	ENST00000673907; ENST00000674032; ENST00000673667; ENST00000673787; ENST00000674141; ENST00000674055; ENST00000334165; ENST00000300258; ENST00000491828; ENST00000673776; ENST00000673793; ENST00000674156; ENST00000472557; ENST00000582575; ENST00000673699	TCP10L	protein_coding	protein_coding	t-complex 10 like [Source:HGNC Symbol;Acc:HGNC:11657]	0.4965	1652	GO:0003352; GO:0000122	GO:0005515; GO:0042802; GO:0003714; GO:0043621; GO:0140297	GO:0005634; GO:0005814	140290	TRUE	1.44194	5.11384e-08	1.6697e-07	chr21	32497967	32587373	89407	-	9.37981	12.9335	39.9259	54.6291	0.370784	0.516052	1.47759	2.05225
ENSG00000117533	ENST00000236192; ENST00000474047; ENST00000367740; ENST00000482519	VAMP4	protein_coding	protein_coding	vesicle associated membrane protein 4 [Source:HGNC Symbol;Acc:HGNC:12645]	0.3966	2124	GO:0016192; GO:0000226; GO:0032456; GO:0035493; GO:0016189; GO:0090161; GO:1900242	GO:0005515	GO:0016021; GO:0110165; GO:0016020; GO:0005794; GO:0005886; GO:0005802; GO:0031201; GO:0005764; GO:0009986; GO:0032588; GO:0030133; GO:0008021; GO:0030669; GO:0000139; GO:0005768	8674	TRUE	1.44185	7.21213e-31	1.00145e-29	chr1	171700160	171742074	41915	-	263.573	245.737	836.162	584.733	8.10369	7.62611	24.0682	17.0852	2
ENSG00000133134	ENST00000372677; ENST00000536889; ENST00000372674; ENST00000449185	BEX2	protein_coding	protein_coding	brain expressed X-linked 2 [Source:HGNC Symbol;Acc:HGNC:30933]	0.5372	831	GO:0006915; GO:0007049; GO:0042981; GO:0051726; GO:0007165	GO:0005515; GO:0005102	GO:0005634; GO:0005737	84707	TRUE	1.44134	4.8122e-07	1.42901e-06	chrX	103309346	103311007	1662	-	2.81394	5.54295	29.6592	27.3145	0.221132	0.439669	2.18206	2.0399
ENSG00000226203	ENST00000449316	LINC01733	long_noncoding	lncRNA	long intergenic non-protein coding RNA 1733 [Source:HGNC Symbol;Acc:HGNC:52521]	0.3737	4621				101926955	TRUE	1.44097	3.035e-07	9.22728e-07	chr20	25955795	25969288	13494	+	1.87596	10.1621	39.9259	27.3145	0.0265109	0.144955	0.528235	0.366838
ENSG00000204540	ENST00000467107; ENST00000548049; ENST00000259881; ENST00000493289; ENST00000479581; ENST00000550838; ENST00000552747; ENST00000547221; ENST00000481450	PSORS1C1	protein_coding	protein_coding	psoriasis susceptibility 1 candidate 1 [Source:HGNC Symbol;Acc:HGNC:17202]	0.544	980				170679	TRUE	1.43729	1.15192e-10	4.74237e-10	chr6	31114750	31140092	25343	+	28.1394	30.4862	123.2	70.8155	1.87377	2.04906	7.68038	4.48135
ENSG00000121578	ENST00000483209; ENST00000467604; ENST00000471675; ENST00000393765; ENST00000359213; ENST00000480814; ENST00000460321; ENST00000491906; ENST00000475803; ENST00000479150; ENST00000470111; ENST00000493932; ENST00000473887; ENST00000459778; ENST00000459820; ENST00000460395; ENST00000472471; ENST00000484595; ENST00000487579; ENST00000479308	B4GALT4	protein_coding	protein_coding	beta-1,4-galactosyltransferase 4 [Source:HGNC Symbol;Acc:HGNC:927]	0.492	1217	GO:0006629; GO:0005975; GO:0006486; GO:0070085; GO:0018146; GO:0001572; GO:0006643	GO:0046872; GO:0016740; GO:0016757; GO:0005515; GO:0008378; GO:0003945; GO:0035250	GO:0016020; GO:0016021; GO:0005794; GO:0005576; GO:0000139; GO:0032580; GO:0098588	8702	TRUE	1.43609	1.64617e-33	2.62857e-32	chr3	119211732	119240946	29215	-	315.162	335.348	977.613	818.424	16.9114	18.1632	49.1117	41.7354	2
ENSG00000162600	ENST00000467509; ENST00000460671; ENST00000421528; ENST00000371226; ENST00000476933; ENST00000456980; ENST00000467063; ENST00000419242; ENST00000426139; ENST00000453710; ENST00000482274	OMA1	protein_coding	protein_coding	OMA1 zinc metallopeptidase [Source:HGNC Symbol;Acc:HGNC:29661]	0.4095	856	GO:0006508; GO:0006629; GO:0016540; GO:0006006; GO:0043065; GO:0006515; GO:0097009; GO:0120162; GO:0051603; GO:0033108; GO:0031638; GO:0010637; GO:0002024; GO:0140467; GO:0140468; GO:0042981; GO:0007005; GO:0034982; GO:0042407; GO:1903850	GO:0004222; GO:0046872; GO:0008233; GO:0016787; GO:0008237; GO:0008289	GO:0016020; GO:0016021; GO:0005739; GO:0005743; GO:0031966	115209	TRUE	1.43574	1.62056e-36	2.99554e-35	chr1	58415384	58546802	131419	-	408.022	424.035	1130.47	1154.29	31.0986	32.6219	80.6657	83.609	2
ENSG00000214765	ENST00000398921	SEPTIN7P2	pseudogene	transcribed_unprocessed_pseudogene	septin 7 pseudogene 2 [Source:HGNC Symbol;Acc:HGNC:32339]	0.3682	823				641977	TRUE	1.43567	1.66317e-17	1.11803e-16	chr7	45736787	45765812	29026	-	80.6664	92.3824	269.214	233.691	6.40073	7.39905	19.9989	17.6222
ENSG00000234840	ENST00000436786; ENST00000669551; ENST00000433645	LINC01239	long_noncoding	lncRNA	long intergenic non-protein coding RNA 1239 [Source:HGNC Symbol;Acc:HGNC:49796]	0.4217	1286				441389	TRUE	1.43429	2.16943e-23	2.07693e-22	chr9	22646200	22824213	178014	+	136.007	163.517	443.747	400.613	6.9065	8.38124	21.0962	19.3331	2
ENSG00000139190	ENST00000400911; ENST00000361716; ENST00000396308; ENST00000544432; ENST00000535180; ENST00000538970; ENST00000535927; ENST00000539047	VAMP1	protein_coding	protein_coding	vesicle associated membrane protein 1 [Source:HGNC Symbol;Acc:HGNC:12642]	0.5419	1270	GO:0016192; GO:0006906; GO:0035493	GO:0005515; GO:0005484; GO:0019905	GO:0016021; GO:0110165; GO:0016020; GO:0030659; GO:0031410; GO:0005739; GO:0005741; GO:0043005; GO:0045202; GO:0030672; GO:0005886; GO:0005829; GO:0031201; GO:0005887; GO:0035579; GO:0070821	6843	TRUE	1.4333	3.63166e-16	2.24163e-15	chr12	6462237	6470677	8441	-	80.6664	69.2868	248.681	191.202	4.14788	3.59611	11.9715	9.3434
ENSG00000265451	ENST00000577914	CLASP1-AS1	long_noncoding	lncRNA	CLASP1 antisense RNA 1 [Source:HGNC Symbol;Acc:HGNC:55328]	0.5073	682				107985942	TRUE	1.43262	1.99899e-08	6.76609e-08	chr2	121530422	121532705	2284	+	12.1938	15.705	52.474	56.6524	1.16759	1.51789	4.70401	5.15526
ENSG00000102908	ENST00000426654; ENST00000349945; ENST00000354436; ENST00000627621; ENST00000650987; ENST00000567990; ENST00000700076; ENST00000700077; ENST00000567239; ENST00000393742; ENST00000565301; ENST00000566899; ENST00000700078; ENST00000700079; ENST00000563474; ENST00000562429; ENST00000568832	NFAT5	protein_coding	protein_coding	nuclear factor of activated T cells 5 [Source:HGNC Symbol;Acc:HGNC:7774]	0.3943	5826	GO:0006355; GO:0006366; GO:0006974; GO:0006357; GO:0045944; GO:0007165; GO:0033173; GO:0062176; GO:0071345; GO:0071474; GO:1901224; GO:1904996; GO:0006970; GO:0010628; GO:0070884	GO:0003677; GO:0003700; GO:0005515; GO:1990837; GO:0000981; GO:0000978; GO:0003682; GO:0001228	GO:0005634; GO:0005737; GO:0005654; GO:0005829; GO:0000785; GO:0005667; GO:0016020; GO:0016021	10725	TRUE	1.43194	2.90591e-41	6.51652e-40	chr16	69565094	69704666	139573	+	639.703	608.8	1921	1484.09	7.17043	6.88796	20.1589	15.8091	2
ENSG00000168300	ENST00000544451; ENST00000360540; ENST00000522514; ENST00000519559; ENST00000519554; ENST00000519975; ENST00000521344; ENST00000521046	PCMTD1	protein_coding	protein_coding	protein-L-isoaspartate (D-aspartate) O-methyltransferase domain containing 1 [Source:HGNC Symbol;Acc:HGNC:30483]	0.3586	2197	GO:0036211; GO:0006479	GO:0005515; GO:0004719	GO:0005737; GO:0016020	115294	TRUE	1.43114	1.34251e-41	3.04999e-40	chr8	51817575	51899186	81612	-	620.944	666.077	1865.11	1640.9	18.4569	19.9839	51.9018	46.3519	2
ENSG00000272970	ENST00000700955; ENST00000693086; ENST00000702267; ENST00000663807; ENST00000700841; ENST00000666332; ENST00000665864; ENST00000660522; ENST00000671525; ENST00000610001	ENSG00000272970	long_noncoding	lncRNA	novel transcript	0.4914	1425					TRUE	1.43104	1.63023e-08	5.56677e-08	chr3	184712184	184740104	27921	+	14.0697	14.7812	42.2073	68.7922	0.644774	0.683724	1.81085	2.99599
ENSG00000067167	ENST00000262213; ENST00000521425; ENST00000521049; ENST00000520700; ENST00000518678	TRAM1	protein_coding	protein_coding	translocation associated membrane protein 1 [Source:HGNC Symbol;Acc:HGNC:20568]	0.4297	1680	GO:0015031; GO:0006986; GO:0006616; GO:0045048; GO:0006613	GO:0005515; GO:0038023	GO:0016021; GO:0016020; GO:0005783; GO:0005789; GO:0030176	23471	TRUE	1.43095	5.88597e-66	3.25359e-64	chr8	70573218	70608416	35199	-	3902.94	3886.53	10612.3	10424	151.712	152.489	386.197	385.073	2
ENSG00000280163	ENST00000623816	ENSG00000280163	protein_coding	TEC	novel transcript	0.5385	1675					TRUE	1.42821	1.32035e-06	3.74649e-06	chr16	67205175	67206849	1675	-	0.937981	3.6953	37.6444	9.10485	0.0365693	0.145419	1.37402	0.337345
ENSG00000259527	ENST00000560153	LINC00052	long_noncoding	lncRNA	long intergenic non-protein coding RNA 52 [Source:HGNC Symbol;Acc:HGNC:26455]	0.4028	1966				145978	TRUE	1.42814	2.78605e-08	9.31923e-08	chr15	87576929	87579866	2938	+	14.0697	12.9335	55.8962	50.5825	0.467346	0.433631	1.73823	1.59674
ENSG00000109790	ENST00000261425; ENST00000508137; ENST00000504108; ENST00000381930; ENST00000261426; ENST00000514399; ENST00000515612	KLHL5	protein_coding	protein_coding	kelch like family member 5 [Source:HGNC Symbol;Acc:HGNC:6356]	0.4033	3164	GO:0008150	GO:0005515; GO:0003779; GO:0003674	GO:0005737; GO:0005856; GO:0005829	51088	TRUE	1.42757	6.44037e-46	1.80883e-44	chr4	39045039	39126857	81819	+	921.098	916.434	2594.04	2383.45	19.0111	19.092	50.1244	46.7504	2
ENSG00000284364	ENST00000611478	MIR6824	short_noncoding	miRNA	microRNA 6824 [Source:HGNC Symbol;Acc:HGNC:49946]	0.619	63				102465495	TRUE	1.42737	1.03964e-09	3.94859e-09	chr3	48633636	48633698	63	-	28.1394	20.3241	94.6813	69.8038	29.1683	21.2646	91.8824	68.7631
ENSG00000011243	ENST00000397410; ENST00000609519; ENST00000599137; ENST00000595465; ENST00000679638; ENST00000594594; ENST00000593845; ENST00000681170; ENST00000596213; ENST00000680649; ENST00000595879; ENST00000680703; ENST00000680017; ENST00000680363; ENST00000681405; ENST00000680957; ENST00000680865; ENST00000680303; ENST00000679634; ENST00000681744; ENST00000680803; ENST00000681459; ENST00000680323; ENST0000…	AKAP8L	protein_coding	protein_coding	A-kinase anchoring protein 8 like [Source:HGNC Symbol;Acc:HGNC:29857]	0.5972	2261	GO:0006397; GO:0008380; GO:0045944; GO:0007076; GO:0031065; GO:0044839; GO:0051081; GO:0010793; GO:0016310	GO:0003677; GO:0003723; GO:0046872; GO:0005515; GO:0042826; GO:0034237; GO:0005521; GO:0017151; GO:0016301	GO:0005634; GO:0005737; GO:0016607; GO:1990904; GO:0000785; GO:0043229; GO:0016605; GO:0016363	26993	TRUE	1.4269	2.80026e-44	7.18996e-43	chr19	15380050	15419141	39092	-	831.052	795.413	2324.83	2082.99	24.0029	23.1888	62.8635	57.1745	2
ENSG00000183844	ENST00000479810; ENST00000518236; ENST00000357985; ENST00000398647; ENST00000398652; ENST00000398646	FAM3B	protein_coding	protein_coding	FAM3 metabolism regulating signaling molecule B [Source:HGNC Symbol;Acc:HGNC:1253]	0.4629	1354	GO:0006915; GO:0007165; GO:0030073; GO:0042593	GO:0005515; GO:0005125	GO:0005576; GO:0005615; GO:0070062	54097	TRUE	1.42658	1.14699e-13	5.9304e-13	chr21	41304212	41357727	53516	+	62.8448	48.0389	196.207	136.573	3.03101	2.33862	8.85941	6.25982
ENSG00000064012	ENST00000392263; ENST00000696066; ENST00000490682; ENST00000432109; ENST00000264275; ENST00000696067; ENST00000471383; ENST00000450491; ENST00000440732; ENST00000392258; ENST00000447616; ENST00000413726; ENST00000358485; ENST00000696087; ENST00000696068; ENST00000696085; ENST00000437283; ENST00000490412; ENST00000339403; ENST00000323492; ENST00000673742; ENST00000429881; ENST00000444430; ENST0000…	CASP8	protein_coding	protein_coding	caspase 8 [Source:HGNC Symbol;Acc:HGNC:1509]	0.433	1832	GO:0006508; GO:0042981; GO:0006915; GO:0043123; GO:0045088; GO:0001525; GO:0007507; GO:0001817; GO:0043065; GO:0071260; GO:0042113; GO:0060546; GO:0036462; GO:0097191; GO:0006919; GO:0030101; GO:0042110; GO:0034612; GO:0043124; GO:0070269; GO:0010803; GO:0097264; GO:0097194; GO:0032731; GO:0008625; GO:0051603; GO:0045651; GO:0030225; GO:0097190; GO:0045862; GO:0097202; GO:0060715; GO:0009409; GO:…	GO:0005515; GO:0004197; GO:0008233; GO:0008234; GO:0031625; GO:0016787; GO:0042802; GO:0097153; GO:0097199; GO:0097200; GO:0035877; GO:0097110; GO:0005123; GO:0005164; GO:0044877	GO:0005634; GO:0005737; GO:0032991; GO:0005654; GO:0005829; GO:0005741; GO:0005856; GO:0005739; GO:0031264; GO:0097342; GO:0031265; GO:0043005; GO:0044297; GO:0045121	841	TRUE	1.42473	4.03386e-47	1.18872e-45	chr2	201233443	201361836	128394	+	1031.78	1010.66	3102.81	2416.83	36.7789	36.3637	103.547	81.8724	2
ENSG00000206561	ENST00000383788; ENST00000679838; ENST00000681222; ENST00000603752; ENST00000680545; ENST00000681097; ENST00000680897; ENST00000383781; ENST00000604401; ENST00000680240; ENST00000603808; ENST00000383786; ENST00000605797; ENST00000603469	COLQ	protein_coding	protein_coding	collagen like tail subunit of asymmetric acetylcholinesterase [Source:HGNC Symbol;Acc:HGNC:2226]	0.547	2192	GO:0042135; GO:0030198; GO:0001507; GO:0008582; GO:0071340; GO:0090150	GO:0005515; GO:0005201; GO:0008201	GO:0005886; GO:0005581; GO:0030054; GO:0045202; GO:0005615; GO:0031012; GO:0062023; GO:0005604; GO:0043083; GO:0031594	8292	TRUE	1.42437	2.22549e-07	6.85498e-07	chr3	15450133	15521751	71619	-	5.62789	12.0097	47.911	33.3844	0.167665	0.361143	1.3363	0.945193
ENSG00000205581	ENST00000288344; ENST00000380749; ENST00000486741; ENST00000431390; ENST00000492280; ENST00000652622; ENST00000436324; ENST00000380748; ENST00000419378; ENST00000489072; ENST00000482192; ENST00000380747; ENST00000485550; ENST00000490032; ENST00000443046; ENST00000464078; ENST00000491183; ENST00000479586; ENST00000471260; ENST00000482733; ENST00000463631	HMGN1	protein_coding	protein_coding	high mobility group nucleosome binding domain 1 [Source:HGNC Symbol;Acc:HGNC:4984]	0.4634	1131	GO:0006325; GO:0032786; GO:0006396	GO:0031492; GO:0003677; GO:0005515; GO:0003682	GO:0005634; GO:0000785; GO:0005737; GO:0005654; GO:0005730	3150	TRUE	1.42381	9.34609e-56	3.79906e-54	chr21	39342315	39349647	7333	-	2116.09	2035.19	5813.21	5358.71	122.182	118.612	314.24	294.045	2
ENSG00000230002	ENST00000441587	ALMS1-IT1	long_noncoding	lncRNA	ALMS1 intronic transcript 1 [Source:HGNC Symbol;Acc:HGNC:41305]	0.353	2105				100874291	TRUE	1.42344	2.03261e-11	8.90458e-11	chr2	73456764	73459482	2719	+	32.8294	38.8006	149.437	77.897	1.01847	1.21499	4.34024	2.2966
ENSG00000138303	ENST00000394919; ENST00000672957; ENST00000672809; ENST00000317168; ENST00000342444; ENST00000534259; ENST00000486689; ENST00000673599; ENST00000672774; ENST00000671788; ENST00000672121; ENST00000530394; ENST00000672940; ENST00000317126; ENST00000394915; ENST00000525286; ENST00000526801; ENST00000531048; ENST00000461369; ENST00000530461; ENST00000527593; ENST00000524829; ENST00000532011; ENST0000…	ASCC1	protein_coding	protein_coding	activating signal cointegrator 1 complex subunit 1 [Source:HGNC Symbol;Acc:HGNC:24268]	0.4546	1317	GO:0006281; GO:0006974; GO:0006355; GO:0006307; GO:0032508	GO:0003723; GO:0003676; GO:0005515	GO:0005634; GO:0016607; GO:0005654; GO:0005667; GO:0031594; GO:1990391	51008	TRUE	1.42335	7.27113e-35	1.23488e-33	chr10	72096032	72217134	121103	-	378.945	387.082	1047.2	1040.99	18.79	19.3733	48.6129	49.0542	2
ENSG00000142408	ENST00000270458	CACNG8	protein_coding	protein_coding	calcium voltage-gated channel auxiliary subunit gamma 8 [Source:HGNC Symbol;Acc:HGNC:13628]	0.5643	8850	GO:0006811; GO:0034765; GO:0006816; GO:0070588; GO:2000311; GO:0098943; GO:0019226; GO:0051968; GO:0098970; GO:0099590	GO:0005244; GO:0005262; GO:0005245; GO:0005246; GO:0016247	GO:0016021; GO:0016020; GO:0005886; GO:0045202; GO:0045211; GO:0014069; GO:0098839; GO:0032281; GO:0005891; GO:0030666; GO:1990454	59283	TRUE	1.42247	2.32983e-07	7.1586e-07	chr19	53962937	53990215	27279	+	5.62789	12.9335	66.1629	18.2097	0.0415278	0.0963298	0.457067	0.127696
ENSG00000141664	ENST00000269499; ENST00000588676; ENST00000585873; ENST00000591632; ENST00000621048; ENST00000586834; ENST00000591435; ENST00000585949; ENST00000587612; ENST00000591145; ENST00000590840	ZCCHC2	protein_coding	protein_coding	zinc finger CCHC-type containing 2 [Source:HGNC Symbol;Acc:HGNC:22916]	0.4869	2348		GO:0008270; GO:0003676; GO:0046872; GO:0035091	GO:0005737	54877	TRUE	1.42246	4.71629e-35	8.06509e-34	chr18	62523025	62587709	64685	+	361.123	420.34	1160.13	970.172	10.0437	11.8002	30.2077	25.6429	2
ENSG00000261617	ENST00000564305; ENST00000667976; ENST00000664064; ENST00000659361; ENST00000658945	LINC02177	long_noncoding	lncRNA	long intergenic non-protein coding RNA 2177 [Source:HGNC Symbol;Acc:HGNC:53039]	0.4445	2400				101927009	TRUE	1.42183	1.23679e-07	3.89884e-07	chr16	9355588	9408093	52506	+	0	0	19.3926	14.1631	0	0	0.494006	0.366238
ENSG00000258819	ENST00000660008; ENST00000557526; ENST00000555512; ENST00000660476; ENST00000660156; ENST00000658895; ENST00000556781	LINC02289	long_noncoding	lncRNA	long intergenic non-protein coding RNA 2289 [Source:HGNC Symbol;Acc:HGNC:53205]	0.492	1302				102724190	TRUE	1.42169	2.5787e-09	9.44669e-09	chr14	77069169	77076392	7224	-	15.9457	25.8671	54.7555	90.0368	0.799777	1.30955	2.57114	4.29167
ENSG00000258659	ENST00000514226; ENST00000429814; ENST00000491385; ENST00000495668	TRIM34	protein_coding	protein_coding	tripartite motif containing 34 [Source:HGNC Symbol;Acc:HGNC:10063]	0.4482	1642	GO:0051607; GO:0045087; GO:0016567; GO:0000209; GO:0010468; GO:0010508; GO:0032880; GO:0043123; GO:0046596; GO:0051092; GO:0051091	GO:0005515; GO:0008270; GO:0046872; GO:0042802; GO:0019901; GO:0061630; GO:0042803; GO:0003674	GO:0005737; GO:0005829; GO:0005654	53840	TRUE	1.42135	3.96593e-17	2.59369e-16	chr11	5619764	5644398	24635	+	81.6044	91.4586	282.903	215.481	3.24547	3.67145	10.5335	8.14429
ENSG00000280077	ENST00000623489	ENSG00000280077	protein_coding	TEC	TEC	0.3316	1903					TRUE	1.42015	4.02382e-12	1.85256e-11	chr9	41012231	41014133	1903	+	47.8371	35.1053	127.763	127.468	1.64158	1.21596	4.10463	4.15699
ENSG00000135111	ENST00000257566; ENST00000349155; ENST00000548503; ENST00000552054	TBX3	protein_coding	protein_coding	T-box transcription factor 3 [Source:HGNC Symbol;Acc:HGNC:11602]	0.4974	2812	GO:0006355; GO:0045893; GO:0043066; GO:0000122; GO:0006357; GO:0008284; GO:0001501; GO:0007417; GO:0045892; GO:0001708; GO:0045944; GO:0045662; GO:0009887; GO:0035136; GO:0001947; GO:0003205; GO:0003272; GO:0008595; GO:0030539; GO:0030540; GO:0030879; GO:0032275; GO:0035115; GO:0036302; GO:0042733; GO:0045787; GO:0046884; GO:0048332; GO:0060317; GO:0060931; GO:0090398; GO:1905072; GO:1905222; GO:…	GO:0003700; GO:0003677; GO:0043565; GO:0005515; GO:0000981; GO:0000978; GO:0001227; GO:1990837; GO:0001228; GO:0061629	GO:0005634; GO:0000785; GO:0005929	6926	TRUE	1.4194	5.91716e-23	5.53661e-22	chr12	114670255	114684175	13921	-	169.775	132.107	442.607	398.59	3.94271	3.09668	9.62302	8.79686	2
ENSG00000285100	ENST00000643430	ENSG00000285100	long_noncoding	lncRNA	novel transcript	0.4798	3243					TRUE	1.41928	1.26473e-07	3.98256e-07	chr20	38270778	38274020	3243	+	0	0	18.2518	15.1747	0	0	0.344087	0.290396
ENSG00000289589	ENST00000690498	ENSG00000289589	long_noncoding	lncRNA	novel transcript	0.4531	1896					TRUE	1.41815	3.09861e-09	1.1261e-08	chr1	181086644	181088539	1896	-	26.2635	15.705	80.9925	64.7456	0.904588	0.545992	2.61165	2.11928
ENSG00000078246	ENST00000540184; ENST00000544943; ENST00000538354; ENST00000545331; ENST00000448120; ENST00000397132; ENST00000541678; ENST00000538704	TULP3	protein_coding	protein_coding	TUB like protein 3 [Source:HGNC Symbol;Acc:HGNC:12425]	0.4864	1269	GO:0007186; GO:0006355; GO:0008277; GO:0061512; GO:0045879; GO:0001841; GO:0001843; GO:0007224; GO:0007420; GO:0008589; GO:0009952; GO:0021904; GO:0021914; GO:0021915; GO:0021953; GO:0031076; GO:0042733; GO:0048702; GO:0060173; GO:0060348; GO:0060434; GO:0060831; GO:0061548; GO:1901621	GO:0005515; GO:0019899; GO:0035091; GO:0005546; GO:0044877; GO:0001664; GO:0120160	GO:0005634; GO:0005737; GO:0016020; GO:0005654; GO:0005730; GO:0005886; GO:0005929; GO:0042995; GO:0005576; GO:0097546; GO:0097731; GO:0005930	7289	TRUE	1.41762	4.72045e-44	1.18743e-42	chr12	2877223	2941138	63916	+	814.168	858.233	2335.09	2166.95	41.8976	44.579	112.5	105.975	2
ENSG00000196735	ENST00000422863; ENST00000395363; ENST00000496318; ENST00000343139; ENST00000374949; ENST00000482745; ENST00000460633	HLA-DQA1	protein_coding	protein_coding	major histocompatibility complex, class II, DQ alpha 1 [Source:HGNC Symbol;Acc:HGNC:4942]	0.4761	1806	GO:0006955; GO:0019882; GO:0002376; GO:0002250; GO:0002504; GO:0002503; GO:0019886; GO:0050870	GO:0005515; GO:0023026; GO:0032395; GO:0042605; GO:0046872	GO:0016020; GO:0042613; GO:0016021; GO:0005765; GO:0005794; GO:0005783; GO:0005789; GO:0005886; GO:0005768; GO:0010008; GO:0005764; GO:0005887; GO:0032588; GO:0000139; GO:0030666; GO:0012507; GO:0030669; GO:0071556; GO:0030658	3117	TRUE	1.41728	1.06295e-37	2.06835e-36	chr6	32628179	32647062	18884	+	486.812	503.484	1366.61	1312.11	17.6028	18.3762	46.263	45.0889	2
ENSG00000243927	ENST00000488492; ENST00000477091; ENST00000399312; ENST00000483977; ENST00000482679	MRPS6	protein_coding	protein_coding	mitochondrial ribosomal protein S6 [Source:HGNC Symbol;Acc:HGNC:14051]	0.4465	1758	GO:0006412; GO:0032543	GO:0003735; GO:0019843; GO:0005515; GO:0070181	GO:0005840; GO:0005739; GO:1990904; GO:0005743; GO:0005763; GO:0015935	64968	TRUE	1.41701	3.64135e-57	1.56831e-55	chr21	34073224	34143034	69811	+	2379.66	2404.71	6313.99	6494.79	88.396	90.1636	219.58	229.278	2
ENSG00000229739	ENST00000665030; ENST00000660380; ENST00000657692; ENST00000662990; ENST00000660991; ENST00000622121; ENST00000429768; ENST00000655945	PDC-AS1	long_noncoding	lncRNA	PDC antisense RNA 1 [Source:HGNC Symbol;Acc:HGNC:40432]	0.378	1508				102724919	TRUE	1.41672	7.81481e-07	2.26674e-06	chr1	186423481	186521147	97667	+	3.75193	4.61912	26.237	29.3378	0.162476	0.201904	1.06371	1.20738
ENSG00000279176	ENST00000623545	ENSG00000279176	protein_coding	TEC	TEC	0.4531	1375					TRUE	1.41581	1.14861e-06	3.27526e-06	chr12	104552073	104553447	1375	+	0	2.77147	19.3926	21.2446	0	0.13286	0.862266	0.958878
ENSG00000118985	ENST00000237853; ENST00000508757; ENST00000513343; ENST00000505584; ENST00000506628; ENST00000508694; ENST00000635633; ENST00000515020	ELL2	protein_coding	protein_coding	elongation factor for RNA polymerase II 2 [Source:HGNC Symbol;Acc:HGNC:17064]	0.4633	1210	GO:0006368; GO:0006366; GO:0032968; GO:0042795	GO:0005515; GO:0000987	GO:0008023; GO:0005634; GO:0005654	22936	TRUE	1.41567	3.11181e-45	8.36093e-44	chr5	95885098	95961851	76754	-	953.927	896.11	2411.52	2556.44	51.4833	48.816	121.847	131.119	2
ENSG00000285601	ENST00000649422	ENSG00000285601	long_noncoding	lncRNA	novel transcript	0.456	3263					TRUE	1.4156	7.93874e-11	3.30755e-10	chr8	29351292	29360222	8931	+	31.8914	32.3339	84.4147	119.375	0.638253	0.653171	1.58165	2.27045
ENSG00000157578	ENST00000288350; ENST00000380671; ENST00000358268; ENST00000495240; ENST00000484878; ENST00000485895; ENST00000491625; ENST00000459939; ENST00000490184; ENST00000418018; ENST00000466954; ENST00000448288; ENST00000434281; ENST00000438404; ENST00000411566; ENST00000468009; ENST00000415863; ENST00000426783; ENST00000456017; ENST00000451131; ENST00000480612	LCA5L	protein_coding	protein_coding	lebercilin LCA5 like [Source:HGNC Symbol;Acc:HGNC:1255]	0.4066	1097	GO:0042073	GO:0005515	GO:0005930	150082	TRUE	1.41181	5.19877e-07	1.53801e-06	chr21	39405728	39445805	40078	-	4.68991	7.39059	30.7999	34.3961	0.279187	0.444078	1.71653	1.94589
ENSG00000273129	ENST00000608917	PACERR	long_noncoding	lncRNA	PTGS2 antisense NFKB1 complex-mediated expression regulator RNA [Source:HGNC Symbol;Acc:HGNC:50552]	0.3778	2565				103752588	TRUE	1.41127	4.79118e-09	1.71677e-08	chr1	186680601	186683165	2565	+	15.9457	24.0194	70.7258	68.7922	0.405969	0.617251	1.68577	1.66444
ENSG00000233791	ENST00000457348; ENST00000432511; ENST00000689493; ENST00000691117; ENST00000690477; ENST00000425698; ENST00000689090; ENST00000688684	BTG2-DT	long_noncoding	lncRNA	BTG2 divergent transcript [Source:HGNC Symbol;Acc:HGNC:49452]	0.5413	1183				730227	TRUE	1.41107	2.92614e-07	8.91348e-07	chr1	203298758	203305315	6558	-	6.56587	10.1621	29.6592	47.5475	0.362447	0.566218	1.53279	2.49437
ENSG00000050730	ENST00000057513; ENST00000507879; ENST00000509841; ENST00000511909; ENST00000515605; ENST00000515036; ENST00000506753	TNIP3	protein_coding	protein_coding	TNFAIP3 interacting protein 3 [Source:HGNC Symbol;Acc:HGNC:19315]	0.4314	1289	GO:0006954; GO:0006357; GO:0043124; GO:0071222; GO:0034142; GO:0002756	GO:0005515; GO:0031593	GO:0005829	79931	TRUE	1.41063	7.14703e-07	2.08384e-06	chr4	121131408	121227466	96059	-	4.68991	5.54295	33.0814	27.3145	0.237601	0.283449	1.56906	1.3151
ENSG00000164695	ENST00000297265	CHMP4C	protein_coding	protein_coding	charged multivesicular body protein 4C [Source:HGNC Symbol;Acc:HGNC:30599]	0.4503	1852	GO:0007034; GO:0015031; GO:0001778; GO:0007080; GO:0008333; GO:0031468; GO:0039702; GO:0043162; GO:0046761; GO:0060548; GO:0061952; GO:0090148; GO:0097352; GO:1901673; GO:1902774; GO:0032466; GO:0016236; GO:0036258; GO:0032511; GO:0010824; GO:0006914; GO:0006997; GO:0051469; GO:0061763; GO:0071985; GO:0006900; GO:0090611; GO:0009838; GO:0044878	GO:0042803; GO:0005515	GO:0005737; GO:0016020; GO:0005765; GO:0005768; GO:0005829; GO:0005643; GO:0031902; GO:0000776; GO:0005828; GO:0030496; GO:0032585; GO:1904930; GO:0090543; GO:0005886; GO:0009898; GO:0005771; GO:0000421; GO:0000815	92421	TRUE	1.41015	1.84033e-16	1.15818e-15	chr8	81732448	81759515	27068	+	79.7284	85.9157	269.214	205.365	2.81131	3.05786	8.88722	6.8818
ENSG00000279329	ENST00000623668	ENSG00000279329	protein_coding	TEC	novel transcript	0.4992	1865					TRUE	1.40978	1.24271e-10	5.09802e-10	chr19	34675717	34677581	1865	-	34.7053	28.6386	110.652	91.0485	1.21522	1.01218	3.62734	3.02978
ENSG00000263606	ENST00000582850; ENST00000581139	CHORDC1P4	pseudogene	transcribed_processed_pseudogene	CHORDC1 pseudogene 4 [Source:HGNC Symbol;Acc:HGNC:54688]	0.4012	1124				727896	TRUE	1.40845	1.63907e-06	4.59675e-06	chr18	2945550	2946890	1341	-	1.87596	2.77147	26.237	19.2213	0.108992	0.162529	1.42711	1.06129
ENSG00000258122	ENST00000551187	ENSG00000258122	long_noncoding	lncRNA	novel transcript, antisense to CA7	0.4585	434					TRUE	1.40779	8.73945e-07	2.52187e-06	chr16	66841433	66853448	12016	-	1.87596	6.46677	19.3926	35.4077	0.282274	0.982164	2.73183	5.0632
ENSG00000144061	ENST00000316534; ENST00000393272; ENST00000445609; ENST00000496524; ENST00000675294; ENST00000674677; ENST00000675632; ENST00000676053; ENST00000675067; ENST00000676028; ENST00000675356; ENST00000676165; ENST00000675752; ENST00000461707; ENST00000676091; ENST00000355301; ENST00000417665; ENST00000676258; ENST00000422492; ENST00000493051; ENST00000418527; ENST00000449600	NPHP1	protein_coding	protein_coding	nephrocystin 1 [Source:HGNC Symbol;Acc:HGNC:7905]	0.416	3077	GO:0007165; GO:0030036; GO:0030154; GO:0030030; GO:0007283; GO:0098609; GO:0060041; GO:0007632; GO:0048515; GO:0090251; GO:1903348	GO:0005515; GO:0005198	GO:0005737; GO:0016020; GO:0005929; GO:0031514; GO:0042995; GO:0005856; GO:0005912; GO:0070161; GO:0005923; GO:0005829; GO:0005911; GO:0032391	4867	TRUE	1.40735	1.00264e-19	7.86033e-19	chr2	110122311	110205066	82756	-	113.496	123.792	341.081	321.705	2.40873	2.65188	6.77702	6.48853
ENSG00000120686	ENST00000494372; ENST00000379649; ENST00000239878; ENST00000464423; ENST00000437952	UFM1	protein_coding	protein_coding	ubiquitin fold modifier 1 [Source:HGNC Symbol;Acc:HGNC:20597]	0.3813	1203	GO:0071569; GO:0034976; GO:0007420; GO:0033146; GO:0061709; GO:1990592; GO:0043066; GO:0042308	GO:0005515	GO:0005634; GO:0005737; GO:0005783	51569	TRUE	1.40705	4.22845e-48	1.30593e-46	chr13	38349849	38363619	13771	+	1244.7	1233.31	3549.98	3056.19	67.5673	67.5759	180.413	157.664	2
ENSG00000251191	ENST00000518623; ENST00000662593; ENST00000506121	LINC00589	long_noncoding	lncRNA	long intergenic non-protein coding RNA 589 [Source:HGNC Symbol;Acc:HGNC:32299]	0.4607	1235				619351	TRUE	1.40704	2.29641e-11	1.00047e-10	chr8	29673922	29748109	74188	-	36.5813	37.8768	127.763	103.188	1.93432	2.02159	6.32479	5.18537
ENSG00000167216	ENST00000592005; ENST00000687039; ENST00000693648; ENST00000692939; ENST00000687291; ENST00000591522; ENST00000245121; ENST00000683218; ENST00000685570; ENST00000690453; ENST00000688563; ENST00000689545; ENST00000688194; ENST00000686215; ENST00000688659; ENST00000685696; ENST00000685358; ENST00000588433; ENST00000585383; ENST00000585469; ENST00000356157; ENST00000687617; ENST00000685252; ENST0000…	KATNAL2	protein_coding	protein_coding	katanin catalytic subunit A1 like 2 [Source:HGNC Symbol;Acc:HGNC:25387]	0.4689	2482	GO:0051013; GO:0031122	GO:0005524; GO:0016887; GO:0005515; GO:0000166; GO:0016853; GO:0008017; GO:0008568	GO:0005737; GO:0005856; GO:0005874; GO:0005819; GO:0000922; GO:0015630	83473	TRUE	1.40675	1.32283e-32	2.00703e-31	chr18	46917492	47103478	185987	+	317.038	361.215	992.443	840.681	8.34154	9.59292	24.4463	21.0207	2
ENSG00000188177	ENST00000409871; ENST00000343936; ENST00000476511; ENST00000502881	ZC3H6	protein_coding	protein_coding	zinc finger CCCH-type containing 6 [Source:HGNC Symbol;Acc:HGNC:24762]	0.3756	6117	GO:0045892; GO:0008150	GO:0046872; GO:0003723; GO:0003674	GO:0005634; GO:0000785; GO:0005575	376940	TRUE	1.40642	9.32905e-32	1.35275e-30	chr2	112275597	112340063	64467	+	319.852	311.329	929.702	777.958	3.41466	3.35481	9.2921	7.89287	2
ENSG00000287576	ENST00000653168	ENSG00000287576	long_noncoding	lncRNA	novel transcript	0.499	3042					TRUE	1.40602	2.09836e-09	7.76406e-09	chr8	143541648	143545128	3481	+	21.5736	25.8671	78.711	79.9203	0.463127	0.560499	1.58192	1.63048
ENSG00000155621	ENST00000479413; ENST00000377031; ENST00000334731; ENST00000473252; ENST00000486911; ENST00000377027	C9orf85	protein_coding	protein_coding	chromosome 9 open reading frame 85 [Source:HGNC Symbol;Acc:HGNC:28784]	0.4339	1289				138241	TRUE	1.40577	1.67288e-28	2.08443e-27	chr9	71911510	71986054	74545	+	224.178	253.128	733.495	566.524	11.3573	12.9441	34.7899	27.2761	2
ENSG00000164442	ENST00000367651; ENST00000537332; ENST00000536159; ENST00000618718	CITED2	protein_coding	protein_coding	Cbp/p300 interacting transactivator with Glu/Asp rich carboxy-terminal domain 2 [Source:HGNC Symbol;Acc:HGNC:1987]	0.5181	1715	GO:0006355; GO:0030154; GO:0045893; GO:0010629; GO:0007507; GO:0010628; GO:0043066; GO:0001666; GO:0001568; GO:0001570; GO:0001701; GO:0001829; GO:0001841; GO:0001843; GO:0001889; GO:0001892; GO:0001944; GO:0001947; GO:0002089; GO:0002244; GO:0002521; GO:0003151; GO:0003156; GO:0003197; GO:0003281; GO:0006357; GO:0007179; GO:0007368; GO:0007417; GO:0007422; GO:0007530; GO:0008584; GO:0009612; GO:…	GO:0005515; GO:0003713; GO:0003682; GO:0046332; GO:0061629; GO:0019904; GO:0140677; GO:0003714; GO:0035035; GO:0050693	GO:0005634; GO:0005654; GO:0000785; GO:0032991	10370	TRUE	1.40512	5.80036e-38	1.14666e-36	chr6	139371807	139374648	2842	-	551.533	521.037	1431.63	1441.6	21.0012	20.0258	51.0357	52.1672	2
ENSG00000114107	ENST00000264982; ENST00000489254; ENST00000484888; ENST00000474781; ENST00000459695; ENST00000481834; ENST00000468900; ENST00000462419; ENST00000478673; ENST00000464035; ENST00000470159; ENST00000485115; ENST00000460967	CEP70	protein_coding	protein_coding	centrosomal protein 70 [Source:HGNC Symbol;Acc:HGNC:29972]	0.4016	1272	GO:0060271; GO:0070507	GO:0005515; GO:0043015; GO:0042802	GO:0005737; GO:0005856; GO:0005815; GO:0005813; GO:0005829	80321	TRUE	1.405	8.14848e-41	1.79484e-39	chr3	138494344	138594538	100195	-	680.037	690.097	1903.89	1758.25	34.9126	35.761	91.5091	85.7847	2
ENSG00000267254	ENST00000663523; ENST00000657461; ENST00000702929; ENST00000589556; ENST00000650959; ENST00000702832; ENST00000587413; ENST00000655476; ENST00000588906; ENST00000665341; ENST00000587278	ZNF790-AS1	long_noncoding	lncRNA	ZNF790 antisense RNA 1 [Source:HGNC Symbol;Acc:HGNC:27617]	0.4566	1610				284408	TRUE	1.40489	4.53238e-16	2.78769e-15	chr19	36797501	36831596	34096	+	83.4803	76.6774	215.6	240.773	3.38606	3.13927	8.18711	9.28107
ENSG00000261390	ENST00000562921; ENST00000668946; ENST00000658463; ENST00000654454; ENST00000657613; ENST00000692854; ENST00000669528; ENST00000567993; ENST00000670969; ENST00000691736; ENST00000689799; ENST00000693525; ENST00000702060; ENST00000685222; ENST00000701820; ENST00000701022; ENST00000662553; ENST00000566729; ENST00000568389; ENST00000700877	MAFTRR	long_noncoding	lncRNA	MAF transcriptional regulator RNA [Source:HGNC Symbol;Acc:HGNC:51525]	0.4733	1063				102467146	TRUE	1.40414	9.90545e-07	2.84086e-06	chr16	79715220	79770651	55432	-	2.81394	6.46677	36.5036	21.2446	0.17287	0.400997	2.09948	1.24032
ENSG00000106546	ENST00000645559; ENST00000642825; ENST00000242057; ENST00000463496; ENST00000475440; ENST00000481944; ENST00000492120	AHR	protein_coding	protein_coding	aryl hydrocarbon receptor [Source:HGNC Symbol;Acc:HGNC:348]	0.3931	2815	GO:0006355; GO:0048511; GO:0006805; GO:0009410; GO:0006915; GO:0030522; GO:0007049; GO:0045893; GO:0032922; GO:0045944; GO:0006357; GO:0045892; GO:0019933; GO:0071320; GO:1904613; GO:0009636; GO:1904322; GO:0002819; GO:0001568; GO:0002841; GO:0010468; GO:0030888	GO:0005515; GO:0046983; GO:0003677; GO:0003700; GO:0042803; GO:1990837; GO:0000976; GO:0004879; GO:0000981; GO:0046982; GO:0060090; GO:0061629; GO:0051879; GO:0070888; GO:0017025; GO:0000987; GO:0001094; GO:0001223	GO:0005634; GO:0005737; GO:0034751; GO:0005829; GO:0000785; GO:0005654; GO:0032991; GO:0005667; GO:0034752	196	TRUE	1.40401	7.70146e-60	3.64235e-58	chr7	16916359	17346152	429794	+	3037.18	3164.1	8806.5	7638.97	70.4579	74.0897	191.264	168.412	2
ENSG00000105559	ENST00000355496; ENST00000263265; ENST00000597129; ENST00000601146; ENST00000593696; ENST00000597406; ENST00000595867; ENST00000594195; ENST00000596713; ENST00000596982; ENST00000594100	PLEKHA4	protein_coding	protein_coding	pleckstrin homology domain containing A4 [Source:HGNC Symbol;Acc:HGNC:14339]	0.62	1029	GO:0090263; GO:2000096	GO:0005515; GO:0008289; GO:0042802; GO:0005546; GO:0032266; GO:0043325; GO:0080025	GO:0005737; GO:0016020; GO:0005886; GO:0031234	57664	TRUE	1.40215	3.33044e-43	8.08481e-42	chr19	48837097	48868617	31521	-	815.106	876.709	2826.75	1683.38	51.7292	56.16	167.95	101.528	4
ENSG00000278099	ENST00000617626	RNVU1-2A	short_noncoding	snRNA	RNA, variant U1 small nuclear 2A [Source:HGNC Symbol;Acc:HGNC:54430]	0.5152	165	GO:0000395	GO:0030627	GO:0005685	6063	TRUE	1.40188	7.6068e-08	2.44276e-07	chr1	144551779	144551943	165	-	15.0077	10.1621	42.2073	56.6524	5.93974	4.05961	15.6391	21.3084
ENSG00000145934	ENST00000518659; ENST00000695884; ENST00000695885; ENST00000695886; ENST00000695887; ENST00000695888; ENST00000519204; ENST00000520394; ENST00000695961; ENST00000517586; ENST00000695962; ENST00000518693; ENST00000522488; ENST00000521126; ENST00000517941	TENM2	protein_coding	protein_coding	teneurin transmembrane protein 2 [Source:HGNC Symbol;Acc:HGNC:29943]	0.5123	5380	GO:0007165; GO:0000122; GO:0007155; GO:0098609; GO:0007157; GO:0051491; GO:0048666	GO:0005509; GO:0042803; GO:0046982; GO:0050839	GO:0016021; GO:0005634; GO:0016020; GO:0005794; GO:0005783; GO:0005886; GO:0042995; GO:0005887; GO:0030175; GO:0030425; GO:0043005; GO:0045202; GO:0030054; GO:0045211; GO:0016605; GO:0030426; GO:0043197	57451	TRUE	1.40023	5.17251e-11	2.18867e-10	chr5	166979029	168264157	1285129	+	35.6433	35.1053	118.637	101.165	0.432646	0.430108	1.34817	1.16698
ENSG00000251259	ENST00000504082	ENSG00000251259	long_noncoding	lncRNA	novel transcript	0.377	549					TRUE	1.40017	7.55151e-07	2.19587e-06	chr4	105137280	105140619	3340	-	6.56587	4.61912	30.7999	31.3611	0.78101	0.554592	3.42994	3.54516
ENSG00000250337	ENST00000650981; ENST00000651409; ENST00000655107; ENST00000657375; ENST00000653835; ENST00000686605; ENST00000659077; ENST00000514844; ENST00000657424; ENST00000657173; ENST00000660307; ENST00000669423; ENST00000659860; ENST00000652841; ENST00000690628; ENST00000656783; ENST00000510165; ENST00000670554; ENST00000665451; ENST00000667624; ENST00000667420; ENST00000660639; ENST00000668406; ENST0000…	PURPL	long_noncoding	lncRNA	p53 upregulated regulator of p53 levels [Source:HGNC Symbol;Acc:HGNC:48995]	0.4311	1186				643401	TRUE	1.40001	2.89064e-31	4.08906e-30	chr5	27217714	27497871	280158	+	325.48	295.624	978.754	696.015	17.9216	16.4301	50.4542	36.4209	2
ENSG00000188739	ENST00000408888; ENST00000495224; ENST00000447801; ENST00000474086; ENST00000476261; ENST00000468751; ENST00000429912; ENST00000475960; ENST00000486751; ENST00000485019	RBM34	protein_coding	protein_coding	RNA binding motif protein 34 [Source:HGNC Symbol;Acc:HGNC:28965]	0.4431	841		GO:0003723; GO:0003676	GO:0005634; GO:0005654; GO:0005730; GO:0005694	23029	TRUE	1.39925	1.47755e-44	3.85651e-43	chr1	235131183	235161283	30101	-	903.276	1004.2	2684.16	2381.42	70.0893	78.6502	194.989	175.609	2
ENSG00000198914	ENST00000674056; ENST00000361360	POU3F3	protein_coding	protein_coding	POU class 3 homeobox 3 [Source:HGNC Symbol;Acc:HGNC:9216]	0.624	4430	GO:0006355; GO:0043066; GO:0006357; GO:0045893; GO:0007399; GO:0008284; GO:0007420; GO:0010628; GO:0045892; GO:0007417; GO:0072218; GO:0072227; GO:0072233; GO:0072236; GO:0072240; GO:0001822; GO:0021799; GO:0021869; GO:0045944; GO:0048878; GO:0071918	GO:0003677; GO:0003700; GO:0000981; GO:0042803; GO:0043565; GO:0000978; GO:0071837	GO:0005634; GO:0005654; GO:0000785	5455	TRUE	1.39854	3.32294e-15	1.93415e-14	chr2	104853287	104858574	5288	+	72.2246	74.8298	223.585	197.272	1.06468	1.11342	3.08565	2.76362
ENSG00000176018	ENST00000500869; ENST00000315948; ENST00000509384; ENST00000453259	LYSMD3	protein_coding	protein_coding	LysM domain containing 3 [Source:HGNC Symbol;Acc:HGNC:26969]	0.3713	2554	GO:0007030		GO:0016020; GO:0016021; GO:0005794; GO:0005886	116068	TRUE	1.39835	4.49864e-36	8.10831e-35	chr5	90515611	90529584	13974	-	438.037	504.408	1347.21	1171.49	11.2002	13.0181	32.2496	28.4665	2
ENSG00000279584	ENST00000624894	ENSG00000279584	protein_coding	TEC	TEC	0.5612	515					TRUE	1.39832	1.82953e-06	5.10779e-06	chr5	131797415	131797929	515	+	2.81394	1.84765	20.5333	24.2796	0.356817	0.236482	2.43759	2.92584
ENSG00000059804	ENST00000075120; ENST00000543435; ENST00000486749; ENST00000469295; ENST00000479059; ENST00000490763; ENST00000495813; ENST00000544291; ENST00000544936; ENST00000476634; ENST00000541671	SLC2A3	protein_coding	protein_coding	solute carrier family 2 member 3 [Source:HGNC Symbol;Acc:HGNC:11007]	0.4697	1434	GO:0055085; GO:0008643; GO:1904659; GO:0015749; GO:0005975; GO:0150104; GO:0098708; GO:0019852; GO:0046323; GO:0070837; GO:0015757	GO:0022857; GO:0005515; GO:0005355; GO:0005536; GO:0015149; GO:0033300; GO:0055056; GO:0005354	GO:0016021; GO:0016020; GO:0005886; GO:0042995; GO:0043204; GO:0005887; GO:0070062; GO:0035579; GO:0070821; GO:0030667; GO:0101003	6515	TRUE	1.39828	3.05768e-40	6.60102e-39	chr12	7919230	7936187	16958	-	666.905	683.63	2008.84	1586.27	30.3705	31.4238	85.6456	68.6505	2
ENSG00000186496	ENST00000589332; ENST00000306346; ENST00000586585; ENST00000586687; ENST00000585522; ENST00000587422	ZNF396	protein_coding	protein_coding	zinc finger protein 396 [Source:HGNC Symbol;Acc:HGNC:18824]	0.4516	1929	GO:0006357; GO:0045892	GO:0046872; GO:0003677; GO:0000981; GO:0000978; GO:1990837; GO:0005515; GO:0042803; GO:0046982	GO:0005634; GO:0005737; GO:0000785	252884	TRUE	1.39791	2.98965e-10	1.18555e-09	chr18	35366694	35377337	10644	-	29.0774	31.41	96.9628	95.0951	0.984375	1.0733	3.07313	3.05944
ENSG00000186814	ENST00000610712; ENST00000333206; ENST00000420878; ENST00000590777; ENST00000639929; ENST00000589178; ENST00000588448; ENST00000601405; ENST00000592278; ENST00000592598; ENST00000592211; ENST00000588832	ZSCAN30	protein_coding	protein_coding	zinc finger and SCAN domain containing 30 [Source:HGNC Symbol;Acc:HGNC:33517]	0.4873	1834	GO:0006357	GO:0046872; GO:0003677; GO:0005515; GO:0000981; GO:0000978	GO:0005634	100101467	TRUE	1.39785	6.87965e-31	9.56046e-30	chr18	35251058	35290245	39188	-	313.286	291.929	874.947	753.679	11.1552	10.4921	29.1669	25.5037	2
ENSG00000087074	ENST00000600406; ENST00000704025; ENST00000704026; ENST00000200453; ENST00000704027	PPP1R15A	protein_coding	protein_coding	protein phosphatase 1 regulatory subunit 15A [Source:HGNC Symbol;Acc:HGNC:14375]	0.588	2095	GO:0006915; GO:0006417; GO:0070059; GO:0051726; GO:0034976; GO:0006974; GO:0031400; GO:0032058; GO:0032515; GO:0032516; GO:0035308; GO:0036496; GO:0045936; GO:0070972; GO:1902310; GO:1903898; GO:1903917	GO:0005515; GO:0019901; GO:0019888; GO:0008157; GO:0072542	GO:0005737; GO:0016020; GO:0005783; GO:0005789; GO:0005739; GO:0005741; GO:0005829; GO:0000164; GO:0005794	23645	TRUE	1.39664	2.11847e-56	8.75482e-55	chr19	48872212	48876059	3848	+	2577.57	2527.58	6810.21	6663.74	80.3459	79.5258	198.74	197.402	2
ENSG00000290453	ENST00000532854	ENSG00000290453	long_noncoding	lncRNA	novel transcript	0.4392	1858					TRUE	1.3961	4.77909e-07	1.41942e-06	chr10	47538377	47551954	13578	-	9.37981	6.46677	39.9259	34.3961	0.329675	0.229418	1.31376	1.14889
ENSG00000269293	ENST00000660873; ENST00000667674; ENST00000600652; ENST00000602810; ENST00000671586	ZSCAN16-AS1	long_noncoding	lncRNA	ZSCAN16 antisense RNA 1 [Source:HGNC Symbol;Acc:HGNC:48982]	0.4153	2029	GO:0006396		GO:0005730	100129195	TRUE	1.39607	5.39588e-12	2.46529e-11	chr6	28015122	28137313	122192	-	52.527	36.0292	168.829	98.13	1.69059	1.17047	5.08715	3.00149
ENSG00000243742	ENST00000496593; ENST00000478959; ENST00000702537; ENST00000475561; ENST00000475331; ENST00000492786; ENST00000490750	RPLP0P2	pseudogene	transcribed_processed_pseudogene	ribosomal protein lateral stalk subunit P0 pseudogene 2 [Source:HGNC Symbol;Acc:HGNC:17960]	0.5244	1075				113157	TRUE	1.39497	1.79416e-06	5.01309e-06	chr11	61615036	61639449	24414	+	0.937981	1.84765	21.674	18.2097	0.05698	0.113292	1.23265	1.05126
ENSG00000121851	ENST00000369314; ENST00000622508; ENST00000369313; ENST00000471706	POLR3GL	protein_coding	protein_coding	RNA polymerase III subunit GL [Source:HGNC Symbol;Acc:HGNC:28466]	0.4983	1088	GO:0006383	GO:0005515	GO:0005634; GO:0005666; GO:0005654; GO:0005829	84265	TRUE	1.39369	3.37755e-31	4.76232e-30	chr1	145964690	145978848	14159	+	300.154	332.577	945.673	751.656	18.0157	20.1488	53.1399	42.8753	2
ENSG00000068912	ENST00000688096; ENST00000687536; ENST00000685508; ENST00000690836; ENST00000689496; ENST00000688464; ENST00000689943; ENST00000690769; ENST00000692516; ENST00000690020; ENST00000692971; ENST00000692665; ENST00000692267; ENST00000689106; ENST00000689887; ENST00000691939; ENST00000693288; ENST00000684875; ENST00000688147; ENST00000692350; ENST00000690280; ENST00000691853; ENST00000691065; ENST0000…	ERLEC1	protein_coding	protein_coding	endoplasmic reticulum lectin 1 [Source:HGNC Symbol;Acc:HGNC:25222]	0.4141	2579	GO:0030433; GO:0030968; GO:0036503; GO:1904153	GO:0005515; GO:0051082	GO:0005783; GO:0005788; GO:0044322	27248	TRUE	1.39309	7.04839e-51	2.45661e-49	chr2	53787009	53833038	46030	+	1629.27	1783.9	4557.25	4440.13	41.2553	45.5939	108.034	106.847	2
ENSG00000291152	ENST00000423945; ENST00000685034; ENST00000702913; ENST00000691023; ENST00000415772; ENST00000456312; ENST00000437201	SBDSP1	long_noncoding	lncRNA	SBDS pseudogene 1 [Source:NCBI gene (formerly Entrezgene);Acc:155370]	0.4519	1187				155370	TRUE	1.39222	2.63293e-37	5.03857e-36	chr7	72829425	72837399	7975	+	548.719	528.428	1447.6	1412.26	30.1881	29.3441	74.56	73.8383	2
ENSG00000145216	ENST00000703451; ENST00000703452; ENST00000703453; ENST00000703454; ENST00000703455; ENST00000703456; ENST00000703457; ENST00000703458; ENST00000703459; ENST00000703460; ENST00000504094; ENST00000703461; ENST00000703462; ENST00000703463; ENST00000703464; ENST00000703465; ENST00000703466; ENST00000703467; ENST00000703468; ENST00000703469; ENST00000703470; ENST00000703471; ENST00000703472; ENST0000…	FIP1L1	protein_coding	protein_coding	factor interacting with PAPOLA and CPSF1 [Source:HGNC Symbol;Acc:HGNC:19124]	0.392	5167	GO:0006397; GO:0006378; GO:0098789	GO:0003723; GO:0005515	GO:0005634; GO:0005654; GO:0005847; GO:0005829	81608	TRUE	1.39078	5.17731e-50	1.72813e-48	chr4	53377569	53464382	86814	+	1613.33	1610.23	4682.73	3804.81	20.3902	20.5416	55.4076	45.6995	2
ENSG00000152977	ENST00000472523; ENST00000488404; ENST00000282928; ENST00000474034; ENST00000481840	ZIC1	protein_coding	protein_coding	Zic family member 1 [Source:HGNC Symbol;Acc:HGNC:12872]	0.4962	1566	GO:0030154; GO:0045893; GO:0007399; GO:0006357; GO:0042307; GO:0007417; GO:0007389; GO:0007420; GO:0042472; GO:0008589; GO:0007628; GO:0010467; GO:0021510; GO:0021766; GO:0021772; GO:0030900; GO:0045944; GO:0098727	GO:0046872; GO:0003677; GO:0003700; GO:0005515; GO:0000981; GO:0000978; GO:1990837; GO:0000977; GO:0001228	GO:0005634; GO:0005737; GO:0005654	7545	TRUE	1.38983	5.99783e-12	2.73312e-11	chr3	147393422	147510293	116872	+	45.9611	43.4197	155.14	112.293	1.91662	1.8276	6.05678	4.45019
ENSG00000237036	ENST00000605946; ENST00000702065; ENST00000450834; ENST00000424191; ENST00000607166; ENST00000659795; ENST00000656575; ENST00000441257; ENST00000606286; ENST00000607455; ENST00000606250; ENST00000423714	ZEB1-AS1	long_noncoding	lncRNA	ZEB1 antisense RNA 1 [Source:HGNC Symbol;Acc:HGNC:42354]	0.5311	860				220930	TRUE	1.3896	5.72631e-11	2.41242e-10	chr10	31206278	31320447	114170	-	40.3332	32.3339	119.778	103.188	3.06232	2.47796	8.51403	7.44557
ENSG00000072818	ENST00000158762; ENST00000570457; ENST00000575425; ENST00000576628; ENST00000573893; ENST00000571220; ENST00000570439; ENST00000576594; ENST00000571471; ENST00000570504; ENST00000574499; ENST00000575415	ACAP1	protein_coding	protein_coding	ArfGAP with coiled-coil, ankyrin repeat and PH domains 1 [Source:HGNC Symbol;Acc:HGNC:16467]	0.6096	1069	GO:0015031; GO:0050790	GO:0005515; GO:0005096; GO:0046872	GO:0016020; GO:0005768; GO:0055038; GO:0010008	9744	TRUE	1.3889	1.10077e-06	3.14452e-06	chr17	7336529	7351477	14949	+	4.68991	5.54295	30.7999	28.3262	0.286499	0.341782	1.76149	1.64447
ENSG00000065371	ENST00000184183; ENST00000405845; ENST00000620893; ENST00000487124; ENST00000467907; ENST00000460743; ENST00000496145; ENST00000459660; ENST00000479867; ENST00000495093; ENST00000484329	ROPN1	protein_coding	protein_coding	rhophilin associated tail protein 1 [Source:HGNC Symbol;Acc:HGNC:17692]	0.519	1171	GO:0044782; GO:0030317; GO:0061512; GO:0048240; GO:0001932	GO:0005515; GO:0042802	GO:0005737; GO:0005634; GO:0005929; GO:0031514; GO:0042995	54763	TRUE	1.38853	7.92057e-09	2.78689e-08	chr3	123968521	123992178	23658	-	15.0077	25.8671	69.5851	69.8038	0.83694	1.45605	3.63302	3.69947
ENSG00000165113	ENST00000376365; ENST00000376371; ENST00000376362; ENST00000388782; ENST00000491634; ENST00000485742; ENST00000462223	GKAP1	protein_coding	protein_coding	G kinase anchoring protein 1 [Source:HGNC Symbol;Acc:HGNC:17496]	0.4193	1000	GO:0007165; GO:0046628; GO:0016310	GO:0005515; GO:0042802; GO:0016301	GO:0005794	80318	TRUE	1.38754	5.10332e-12	2.33346e-11	chr9	83739425	83829516	90092	-	43.1471	48.0389	143.733	127.468	2.81766	3.1665	8.7875	7.91075
ENSG00000121766	ENST00000618216; ENST00000546109; ENST00000616393; ENST00000616859; ENST00000615916; ENST00000479629; ENST00000373714; ENST00000344147; ENST00000627541	ZCCHC17	protein_coding	protein_coding	zinc finger CCHC-type containing 17 [Source:HGNC Symbol;Acc:HGNC:30246]	0.4754	1451	GO:0043489	GO:0003676; GO:0008270; GO:0003723; GO:0046872; GO:0005515; GO:0042802	GO:0005634; GO:1990904; GO:0005730; GO:0022625	51538	TRUE	1.38719	2.80931e-49	9.11423e-48	chr1	31296982	31364953	67972	+	1536.41	1559.42	4334.81	3796.72	69.1477	70.8404	182.646	162.39	2
ENSG00000278156	ENST00000616360; ENST00000656799; ENST00000617014	TSC22D1-AS1	long_noncoding	lncRNA	TSC22D1 antisense RNA 1 [Source:HGNC Symbol;Acc:HGNC:43684]	0.4821	1921				641467	TRUE	1.38713	4.39813e-07	1.31233e-06	chr13	44575893	44580432	4540	+	14.0697	4.61912	47.911	33.3844	0.478294	0.158496	1.52481	1.07853
ENSG00000147654	ENST00000395785; ENST00000529502; ENST00000529931; ENST00000699338; ENST00000614147; ENST00000337573; ENST00000699339; ENST00000527709; ENST00000530629; ENST00000620557; ENST00000534318; ENST00000531677; ENST00000699340	EBAG9	protein_coding	protein_coding	estrogen receptor binding site associated antigen 9 [Source:HGNC Symbol;Acc:HGNC:3123]	0.405	1657	GO:0006915; GO:0001558	GO:0005515; GO:0016505	GO:0016020; GO:0016021; GO:0005794; GO:0000139; GO:0030141	9166	TRUE	1.3866	1.87509e-33	2.97768e-32	chr8	109539711	109570072	30362	+	364.875	429.578	1188.65	923.636	14.38	17.0886	43.8571	34.5936	2
ENSG00000286966	ENST00000665299	ENSG00000286966	long_noncoding	lncRNA	novel transcript	0.5228	855					TRUE	1.38656	3.50365e-07	1.0578e-06	chr1	183613537	183619335	5799	+	0	0	28.5185	4.0466	0	0	2.03924	0.293725
ENSG00000189180	ENST00000307441; ENST00000374618; ENST00000628825; ENST00000458705; ENST00000432900; ENST00000469037; ENST00000476504; ENST00000478556	ZNF33A	protein_coding	protein_coding	zinc finger protein 33A [Source:HGNC Symbol;Acc:HGNC:13096]	0.4152	3768	GO:0006355; GO:0045944; GO:0006357	GO:0046872; GO:0003677; GO:0003700; GO:0000978; GO:0001228	GO:0005634	7581	TRUE	1.38601	2.10099e-34	3.49635e-33	chr10	38010650	38065088	54439	+	430.533	434.197	1290.18	1004.57	7.46162	7.59561	20.9337	16.5457	2
ENSG00000250072	ENST00000685416; ENST00000515304; ENST00000515519; ENST00000509139; ENST00000507318; ENST00000701848; ENST00000507373; ENST00000668914; ENST00000512007	SH3TC2-DT	long_noncoding	lncRNA	SH3TC2 divergent transcript [Source:HGNC Symbol;Acc:HGNC:52905]	0.4467	1011				255187	TRUE	1.38533	1.4985e-21	1.29983e-20	chr5	149063239	149129578	66340	+	156.643	139.497	456.296	351.042	10.118	9.09498	27.5933	21.5489
ENSG00000198157	ENST00000358130; ENST00000447319; ENST00000373250; ENST00000430960; ENST00000491275; ENST00000436386; ENST00000451455	HMGN5	protein_coding	protein_coding	high mobility group nucleosome binding domain 5 [Source:HGNC Symbol;Acc:HGNC:8013]	0.3986	873	GO:0006325; GO:0006355; GO:0045893; GO:0010628; GO:0043066; GO:0008284	GO:0031492; GO:0003723; GO:0003677; GO:0003682	GO:0000785; GO:0005634; GO:0005654; GO:0005739	79366	TRUE	1.38531	4.21377e-07	1.25992e-06	chrX	81113699	81201913	88215	-	10.3178	9.23824	50.1925	33.3844	0.771014	0.69681	3.51144	2.37082
ENSG00000197608	ENST00000594440; ENST00000389534; ENST00000594295; ENST00000426391; ENST00000601738; ENST00000595599; ENST00000599430	ZNF841	protein_coding	protein_coding	zinc finger protein 841 [Source:HGNC Symbol;Acc:HGNC:27611]	0.4291	2528	GO:0006355; GO:0045944; GO:0006357	GO:0046872; GO:0003677; GO:0000978; GO:0001228	GO:0005634	284371	TRUE	1.38409	1.77496e-33	2.82125e-32	chr19	52064465	52095765	31301	-	404.27	400.016	1114.5	1017.72	10.4431	10.4301	26.9533	24.9843	2
ENSG00000261578	ENST00000566747	ENSG00000261578	long_noncoding	lncRNA	novel transcript, overlapping to TSKU	0.4728	4192					TRUE	1.38179	5.42081e-09	1.93241e-08	chr11	76800364	76804555	4192	+	27.2015	18.4765	86.6962	64.7456	0.423748	0.290526	1.26441	0.95853
ENSG00000165121	ENST00000431724	ENSG00000165121	pseudogene	transcribed_unprocessed_pseudogene	kinesin family member 27 (KIF27) pseudogene	0.3841	1695					TRUE	1.38176	1.15638e-11	5.15973e-11	chr9	85815966	85849542	33577	+	41.2712	45.2674	146.015	112.293	1.59006	1.76036	5.26666	4.1115
ENSG00000235652	ENST00000629681; ENST00000626919; ENST00000606388; ENST00000663890; ENST00000654828; ENST00000627375; ENST00000452617; ENST00000688715; ENST00000691670; ENST00000653352; ENST00000660586; ENST00000658327; ENST00000690526; ENST00000700853; ENST00000591489; ENST00000587426; ENST00000592775; ENST00000587540; ENST00000630041; ENST00000630919; ENST00000626833	EPM2A-DT	long_noncoding	lncRNA	EPM2A divergent transcript [Source:HGNC Symbol;Acc:HGNC:48990]	0.444	1795				100507557	TRUE	1.38168	9.31722e-07	2.67969e-06	chr6	145799409	145887430	88022	+	9.37981	3.6953	41.0666	25.2912	0.341245	0.135697	1.39873	0.874425
ENSG00000141294	ENST00000579742; ENST00000269025; ENST00000579971; ENST00000584580; ENST00000584809	LRRC46	protein_coding	protein_coding	leucine rich repeat containing 46 [Source:HGNC Symbol;Acc:HGNC:25047]	0.5166	1340	GO:0043086; GO:0035307	GO:0005515; GO:0004865	GO:0000164	90506	TRUE	1.3809	1.96061e-06	5.4527e-06	chr17	47831634	47837719	6086	+	0.937981	0.923824	22.8148	14.1631	0.0457116	0.0454434	1.04093	0.655949
ENSG00000259712	ENST00000558607	ENSG00000259712	long_noncoding	lncRNA	novel transcript, antisense to MAPK6	0.4567	635					TRUE	1.38086	5.18709e-07	1.53482e-06	chr15	52056675	52100523	43849	-	12.1938	5.54295	36.5036	41.4776	1.25401	0.575378	3.51456	4.05375
ENSG00000128710	ENST00000490088; ENST00000549469; ENST00000249501	HOXD10	protein_coding	protein_coding	homeobox D10 [Source:HGNC Symbol;Acc:HGNC:5133]	0.5163	1234	GO:0006355; GO:0006357; GO:0045786; GO:0001501; GO:0007338; GO:0007519; GO:0008344; GO:0009952; GO:0009954; GO:0010468; GO:0021520; GO:0030326; GO:0035136; GO:0035137; GO:0045944; GO:0048704; GO:0048935; GO:0050905	GO:0003677; GO:0000981; GO:0005515; GO:0000978; GO:1990837; GO:0000977; GO:0001228; GO:0003682; GO:0003700	GO:0005634; GO:0005654; GO:0005829; GO:0036464; GO:0000785	3236	TRUE	1.38018	5.68427e-16	3.47646e-15	chr2	176108790	176119937	11148	+	76.9145	93.3063	253.244	222.563	4.07033	4.98405	12.5468	11.1932
ENSG00000104368	ENST00000220809; ENST00000678083; ENST00000429089; ENST00000679151; ENST00000352041; ENST00000678676; ENST00000677722; ENST00000679300; ENST00000519510; ENST00000429710; ENST00000524009; ENST00000522812; ENST00000521042; ENST00000524261; ENST00000521647; ENST00000520523; ENST00000521694	PLAT	protein_coding	protein_coding	plasminogen activator, tissue type [Source:HGNC Symbol;Acc:HGNC:9051]	0.5447	1996	GO:0006508; GO:0014909; GO:0031639; GO:0007596; GO:0036211; GO:0045861; GO:0010757; GO:0042730; GO:0051918; GO:0001666; GO:0035249; GO:0042060; GO:0048008; GO:0048167; GO:0051591; GO:0060279; GO:0060468; GO:0070542; GO:0071372; GO:0071373; GO:0071549; GO:0099183; GO:0006617	GO:0004252; GO:0005515; GO:0008233; GO:0016787; GO:0008236; GO:0005102; GO:0051219	GO:0005576; GO:0005737; GO:0110165; GO:0005615; GO:0070062; GO:0009986; GO:0097180; GO:0030141; GO:0045177; GO:0045202; GO:0098685; GO:0098794; GO:0098978; GO:0098992; GO:0099544; GO:0005786	5327	TRUE	1.38004	3.45127e-67	1.99679e-65	chr8	42174718	42207709	32992	-	5761.08	5297.21	14490.8	14322.9	188.487	174.934	443.854	445.337	2
ENSG00000231776	ENST00000454981; ENST00000454172; ENST00000428896	LINC01611	long_noncoding	lncRNA	long intergenic non-protein coding RNA 1611 [Source:HGNC Symbol;Acc:HGNC:51791]	0.3748	464				105377880	TRUE	1.37929	9.89508e-08	3.14789e-07	chr6	84421028	84556152	135125	-	13.1317	13.8574	54.7555	47.5475	1.84817	1.96856	7.2147	6.35956
ENSG00000229931	ENST00000423260; ENST00000689080; ENST00000692306; ENST00000685689; ENST00000693115; ENST00000450930; ENST00000701248	ATXN1-AS1	long_noncoding	lncRNA	ATXN1 antisense RNA 1 [Source:HGNC Symbol;Acc:HGNC:40515]	0.5162	1258				101928433	TRUE	1.37928	5.19569e-09	1.85483e-08	chr6	16761138	16763947	2810	+	24.3875	22.1718	86.6962	66.7689	1.26597	1.16173	4.21335	3.2939
ENSG00000286811	ENST00000661865	ENSG00000286811	long_noncoding	lncRNA	novel transcript	0.4932	803					TRUE	1.37844	4.26199e-13	2.10816e-12	chr6	48069213	48111078	41866	-	67.5347	49.8865	185.94	151.747	5.49222	4.095	14.1569	11.728
ENSG00000138185	ENST00000453258; ENST00000371207; ENST00000635677; ENST00000543964; ENST00000483213; ENST00000639992; ENST00000371205; ENST00000635076; ENST00000371206; ENST00000490659; ENST00000494070; ENST00000461927; ENST00000422161	ENTPD1	protein_coding	protein_coding	ectonucleoside triphosphate diphosphohydrolase 1 [Source:HGNC Symbol;Acc:HGNC:3363]	0.4524	2295	GO:0007155; GO:0007596; GO:0009134	GO:0016787; GO:0000166; GO:0005524; GO:0005515; GO:0004382; GO:0017110; GO:0045134	GO:0016020; GO:0016021; GO:0005886; GO:0070062; GO:0005887	953	TRUE	1.37826	1.0722e-15	6.41066e-15	chr10	95711779	95877266	165488	+	85.3563	80.3727	250.963	212.446	2.42879	2.30841	6.68551	5.74491
ENSG00000259663	ENST00000601500; ENST00000559112; ENST00000558403	ISL1-DT	long_noncoding	lncRNA	ISL1 divergent transcript [Source:HGNC Symbol;Acc:HGNC:55414]	0.492	3225				642366	TRUE	1.37722	2.11285e-06	5.85919e-06	chr5	51372736	51383332	10597	-	2.81394	3.6953	17.1111	31.3611	0.05698	0.0755277	0.324382	0.603502
ENSG00000291156	ENST00000688131; ENST00000456409; ENST00000702922; ENST00000692821; ENST00000394517; ENST00000427998; ENST00000685011; ENST00000692266; ENST00000433695; ENST00000451054	ENSG00000291156	long_noncoding	lncRNA	novel transcript	0.5252	882					TRUE	1.37696	2.30746e-09	8.4943e-09	chr1	1059687	1066459	6773	+	31.8914	21.248	88.9776	80.932	2.36071	1.58758	6.16627	5.69338
ENSG00000215182	ENST00000621226	MUC5AC	protein_coding	protein_coding	mucin 5AC, oligomeric mucus/gel-forming [Source:HGNC Symbol;Acc:HGNC:7515]	0.603	17450	GO:0048015	GO:0005515; GO:0005201	GO:0005737; GO:0110165; GO:0005576; GO:0005615; GO:0005886; GO:0031012; GO:0070062; GO:0005796; GO:0070701	4586	TRUE	1.37622	1.65235e-06	4.63102e-06	chr11	1157953	1201138	43186	+	0	0.923824	28.5185	6.0699	0	0.00348964	0.099917	0.0215875
ENSG00000198783	ENST00000361952; ENST00000578339	ZNF830	protein_coding	protein_coding	zinc finger protein 830 [Source:HGNC Symbol;Acc:HGNC:28291]	0.4188	1452	GO:0006397; GO:0008380; GO:0043066; GO:0051301; GO:0007049; GO:0048478; GO:0033314; GO:0044773; GO:0001541; GO:0000278; GO:0001546; GO:0001832; GO:0033260; GO:0051276; GO:0060729	GO:0003676; GO:0008270; GO:0046872; GO:0005515	GO:0005634; GO:0005681; GO:0016607; GO:0005694; GO:0005654	91603	TRUE	1.37554	9.72504e-30	1.28461e-28	chr17	34961540	34963777	2238	+	299.216	297.471	839.584	741.539	13.4572	13.5041	35.3514	31.6945	2
ENSG00000254139	ENST00000518934	LINC03018	long_noncoding	lncRNA	long intergenic non-protein coding RNA 3018 [Source:HGNC Symbol;Acc:HGNC:27837]	0.4236	2481				286178	TRUE	1.37526	2.28752e-07	7.03605e-07	chr8	57746129	57750199	4071	+	9.37981	13.8574	44.4888	47.5475	0.24689	0.368163	1.09631	1.18937
ENSG00000203706	ENST00000475406; ENST00000703020; ENST00000437764; ENST00000480052	SERTAD4-AS1	long_noncoding	lncRNA	SERTAD4 antisense RNA 1 [Source:HGNC Symbol;Acc:HGNC:32019]	0.4598	592				574036	TRUE	1.37516	2.85343e-16	1.77072e-15	chr1	210231456	210234047	2592	-	90.0462	88.6871	233.851	261.006	9.92965	9.8714	24.1424	27.3526
ENSG00000102897	ENST00000564457; ENST00000568663; ENST00000412082; ENST00000439021; ENST00000567165; ENST00000569023; ENST00000568820; ENST00000562740; ENST00000219168; ENST00000567954; ENST00000396052	LYRM1	protein_coding	protein_coding	LYR motif containing 1 [Source:HGNC Symbol;Acc:HGNC:25074]	0.4836	1209			GO:0005634; GO:0005654; GO:0030496	57149	TRUE	1.37329	1.45327e-25	1.58048e-24	chr16	20899868	20925006	25139	+	213.86	209.708	562.384	566.524	11.5515	11.4334	28.4391	29.081	2
ENSG00000259605	ENST00000559756; ENST00000592217	ENSG00000259605	long_noncoding	lncRNA	novel transcript, antisense to SIX5	0.6695	1411					TRUE	1.37203	2.73038e-06	7.47378e-06	chr19	45764785	45769806	5022	+	1.87596	4.61912	27.3777	21.2446	0.0868229	0.215784	1.18626	0.934414
ENSG00000291106	ENST00000471496; ENST00000686765; ENST00000468380; ENST00000482098	LINC00888	long_noncoding	lncRNA	long intergenic non-protein coding RNA 888 [Source:HGNC Symbol;Acc:HGNC:48575]	0.435	1407	GO:0006396		GO:0005730	100505687	TRUE	1.37112	1.30664e-20	1.07434e-19	chr3	183447582	183456017	8436	+	129.441	154.279	396.977	369.252	6.00781	7.22767	17.2496	16.2872
ENSG00000204869	ENST00000377697; ENST00000601672; ENST00000595006; ENST00000596694	IGFL4	protein_coding	protein_coding	IGF like family member 4 [Source:HGNC Symbol;Acc:HGNC:32931]	0.4698	1300		GO:0005102	GO:0005576; GO:0005615	444882	TRUE	1.37082	4.74391e-08	1.55359e-07	chr19	46039182	46077118	37937	-	13.1317	19.4003	73.0073	43.5009	0.659653	0.983675	3.43346	2.07669
ENSG00000172071	ENST00000682603; ENST00000652736; ENST00000303236; ENST00000684740; ENST00000683663; ENST00000684642; ENST00000652666; ENST00000682468; ENST00000682103; ENST00000684455; ENST00000682952; ENST00000682276; ENST00000682844; ENST00000652099; ENST00000682892; ENST00000415570; ENST00000478003; ENST00000470706; ENST00000681996; ENST00000652423; ENST00000682656; ENST00000683501; ENST00000684535; ENST0000…	EIF2AK3	protein_coding	protein_coding	eukaryotic translation initiation factor 2 alpha kinase 3 [Source:HGNC Symbol;Acc:HGNC:3255]	0.4204	2895	GO:0006468; GO:0016310; GO:0006417; GO:0017148; GO:0010468; GO:0051171; GO:0080090; GO:0006986; GO:0002063; GO:0001503; GO:0034198; GO:0046777; GO:0034976; GO:0001501; GO:0030282; GO:0006919; GO:0019722; GO:0007029; GO:0031642; GO:0010628; GO:0018105; GO:0030968; GO:0048009; GO:0032057; GO:0036499; GO:0010575; GO:0042149; GO:0045943; GO:0031018; GO:0070417; GO:1900182; GO:0001525; GO:0006983; GO:…	GO:0005524; GO:0004672; GO:0000166; GO:0004674; GO:0016301; GO:0016740; GO:0106310; GO:0005515; GO:0019899; GO:0042802; GO:0019903; GO:0004694; GO:0051879	GO:0005737; GO:0016020; GO:0016021; GO:0005783; GO:0005789; GO:0005829; GO:0030176; GO:0048471	9451	TRUE	1.37023	5.16603e-39	1.06619e-37	chr2	88556741	88691518	134778	-	728.812	668.849	1979.18	1667.2	16.4401	15.2288	41.7971	35.7401	2
ENSG00000289222	ENST00000692441	ENSG00000289222	long_noncoding	lncRNA	novel transcript	0.6151	1863					TRUE	1.36919	2.00804e-08	6.79538e-08	chr16	2903540	2905402	1863	-	19.6976	18.4765	70.7258	59.6873	0.690458	0.653722	2.32099	1.98832
ENSG00000145348	ENST00000394708; ENST00000273980; ENST00000510927; ENST00000361687; ENST00000394706; ENST00000467183; ENST00000514689; ENST00000515705; ENST00000506384; ENST00000511011; ENST00000506615; ENST00000508666; ENST00000503516; ENST00000505574; ENST00000503832; ENST00000506280; ENST00000509532; ENST00000509862; ENST00000507696	TBCK	protein_coding	protein_coding	TBC1 domain containing kinase [Source:HGNC Symbol;Acc:HGNC:28261]	0.4232	1950	GO:0006468; GO:0030036; GO:0090630; GO:0032006; GO:0008283	GO:0005524; GO:0004672; GO:0005096	GO:0005737; GO:0005856; GO:0030496; GO:0005819; GO:0072686	93627	TRUE	1.36832	1.42993e-25	1.55607e-24	chr4	106041599	106316683	275085	-	222.302	207.86	546.414	594.85	7.44466	7.02625	17.1315	18.9317	2
ENSG00000139289	ENST00000602540; ENST00000619060; ENST00000266671	PHLDA1	protein_coding	protein_coding	pleckstrin homology like domain family A member 1 [Source:HGNC Symbol;Acc:HGNC:8933]	0.427	5856	GO:0043065; GO:0006915; GO:0045210	GO:1901981; GO:0005515	GO:0005737; GO:0005654; GO:0005730; GO:0005634; GO:0031410; GO:0005829	22822	TRUE	1.36765	2.66418e-58	1.19181e-56	chr12	76025447	76031776	6330	-	3490.23	3420.92	10064.7	7803.86	38.9215	38.506	105.078	82.7038	2
ENSG00000206418	ENST00000649141; ENST00000580987	RAB12	protein_coding	protein_coding	RAB12, member RAS oncogene family [Source:HGNC Symbol;Acc:HGNC:31332]	0.4076	1326	GO:0032482	GO:0005525; GO:0003924		201475	TRUE	1.36591	5.68341e-40	1.20448e-38	chr18	8609437	8639383	29947	+	735.377	816.661	2154.86	1878.63	36.2163	40.5961	99.3535	87.9256	2
ENSG00000124383	ENST00000468427; ENST00000498451; ENST00000695484; ENST00000694907; ENST00000244230; ENST00000476969; ENST00000493360	MPHOSPH10	protein_coding	protein_coding	M-phase phosphoprotein 10 [Source:HGNC Symbol;Acc:HGNC:7213]	0.4057	1938	GO:0006364; GO:0042254; GO:0008380; GO:0006396; GO:0000375; GO:0030490	GO:0003723; GO:0005515	GO:0005634; GO:0005732; GO:0034457; GO:0005730; GO:1990904; GO:0005694; GO:0005654; GO:0032040	10199	TRUE	1.36551	2.16086e-45	5.82392e-44	chr2	71130310	71150101	19792	+	1240.95	1260.1	3572.79	2905.46	41.8155	42.8585	112.71	93.0417	2
ENSG00000008517	ENST00000325568; ENST00000534507; ENST00000613483; ENST00000531965; ENST00000396887; ENST00000532086; ENST00000529699; ENST00000526464; ENST00000440815; ENST00000529550; ENST00000551122; ENST00000548807; ENST00000528163; ENST00000530890; ENST00000444393; ENST00000533097; ENST00000534748; ENST00000008180; ENST00000532247; ENST00000396890; ENST00000525228; ENST00000525643; ENST00000548652; ENST0000…	IL32	protein_coding	protein_coding	interleukin 32 [Source:HGNC Symbol;Acc:HGNC:16830]	0.5767	831	GO:0006955; GO:0007165; GO:0007155; GO:0006952	GO:0005515; GO:0005125	GO:0016020; GO:0005576; GO:0005615; GO:0005829	9235	TRUE	1.36532	1.26458e-06	3.59355e-06	chr16	3065297	3082192	16896	+	8.44183	3.6953	22.8148	39.4543	0.662678	0.292796	1.67669	2.94334
ENSG00000160862	ENST00000483612; ENST00000292401; ENST00000419575; ENST00000411734; ENST00000477251; ENST00000495765	AZGP1	protein_coding	protein_coding	alpha-2-glycoprotein 1, zinc-binding [Source:HGNC Symbol;Acc:HGNC:910]	0.5346	988	GO:0090501; GO:0071806; GO:0007155; GO:0008285; GO:0001895; GO:0001580; GO:0002476	GO:0005515; GO:0004540; GO:0008320	GO:0005634; GO:0005576; GO:0005615; GO:0009897; GO:0070062; GO:0062023	563	TRUE	1.36496	3.96577e-15	2.29141e-14	chr7	99966720	99976042	9323	-	90.0462	70.2107	208.755	234.703	5.94694	4.68038	12.9074	14.7308
ENSG00000023608	ENST00000216294	SNAPC1	protein_coding	protein_coding	small nuclear RNA activating complex polypeptide 1 [Source:HGNC Symbol;Acc:HGNC:11134]	0.3687	2593	GO:0042795; GO:0042796	GO:0003677; GO:0005515; GO:0043565; GO:0016251; GO:0000995	GO:0005634; GO:0005654; GO:0005730; GO:0019185	6617	TRUE	1.36431	1.70196e-47	5.10205e-46	chr14	61762420	61796428	34009	+	1591.75	1460.57	4211.61	3679.37	40.0876	37.1283	99.3011	88.0618	2
ENSG00000198888	ENST00000361390	MT-ND1	protein_coding	protein_coding	mitochondrially encoded NADH:ubiquinone oxidoreductase core subunit 1 [Source:HGNC Symbol;Acc:HGNC:7455]	0.477	956	GO:0022900; GO:0032981; GO:0006120; GO:0009060; GO:0042776	GO:0005515; GO:0008137; GO:0003954	GO:0016020; GO:0016021; GO:0005739; GO:0005743; GO:0031966; GO:0070469; GO:0005747		TRUE	1.36342	2.37392e-45	6.38823e-44	chrM	3307	4262	956	+	1367.58	1158.48	3873.95	2660.64	93.418	79.8759	247.745	172.721	2
ENSG00000271862	ENST00000607625	ENSG00000271862	long_noncoding	lncRNA	novel transcript	0.4034	1589					TRUE	1.36323	1.86753e-09	6.93958e-09	chr5	83049376	83050964	1589	-	25.3255	31.41	94.6813	82.9553	1.04081	1.30296	3.64292	3.23994
ENSG00000268916	ENST00000617158; ENST00000599845; ENST00000638835	CSAG3	protein_coding	protein_coding	CSAG family member 3 [Source:HGNC Symbol;Acc:HGNC:26237]	0.4937	808	GO:0009410	GO:0005515		389903	TRUE	1.36191	4.6771e-09	1.67694e-08	chrX	152753921	152760222	6302	+	29.0774	22.1718	66.1629	96.1067	2.34804	1.80717	5.0019	7.37536
ENSG00000287180	ENST00000656848; ENST00000656321	ENSG00000287180	long_noncoding	lncRNA	novel transcript, antisense to FAM172A	0.3746	1232					TRUE	1.36095	4.26579e-06	1.14349e-05	chr5	93621683	93675081	53399	+	4.68991	0	26.237	17.198	0.248594	0	1.302	0.866334
ENSG00000105894	ENST00000348225; ENST00000393083; ENST00000699293	PTN	protein_coding	protein_coding	pleiotrophin [Source:HGNC Symbol;Acc:HGNC:9630]	0.4293	1484	GO:0007165; GO:0050896; GO:0043086; GO:0001503; GO:0002232; GO:0002690; GO:0007406; GO:0007612; GO:0007613; GO:0010996; GO:0030282; GO:0030501; GO:0031641; GO:0042246; GO:0044849; GO:0045597; GO:0046697; GO:0048167; GO:0048477; GO:0051781; GO:0140059; GO:1900006; GO:1900272; GO:1903706; GO:2000036; GO:2000347; GO:2000738; GO:0007229; GO:0008284; GO:0007399; GO:0043113; GO:0010976; GO:0007185; GO:…	GO:0008083; GO:0005515; GO:0008201; GO:0004864; GO:0019901; GO:0005178; GO:0035374; GO:0140677; GO:0030246	GO:0032991; GO:0005576; GO:0005615; GO:0005886; GO:0005783	5764	TRUE	1.35856	2.47434e-48	7.69661e-47	chr7	137227341	137343774	116434	-	1699.62	1703.53	4586.91	4172.04	74.792	75.6664	188.971	174.474	2
ENSG00000253438	ENST00000524320; ENST00000645490; ENST00000690964; ENST00000519880; ENST00000517773; ENST00000645463; ENST00000520512; ENST00000517915; ENST00000647190; ENST00000645198; ENST00000643101; ENST00000643428; ENST00000519319; ENST00000644323; ENST00000644627; ENST00000689472; ENST00000643118; ENST00000646670; ENST00000643079; ENST00000644570; ENST00000643594; ENST00000643742; ENST00000644733; ENST0000…	PCAT1	long_noncoding	lncRNA	prostate cancer associated transcript 1 [Source:HGNC Symbol;Acc:HGNC:43022]	0.457	1005				100750225	TRUE	1.35828	1.53568e-08	5.25529e-08	chr8	126556323	127419050	862728	+	23.4495	18.4765	58.1777	79.9203	1.52372	1.21182	3.53915	4.93524
ENSG00000054267	ENST00000474953; ENST00000366603; ENST00000349213; ENST00000264183; ENST00000421364; ENST00000474401; ENST00000491632; ENST00000444620; ENST00000494543; ENST00000471257; ENST00000418304; ENST00000466653; ENST00000462969	ARID4B	protein_coding	protein_coding	AT-rich interaction domain 4B [Source:HGNC Symbol;Acc:HGNC:15550]	0.4244	3188	GO:0006355; GO:0006325; GO:0010468; GO:0051171; GO:0080090; GO:0006357; GO:0008150; GO:0000122; GO:1902459; GO:0030336; GO:0030512; GO:1902455; GO:0006349; GO:0006366; GO:0007283; GO:0034773; GO:0036124; GO:0045944; GO:0097368	GO:0003677; GO:0005515; GO:0000976; GO:0003674	GO:0005634; GO:0005737; GO:0005654; GO:0005829; GO:0005739; GO:0016580	51742	TRUE	1.35812	6.43871e-53	2.38796e-51	chr1	235131634	235328219	196586	-	2367.47	2594.1	6943.68	5808.89	48.4956	53.6358	133.162	113.082	2
ENSG00000262837	ENST00000574365	ENSG00000262837	long_noncoding	lncRNA	novel transcript	0.5144	416					TRUE	1.35801	1.44885e-06	4.08772e-06	chr17	49834239	49836454	2216	+	1.87596	11.0859	34.2222	30.3495	0.294488	1.75656	5.02948	4.52767
ENSG00000272812	ENST00000609090	ENSG00000272812	long_noncoding	lncRNA	novel transcript, sense intronic to ZNF596	0.3624	574					TRUE	1.35779	1.33464e-06	3.78394e-06	chr8	233119	233692	574	+	8.44183	5.54295	39.9259	27.3145	0.960421	0.636525	4.25257	2.95324
ENSG00000197579	ENST00000360538; ENST00000379858	TOPORS	protein_coding	protein_coding	TOP1 binding arginine/serine rich protein, E3 ubiquitin ligase [Source:HGNC Symbol;Acc:HGNC:21653]	0.3944	3876	GO:0006974; GO:0006511; GO:0016925; GO:0043161; GO:0006351; GO:0000209; GO:0043066; GO:0006513; GO:0034504; GO:0051443; GO:0008630; GO:0051457; GO:0070936; GO:0046548; GO:0010842; GO:0035845; GO:0042127; GO:0042771; GO:0045893; GO:0046549	GO:0046872; GO:0016740; GO:0003677; GO:0005515; GO:0004842; GO:0061630; GO:0019789; GO:0003823; GO:0044547	GO:0005634; GO:0016607; GO:0005654; GO:0016605; GO:0005814; GO:0000922; GO:0000151; GO:0032391; GO:0030496; GO:0036064; GO:0000930	10210	TRUE	1.3555	4.60423e-46	1.30156e-44	chr9	32540544	32552586	12043	-	1408.85	1424.54	3936.69	3346.54	23.7365	24.2257	62.0949	53.5832	2
ENSG00000200997	ENST00000364127	RNVU1-34	short_noncoding	snRNA	RNA, variant U1 small nuclear 34 [Source:HGNC Symbol;Acc:HGNC:48427]	0.4146	164	GO:0000395	GO:0030627	GO:0005685	106480177	TRUE	1.35535	1.28904e-14	7.13227e-14	chr17	58679527	58679690	164	-	82.5424	72.0583	223.585	203.342	32.8677	28.9619	83.3503	76.9483
ENSG00000133818	ENST00000256196; ENST00000537760; ENST00000414023; ENST00000529237; ENST00000534746; ENST00000526063; ENST00000532814; ENST00000531807; ENST00000532950; ENST00000531421; ENST00000526717	RRAS2	protein_coding	protein_coding	RAS related 2 [Source:HGNC Symbol;Acc:HGNC:17271]	0.4379	1220	GO:0007165; GO:0007265; GO:0001649; GO:1901214; GO:0016477; GO:0036135; GO:1900149	GO:0005525; GO:0003924; GO:0000166; GO:0016787; GO:0005515; GO:0019003	GO:0016020; GO:0005794; GO:0005886; GO:0005925; GO:0000139; GO:0070062; GO:0005783	22800	TRUE	1.35468	5.75454e-34	9.40505e-33	chr11	14277922	14364506	86585	-	461.487	494.246	1347.21	1130.01	24.7022	26.7036	67.5126	57.4831	2
ENSG00000287527	ENST00000663050; ENST00000654432	ENSG00000287527	long_noncoding	lncRNA	novel transcript	0.4922	1998					TRUE	1.35456	4.54496e-07	1.35358e-06	chr5	141822076	141825488	3413	-	0	0	14.8296	16.1864	0	0	0.453777	0.502772
ENSG00000286402	ENST00000668912	ENSG00000286402	long_noncoding	lncRNA	novel transcript	0.3733	4425					TRUE	1.35335	3.73652e-06	1.00706e-05	chr12	61668302	61702771	34470	-	4.68991	2.77147	34.2222	16.1864	0.069213	0.0412842	0.472828	0.227015
ENSG00000284288	ENST00000580636	MIR378D2	short_noncoding	miRNA	microRNA 378d-2 [Source:HGNC Symbol;Acc:HGNC:41797]	0.4184	98				100616169	TRUE	1.35294	2.58416e-06	7.09368e-06	chr8	93916022	93916119	98	-	5.62789	3.6953	28.5185	26.3029	3.75022	2.48548	17.7913	16.6569
[truncated: 47,620 more rows]

## Sheet: ∆TFAP2C vs NT
gene_id	transcript_id	gene_name	type	biotypes	description	gc	featWidth	GO BP	GO MF	GO CC	entrez_id	isPresent	log2 Ratio	pValue	fdr	seqnames	start	end	width	strand	1 [normalized count]	3 [normalized count]	7 [normalized count]	9 [normalized count]	1 [FPKM]	3 [FPKM]	7 [FPKM]	9 [FPKM]	Cluster
[truncated: 48,367 more rows]

[truncated: 3 more sheets: ∆TFAP2C_∆HNRNPK vs NT+NT, ∆TFAP2C_∆HNRNPK vs ∆HNRNPK, Inverted regulated genes]
