# Supplementary material for: Prion propagation is controlled by a hierarchical network involving the nuclear Tfap2c and hnRNP K factors and the cytosolic mTORC1 complex
Source: PLoS Pathog. 2026 Apr 20;22(4):e1014056. doi: 10.1371/journal.ppat.1014056 (PMC13108870; doi:10.1371/journal.ppat.1014056)
Supplement: S1 Data — (XLSX) [file ppat.1014056.s017.xlsx]

## Sheet: FIG. 1A
Data values
DAYS	LN229 C3 CAS9										LN229 CAS9										U-251MG CAS9
0	100	100	100	100	100	100	100	100	100	100	100	100	100	100	100	100	100	100	100	100	100	100	100	100	100	100	100	100	100	100
4	61.9826	65.1701	69.7118	65.0721	67.48	62.0008	62.929	64.2631	61.8339	56.2197	71.0979	74.8458	76.4028	78.0593	77.7606	72.7356	78.0769	76.8357	75.8111	70.0249	81.3135	76.6403	83.1143	79.4955	82.7398	75.9181	85.7415	82.7141	90.1231	81.5968
7	12.2763	14.0544	15.7885	16.7412	13.9981	13.2491	14.3211	16.8547	14.8948	11.1881	15.7585	17.0275	18.0047	19.1345	19.529	18.4336	18.5433	20.2569	16.1356	12.9766	33.6706	27.8735	26.2574	25.3068	25.7646	28.4192	21.0679	31.4661	30.8377	33.8918
10	3.14277	3.13553	4.74759	3.82313	3.64334	3.88678	3.49602	3.66408	3.18535	2.68876	9.80864	26.4327	17.0308	27.589	9.76782	13.4671	11.9619	27.5363	11.8057	7.2559	8.74155	6.22999	8.368	12.9226	8.37097	10.1155	10.221	13.8384	11.6049	11.7618
13	1.4264	2.22893	2.64681	3.01156	2.70471	2.46717	2.76492	3.2918	3.03764	1.20945	34.8077	53.6707	47.6109	9.21821	9.50945	27.5861	27.8803	23.6814	16.7463	24.5082	2.70157	2.97117	2.7223	2.76455	3.02951	3.71727	3.30732	5.20756	4.35888	3.21591
SEM
DAYS	LN229 C3 CAS9	LN229 CAS9	U-251MG CAS9
0	0	0	0
4	1.15781	0.926756	1.31178
7	0.578091	0.684094	1.28405
10	0.178215	2.51779	0.742802
13	0.216014	4.64275	0.25824
Standard Deviation
DAYS	LN229 C3 CAS9	LN229 CAS9	U-251MG CAS9
0	0	0	0
4	3.66133	2.93066	4.1482
7	1.82809	2.16329	4.06053
10	0.563567	7.96196	2.34895
13	0.683097	14.6817	0.816627

## Sheet: FIG. 1G
	NT	HNRNPK
Data values	NT	NT	GPKOW	PCNA	PRNP	GMPS	DNLZ	MAX	TNPO1	EARS2	DPH6	GLRX5	TPI1	TBL1XR1	RPP25L	FAM210A	RTCB	SLC35B2	METAP2	RPUSD4	SEC62	SRSF6	DOHH	XRN2	EXTL3	SSB	DYRK1A	KMT2A	MOCS3	DHPS	DPH3	PYROXD1	KDM4A	ELP2	ELP5	IKBKAP	TFAP2C
	98.9132	3.44719	-0.753098	4.5833	5.10228	4.72682	4.93851	2.36671	4.67178	3.13871	4.27671	3.69191	6.5035	4.85868	8.14172	5.80139	9.61305	5.57094	1.89315	8.37215	10.3687	12.6977	10.9467	14.2228	13.8268	14.6431	22.5164	23.9533	19.3405	25.3052	18.4643	24.2735	17.3035	15.2563	29.0635	32.5783	51.3228
	99.5567	4.42842	-0.377671	5.5148	6.60858	5.40077	3.18943	3.41756	3.88318	5.60365	4.64134	6.60893	8.64655	5.79024	6.0129	7.28374	8.83916	8.68504	11.9986	9.10981	11.8098	12.2636	12.448	15.4548	15.3319	19.0986	22.8557	27.0577	24.0775	29.7227	26.0162	25.568	20.6998	21.8288	33.8625	35.567	49.0834
	101.53	6.11061	1.25114	5.71037	9.33947	3.0789	2.97948	5.90427	3.69251	7.71347	7.91759	8.87554	10.7261	9.89189	6.66251	8.53057	5.89413	12.3055	13.0264	10.6454	14.6742	13.0549	14.4308	17.7749	18.2972	20.1962	25.4814	32.5494	31.4573	28.1563	32.6357	26.6896	21.8718	27.2178	37.4855	34.6426	46.3886
	98.5943	5.16579	-1.88321	1.61708	5.02504	0.731968			1.5078				0.00782583					3.24743		8.85657		8.84338	4.16993				4.93498	3.49657	6.65036	8.13753	14.069		28.268	17.1839		26.7167	63.2862
	98.6117	6.36769	0.0462248	3.87228	9.14183	1.06644			4.06665				5.12593					8.64607		11.056		12.6576	17.4785				16.1255	11.1459	15.52	18.7241	22.5299		30.7015	31.6183		49.3618	65.4297
	102.794	8.54968	1.37451	4.48699	14.0299	2.13668			7.89833				7.60571					12.5967		17.8477		15.8977	28.509				21.2176	19.2601	26.2325	23.6011	31.5044		35.4275	45.9836		53.3739	73.2265
	95.7325	4.12574	-0.285672	4.48132	7.17065
	100.963	4.2844	0.791208	5.49256	8.71348
	103.305	5.97008	1.81414	5.28403	10.8425
	88.989	2.35769	-0.60149	1.18233	2.06422
	107.472	3.65167	0.190031	2.66079	5.27723
	103.539	6.20618	3.47018	3.63992	6.52619
	95.4494	3.49951	1.47078	3.04821	4.41788
	107.061	5.84345	4.38254	5.32103	7.35598
	95.535	2.00081	-0.634738	2.26474	2.44276
	106.088	3.91101	1.60135	4.91122	4.5947
	98.3774	7.74601	4.63496	4.27091	7.61997
	92.8102	3.15882	1.69168	4.40766	3.57445
	107.958	3.77936	2.3482	4.28828	5.26598
	99.2315	4.86778	4.11386	5.92624	7.3408
	87.5537	2.08145	3.88572	1.55128	4.21339
	108.79	3.81212	5.70055	4.44151	5.50016
	103.656	7.88794	9.44051	3.7017	8.66614
	104.618	2.62478	-1.13862	2.4656	2.70018
	106.471	3.17776	-0.255246	2.33549	3.49207
	88.9111	6.94262	2.09257	5.14063	6.54068
	89.7714	9.0955	2.37048	5.22826	6.7477
	109.463	7.16914	0.990507	3.40384	5.10854
	100.765	6.03063	0.313887	2.84012	4.50564
	106.784	0.595114	-0.587161	2.8073	1.92216
	105.163	0.970782	0.366627	3.99182	2.79154
	88.0533	4.16504	3.7784	4.86662	5.87175
	101.684	1.53804	-0.457521	3.12395	1.51418
	107.364	1.9137	0.194899	3.14039	1.95374
	90.9522	5.89591	3.87012	3.90956	4.73571
SEM	1.10822	0.368667	0.396749	0.215208	0.466455	0.780106	0.620982	1.04887	0.846143	1.32195	1.15765	1.50031	1.50224	1.54604	0.629898	0.788823	1.1329	1.49987	3.5522	1.43864	1.26535	0.918586	3.30915	1.04132	1.31325	1.69792	3.05571	4.37096	3.57616	3.23252	2.97846	0.698071	2.80708	4.62368	2.43909	4.22828	4.37346
Standard Deviation	6.55634	2.18106	2.3472	1.27319	2.75958	1.91086	1.07557	1.8167	2.07262	2.28968	2.00511	2.59861	3.67972	2.67783	1.09102	1.36628	1.96224	3.67392	6.15259	3.52394	2.19166	2.25007	8.10573	1.80361	2.27462	2.94089	7.48492	10.7066	8.75977	7.91803	7.29572	1.20909	6.87592	11.3257	4.22462	10.3571	10.7128

## Sheet: FIG. 1H
Data values	NT	HNRNPK
	NT	NT	GPKOW	PCNA	PRNP	PYROXD1	XRN2	EXTL3	SSB	ELP2	SEC62	DYRK1A	IKBKAP	MOCS3	TFAP2C	DOHH	RPUSD4	ELP5	DPH3	SRSF6	KDM4A	KMT2A
	95.326	16.5994	2.66288	6.24415	20.2169	11.0384	12.1365	12.5671	13.9836	17.4926	22.3225	22.3326	24.1097	23.3728	24.3048	26.0694	22.639	28.0871	29.4445	35.1416	30.1373	37.8957
	110.094	15.3615	3.72745	6.62781	20.443	13.4143	12.7429	18.5044	15.8321	19.8749	23.3046	21.609	24.4609	23.7247	22.0302	26.778	28.1076	27.9122	28.261	29.292	30.6096	35.6303
	94.5796	20.6905	5.2926	6.2753	22.236	13.8538	16.046	15.2554	17.324	18.6299	22.9046	25.4166	25.5339	27.6956	30.1673	29.1225	31.5518	29.7192	30.3171	29.9895	33.9831	40.458
	108.278	14.8716	1.99909	5.85608	21.3343
	99.0766	15.2559	3.01969	6.07368	23.8859
	92.6455	22.4945	5.20943	7.93111	28.7477
	106.796	7.39329	1.91756	4.636	9.40832
	95.7836	7.98712	2.47234	5.35491	8.39677
	97.4201	10.9289	5.08123	6.02245	11.2786
	89.0012	9.32692	0.65779	4.36064	10.4639
	110.186	10.1879	1.10381	5.03993	15.6273
	100.812	13.4622	2.32822	4.37724	11.3791
SEM	2.08276	1.38382	0.452885	0.300894	1.93529	0.874458	1.2148	1.71648	0.966114	0.687959	0.285138	1.16744	0.428346	1.386	2.4239	0.922563	2.59494	0.575376	0.595814	1.84464	1.21092	1.3945
Standard Deviation	7.21491	4.7937	1.56884	1.04233	6.70403	1.51461	2.10409	2.97304	1.67336	1.19158	0.493874	2.02206	0.741917	2.40063	4.19831	1.59793	4.49457	0.996581	1.03198	3.19501	2.09737	2.41535

## Sheet: FIG. 2D
Data values	NT	∆HNRNPK
	0.912706	5.58256
	1.0118	2.67097
	1.08286	2.8299
SEM	0.049342	0.945159
Standard Deviation	0.0854629	1.63706

## Sheet: FIG. 2F
Data values	NT	∆HNRNPK
	1.32066	0.445905
	1.22691	0.426104
	1.17451	0.36119
	0.816421	0.260481
	0.643612	0.761046
SEM	0.130163	0.0840052
Standard Deviation	0.291053	0.187841

## Sheet: FIG. 2G
Data values
DAYS	U251-Cas9 untransduced										U251-Cas9 mCherry over.										U251-Cas9 TFAP2C over.										LN-229 C3 untransduced										LN-229 C3 mCherry over.
0	100	100	100	100	100	100	100	100	100	100	100	100	100	100	100	100	100	100	100	100	100	100	100	100	100	100	100	100	100	100	100	100	100	100	100	100	100	100	100	100	100	100	100	100	100	100	100	100	100
4	87.3995	93.8256	89.2266	85.0497	85.2853	83.0453	85.2838	86.0128	93.4656	83.8741	81.7557	85.4792	74.5468	75.7733	79.8743	77.5993	69.9964	78.5748	83.9073	91.5005	92.2036	74.9642	74.9642	77.635	69.7458	80.7738	66.5217	70.4715	84.461	81.3451	62.8211	62.8297	63.6519	66.7045	59.7006	70.0429	61.9857	66.1323	56.7923	57.1626	63.3367	60.2396	62.4973	63.158	66.2204	66.9182	65.7154	65.5604	64.3337
6																															23.3153	30.1209	27.3013	30.4722	31.3907	27.0281	30.5703	31.0479	31.837	24.6785	24.2461	30.549	33.9978	33.8424	29.4727	30.0046	32.2913	29.6949	30.2712
7	61.707	66.8418	65.3478	67.5649	53.7377	62.5317	71.6805	72.391	56.9514	60.7034	51.3704	48.7577	58.8813	51.519	57.1794	59.756	56.5653	60.9603	62.0403	77.496	29.0512	26.6713	29.2549	27.0538	30.6007	30.6818	28.4238	28.7368	26.2383	29.3766
8																															10.9006	13.6692	16.0652	14.5841	14.7333	14.3417	14.6933	13.8815	14.109	11.2645	14.8156	16.0951	16.5557	15.0563	16.2338	15.3906	15.3177	16.234	15.5556
10	23.8336	23.6155	24.4752	22.3558	27.0275	33.8608	27.4536	25.129	26.1494	26.2311	25.0724	24.6676	34.3081	30.7488	31.3445	30.5916	31.0093	27.0579	27.6079	28.1919	9.39319	7.59103	8.19029	7.52183	10.8366	10.6151	9.18864	8.56568	9.19274	10.0294	6.28059	7.71362	9.00704	8.37116	8.52592	9.39625	9.73758	8.83564	8.68718	6.49142	6.14751	7.95188	8.10631	7.73703	8.14989	7.82279	7.95004	7.89242	7.93496
13	8.29636	10.5606	9.88325	12.0112	12.7137	9.92737	10.37	10.4488	13.0318	12.4916	12.3015	12.596	11.3563	14.1449	16.6994	12.3152	11.1273	13.2365	14.0241	14.3266	2.20687	1.34638	1.96105	2.44814	1.87446	2.34788	2.82166	2.39363	2.27341	1.36544
SEM
DAYS	U251-Cas9 untransduced	U251-Cas9 mCherry over.	U251-Cas9 TFAP2C over.	LN-229 C3 untransduced	LN-229 C3 mCherry over.	LN-229 C3 TFAP2C over.
0	0	0	0	0	0	0
4	1.19711	1.93224	2.43291	1.32361	0.695732	2.04363
6	#DIV/0!			0.949341	0.934349	0.480072
7	1.90103	2.54099	0.486594
8	#DIV/0!			0.501743	0.346681	0.206267
10	1.00983	0.965086	0.367529	0.364445	0.218547	0.163005
13	0.48197	0.524269	0.149395
Standard Deviation
DAYS	U251-Cas9 untransduced	U251-Cas9 mCherry over.	U251-Cas9 TFAP2C over.	LN-229 C3 untransduced	LN-229 C3 mCherry over.	LN-229 C3 TFAP2C over.
0	0	0	0	0	0	0
4	3.78558	6.11028	7.69355	4.18563	2.2001	6.46253
6				3.00208	2.95467	1.51812
7	6.01157	8.03533	1.53875
8				1.58665	1.0963	0.652274
10	3.19337	3.05187	1.16223	1.15248	0.691106	0.515466
13	1.52412	1.65788	0.472428
[truncated: 11 more columns]

## Sheet: FIG. 3A
Data values	NT+NT	∆HNRNPK	∆TFAP2C	∆TFAP2C;∆HNRNPK
	0.123829	1.90273	0.0359776	0.0737866
	0.0681637	2.32626	0.0476567	0.114635
	0.0920356	1.43569	0.023105	0.121876
SEM	0.0161233	0.257188	0.00709026	0.0149696
Standard Deviation	0.0279264	0.445462	0.0122807	0.025928

## Sheet: FIG. 3B
Data values	NT+NT	∆HNRNPK	∆TFAP2C	∆TFAP2C;∆HNRNPK
	0.0631961	1.00411	0.0525334	0.416799
	0.0537536	1.07937	0.036449	0.32966
	0.0483535	0.697272	0.0374527	0.479815
SEM	0.00433734	0.11686	0.00520227	0.0435322
Standard Deviation	0.0075125	0.202408	0.0090106	0.0753999

## Sheet: FIG. 3C
Data values
Z-VAD FMK (CONC.)	NT						∆HNRNPK
DMSO	74.9991	102.666	92.1109	116.42	96.2172	117.587	17.6511	24.0784	13.4897	20.8862	12.4304	19.2482
2 nM	119.23	110.558	119.314	133.951	123.825	135.227	55.1729	58.0313	52.8525	52.9342	47.1838	47.421
4 nM	109.129	114.348	128.541	122.681	140.137	130.344	58.6629	60.9767	50.9084	50.8915	51.7798	49.9818
6 nM	111.188	111.895	123.591	126.363	124.057	126.989	58.8844	59.5602	53.0142	54.302	50.1535	50.8249
8 nM	109.753	112.322	122.104	124.337	121.94	117.689	58.4511	53.5345	48.9145	49.5467	52.1388	50.5997
10 nM	97.2732	76.8037	114.197	92.5328	108.278	93.1868	54.6605	46.264	47.8745	41.6437	48.1888	39.0113
SEM
Z-VAD FMK (CONC.)	NT	∆HNRNPK
DMSO	6.55139	1.81027
2 nM	3.87251	1.74911
4 nM	4.60827	1.92013
6 nM	2.93969	1.6275
8 nM	2.40044	1.42895
10 nM	5.37077	2.24164
Standard Deviation
Z-VAD FMK (CONC.)	NT	∆HNRNPK
DMSO	16.0476	4.43423
2 nM	9.48567	4.28444
4 nM	11.2879	4.70334
6 nM	7.20073	3.98653
8 nM	5.87985	3.50019
10 nM	13.1556	5.49087

## Sheet: FIG. 3D
Data values
Z-VAD FMK (CONC.)	NT						∆HNRNPK
DMSO	81.7409	95.8717	81.577	112.063	110.069	118.678	17.3075	20.5419	12.1024	25.6603	26.9514	17.8267
2 nM	117.021	124.343	118.172	122.135	130.771	130.992	43.0919	31.124	23.2561	37.3228	33.5459	26.3882
4 nM	124.914	130.196	145.825	131.617	134.61	126.054	41.6118	37.8708	25.2686	24.5563	39.2303	30.8728
6 nM	136.657	135.726	135.774	121.371	136.189	114.929	33.5804	44.8517	30.8788	34.239	37.0032	28.7256
8 nM	121.144	129.005	136.308	126.172	133.358	136.648	31.6027	39.9975	29.7311	32.6199	35.8373	34.9279
10 nM	115.956	133.725	126.53	127.528	124.588	122.994	31.0408	33.8007	28.2586	32.2358	32.9653	32.3775
SEM
Z-VAD FMK (CONC.)	NT	∆HNRNPK
DMSO	6.54631	2.27284
2 nM	2.45596	2.95086
4 nM	3.09119	3.01091
6 nM	3.87415	2.30888
8 nM	2.50445	1.48319
10 nM	2.38442	0.795822
Standard Deviation
Z-VAD FMK (CONC.)	NT	∆HNRNPK
DMSO	16.0351	5.5673
2 nM	6.01584	7.2281
4 nM	7.57184	7.37519
6 nM	9.48969	5.65558
8 nM	6.13463	3.63306
10 nM	5.84061	1.94936

[truncated: 36 more sheets: FIG. 3E, FIG. 3F, FIG. 5A, FIG. 5B, FIG. 5C, FIG. 5D, FIG. 5E, FIG. 5F, Fig. 6B, Fig. 6C, Fig. 6D, Fig. 7A, Fig. 7C, Fig. 7D, Supp. FIG. 1C, Supp. FIG. 2I, Supp. FIG. 2J, Supp. FIG. 3A, Supp. FIG. 3B, Supp. FIG. 3C …]
